# Supplementary material for: Integrative genomic, proteomic and phenotypic studies of Leishmania donovani strains revealed genetic features associated with virulence and antimony-resistance
Source: Parasit Vectors. 2020 Oct 12;13:510. doi: 10.1186/s13071-020-04397-4 (PMC7552375; doi:10.1186/s13071-020-04397-4)
Supplement: Supplementary file 1 — Additional file 1: Table S1. Statistical summary of genomic analyses of Leishmania donovani strains. Table S2. Exclusive copy number variation identified in Leishmania donovani HCZ strain. Table S3. Exclusive frameshift mutations identified in Leishmania donovani HCZ strain. Table S4. Exclusive nonsense mutations identified in Leishmania donovani HCZ strain. Table S5. Exclusive genomic mutations identified in untranslated region and non-coding RNAs of Leishmania donovani HCZ strain. Table S6. Statistical summary of proteomic analyses of Leishmania donovani strains. Table S7. Protein identification in Leishmania donovani HCZ, DD8 and 9044 strains. Table S8. Differential analysis of protein expression among Leishmania donovani HCZ, DD8 and 9044 strains. Table S9. Integrative analysis of genetic mutation and protein identification in Leishmania donovani HCZ strain. Table S10. Integrative analysis of genetic mutation and protein quantification in Leishmania donovani HCZ strain. [file 13071_2020_4397_MOESM1_ESM.xlsx]

## Sheet: Genomics statistical summary
Additional file 1: Table S1. Statistical summary of genomic analyses of Leishmania donovani strains
Statistical summary of genome sequencing of L. donovani strains
Strain	Clean reads	Mapped reads	Map rate (%)	Average depth (%)	Coverage 1× (%)	Coverage 4× (%)	Coverage 10× (%)
L_HCZ	7844882	4791654	61.08	18.79	96	95.32	90.54
L_DD8	10781472	10051566	93.23	38.46	96.15	95.72	94.66
L_9044	11278920	10197272	90.41	38.05	96.09	95.68	94.79
Statistical summary of copy number variation in the genomes of L. donovani strains
Strain	Deletion	Duplication	Total
L_HCZ	397	120	517
L_DD8	481	234	715
L_9044	517	153	670
Statistical summary of structural variation in the genomes of L. donovani strains
Strain	Insertion	Deletion	Inversion	Intra-chromosomal translocation	Inter-chromosomal translocation	Total
L_HCZ	2	117	40	116	110	385
L_DD8	17	160	42	143	91	453
L_9044	15	134	48	143	87	427
Chromosomal distributions of SNPs identified in the genomes of L. donovani strains
Strain	SNPs	Insertions	Deletions	Indels	Total Het/Hom ratio	SNP Het/Hom ratio	SNP Transitions/Transversions	Exonic	Intronic	ncRNA_exonic	ncRNA_intronic	UTR5	UTR3	Splicing
L_HCZ	131225	14402	18490	22	0.04 (6750/158789)	0.03 (4255/127000)	2.05 (173459/84817)	50680	0	23	0	3	0	0
L_DD8	2915	1604	1225	9	3.19 (4421/1385)	9.45 (2636/279)	1.69 (2006/1188)	933	0	3	0	0	0	0
L_9044	106611	15232	13959	70	0.08 (10326/126157)	0.06 (6273/100338)	2.09 (139940/67027)	38734	0	6	0	2	0	0
Annotations of SNPs in the genomes of L. donovani strains
Strain	SNV	Insertion	Deletion	Synonymous	Nonsynonymous	Frameshift	Stopgain	Stoploss
L_HCZ	47794	680	800	23455	24339	549	56	22
L_DD8	710	69	92	292	418	122	9	3
L_9044	36545	574	596	18209	18336	431	59	22

## Sheet: Copy number variations
Additional file 1: Table S2. Exclusive copy number variation identified in Leishmania donovani HCZ strain
Deletion/Duplication	Length (bp)	Chromesome ID	Start	End							Protein accession
Deletion	9100	NC_018235.1	334401	343500	0.173026	1.75135e-11	1091290000	2.24468e-11	1349800000	0.576923	E9B9I0	E9B9I1
Deletion	4500	NC_018236.1	68301	72800	0.400963	4.24993e-10	5.99141e-08	1.67253e-05	0.00293391	0.209302	E9B9Q3	E9B9Q4
Deletion	2200	NC_018238.1	501801	504000	0.216644	0.000291036	1993.05	274660	8345.84	0.295775	E9BAW0
Deletion	37600	NC_018239.1	393501	431100	1.60441	51.3512	1511410000	21.129	1563880000	0.116152	E9BB49
Deletion	5900	NC_018242.1	499301	505200	0.0836675	2.70123e-11	5.94592	4.08647e-11	5222.58	0.0447761	E9BCG4
Deletion	3600	NC_018243.1	583301	586900	0.34044	5.3921e-07	0.240139	78.9001	95304.5	0.125786	E9BD04
Deletion	5700	NC_018245.1	663801	669500	0.0388221	2.79601e-11	11.7108	4.30737e-11	1.07552e-93	0.380952	E9BDY0
Deletion	60300	NC_018246.1	696601	756900	0.369092	3.24673e-07	2871000000	3.41051e-06	2871000000	0.0789074	E9BEF9
Deletion	3900	NC_018251.1	280201	284100	0	4.08647e-11	3.12648e-99	8.38803e-11	7.2558e-44	0	E9BGU0
Deletion	12400	NC_018254.1	144101	156500	0.358972	366.65	2871000000	1919.81	2871000000	0.366355	E9BIY4
Deletion	26700	NC_018254.1	984801	1011500	0.273818	1.1938e-11	2871000000	6.57492e-09	2871000000	0.0600462	E9BJH9
Deletion	3900	NC_018255.1	981901	985800	0.235689	4.08647e-11	1.00368e-05	2.92742e-08	6.96887e-09	0.0431034	E9BJY7
Deletion	4800	NC_018256.1	432101	436900	0.193271	3.32026e-11	23391200	5.69188e-11	0.000106801	0.220183	E9BKR4
Deletion	2500	NC_018256.1	818801	821300	0.0272352	6.3749e-11	3.44001e-10	35.8083	4.13643e-05	1	E9BKY5
Deletion	7600	NC_018261.1	1156001	1163600	0.0503941	2.09701e-11	8.64478e-49	2.84594e-11	1.18558e-33	0.509091	E9BR64
Deletion	8500	NC_018261.1	1722701	1731200	0.118153	1.87497e-11	2607300000	2.45188e-11	2667080000	0.408759	E9BRN3
Deletion	7200	NC_018261.1	310201	317400	1.04496	191866	2539070000	211074	2627220000	0.0497738	E9BRM6
Deletion	91400	NC_018262.1	152201	243600	0.916748	12875	2871000000	13905.5	2871000000	0.202679	E9BRT2
Deletion	1800	NC_018263.1	2526301	2528100	0.269515	0.0246844	42238200	1	1	0.0447761	E9BV30
Duplication	4300	NC_018229.1	76301	80600	3.68546	2.2238e-10	2667880000	0.197643	2760500000	0.0344639	E9B7G2
Duplication	6500	NC_018229.1	309501	316000	2.03609	0	10619.9	0	2.67536e-10	0.00319693	E9B7L3	E9B7L4
Duplication	1800	NC_018232.1	162601	164400	3.15853	2.54534e-05	5.00959e-38	1	1	0.00923077	E9B8E1
Duplication	2000	NC_018233.1	42301	44300	3.61292	4.23612e-06	4.20878e-74	1	1	0.0218978	E9B8M0	E9B8M1
Duplication	2200	NC_018244.1	67501	69700	26.771	0	0	14521.3	0	0.00163229	E9B940
Duplication	14200	NC_018235.1	317901	332100	2.86018	5.16277e-10	2253190000	1.18782e-06	2331420000	0.0184088	E9B9H6	E9B9H7	E9B9H8	E9B9H9
Duplication	69100	NC_018235.1	344501	413600	1.53321	0	21.3373	0	36.6791	0.0157607	E9B9I2	E9B9I3	E9B9I4	E9B9I5	E9B9I6	E9B9I7	E9B9I8	E9B9I9	E9B9J0	E9B9J1	E9B9J2	E9B9J3	E9B9J4	E9B9J5
Duplication	81700	NC_018235.1	414601	496300	2.27328	0	712130000	0	736854000	0.0440413	E9B9J8	E9B9J9	E9B9K0	E9B9K1	E9B9K2	E9B9K3	E9B9K4	E9B9K5	E9B9L0	E9B9L1	E9B9L2	E9B9L3	E9B9L4	E9B9L5	E9B9L6	E9B9L7	E9B9L8
Duplication	286900	NC_018235.1	1601	288500	1.47624	0	21470100	0	22215500	0.00556616	E9B9M1	E9B9M2	E9B9M3	E9B9M4	E9B9M5	E9B9M6	E9B9M7	E9B9M8	E9B9M9	E9B9M10	E9B9N0	E9B9N1	E9B9N2	E9B9N3	E9B9N4	E9B9N5	E9B9N6	E9B9C2	E9B9C3	E9B9C4	E9B9C5	E9B9C6	E9B9C7	E9B9C8	E9B9C9	E9B9D0	E9B9D1	E9B9D2	E9B9D3	E9B9D4	E9B9D5	E9B9D6	E9B9D7	E9B9D8	E9B9D9	E9B9E0	E9B9E1	E9B9E2	E9B9E3
Duplication	2500	NC_018245.1	669501	672000	4.30657	2.54996e-10	4.27276e-187	192.951	0	0.0112631	E9B9Y1
Duplication	3000	NC_018245.1	672301	675300	5.3676	2.44371e-09	168.786	0.0060224	0	0.0160944	E9B9Y2
Duplication	4000	NC_018237.1	211901	215900	11.5388	7.09805e-06	2681570000	30.1117	2774670000	0.128439	E9BA96
Duplication	2800	NC_018237.1	218301	221100	3.31929	1.64154e-07	9.43535e-74	81.1699	8.21209e-36	0.0445498	E9BA97
Duplication	3600	NC_018237.1	223401	227000	4.038	0	9.25028e-11	1.16661e-06	3.5013e-148	0.00181159	E9BA98
Duplication	13200	NC_018237.1	543801	557000	1.91562	0	2291970000	0	2371540000	0.0185748	E9BAI6	E9BAI7	E9BAI8
Duplication	11400	NC_018238.1	490401	501800	1.9105	0	12946100	0	33396500	0.00626959	E9BAV9
Duplication	4100	NC_018239.1	380201	384300	7.13056	1.99799e-07	2677000000	5.64467e-05	1.09628e-87	0.0295408	E9BB48
Duplication	2400	NC_018240.1	112501	114900	5.84067	0.000164477	28340200	1444.81	0	0.00494438	E9BBA8
Duplication	2400	NC_018244.1	667401	669800	2.08165	6.08484e-06	1.37735e-07	5258.53	0.116766	0.00510204	E9BDI1
Duplication	1500	NC_018246.1	393601	395100	1.74192	0.0424677	0.000735601	1	1	0.0598007	E9BE87
Duplication	1900	NC_018247.1	698401	700300	2.21286	1.81181e-08	7.69184e-19	1	1	0.0227743	E9BEV8
Duplication	3700	NC_018249.1	249501	253200	2.82243	0	1.99338e-16	0.000282267	1.12005e-61	0.00163265	E9BFS5
Duplication	12400	NC_018249.1	294501	306900	2.11402	0	8060460	0	20793100	0.00951756	E9BFT3	E9BFT4	E9BFT5	E9BFT6
Duplication	1900	NC_018250.1	542001	543900	3.19834	1.81148e-06	1.66955e-78	1	1	0.0476879	E9BGE8
Duplication	1600	NC_018252.1	458601	460200	2.11711	0.00124814	0.000106467	1	1	0.0206186	E9BHM5
Duplication	5700	NC_018253.1	18401	24100	2.83401	0	2.97397e-88	0	3.1846e-54	0.000532765	E9BI21	E9BI22	E9BI23	E9BI24
Duplication	3800	NC_018254.1	50101	53900	2.04936	4.78755e-06	3.62947e-23	0.0121158	2.23031e-06	0.0596847	E9BIV7	E9BIV8
Duplication	7300	NC_018254.1	526801	534100	1.86193	0	3.02495	0	871.478	0.027061	E9BJ66	E9BJ67
Duplication	2700	NC_018254.1	574001	576700	1.72427	0.000577275	0.0109558	3596.42	3145650	0	E9BJ81
Duplication	1400	NC_018254.1	1011701	1013100	2.19462	0.00323836	1.38618e-11	1	1	0.0261628	E9BJI0
Duplication	4400	NC_018255.1	757701	762100	9.96174	0	0	0	0	0	E9BJS6
Duplication	2100	NC_018255.1	1091301	1093400	2.77621	2.70933e-07	8.06796e-46	1	1	0.00608828	E9BK18
Duplication	5700	NC_018256.1	572701	578400	3.76574	0	1.90488e-49	0	4.93468e-29	0.0103052	E9BKU3
Duplication	6200	NC_018256.1	715301	721500	2.27326	1.29838e-05	68.1498	0.0518453	19633.7	0.0498177	E9BKW0	E9BKW1
Duplication	2000	NC_018256.1	824201	826200	4.92787	7.57019e-07	1.45235e-160	1	1	0.0636443	E9BKY6
Duplication	3800	NC_018256.1	960701	964500	3.54774	0	8.5393e-38	0.0224241	2.6249e-13	0.00253325	E9BL21
Duplication	19500	NC_018257.1	566601	586100	2.04482	0	3.00286e-15	0	8.65113e-13	0.00341588	E9BLQ6	E9BLQ7	E9BLQ8	E9BLQ9	E9BLR0
Duplication	89000	NC_018258.1	1	89000	1.47833	0	5877.41	0	7889.06	0.0015542	E9BMC4	E9BMC5	E9BMC6	E9BMC7	E9BMC8	E9BMC9	E9BMD0	E9BMD1	E9BMD2	E9BMD3	E9BMD4	E9BMD5	E9BMD6	E9BMD7	E9BMD8	E9BMD9	E9BME0	E9BME1	E9BME2	E9BME3	E9BME4	E9BME5	E9BME6	E9BME7	E9BME8	E9BME9	E9BMF0	E9BMF1	E9BMF2	E9BMF3	E9BMF4	E9BMF5
Duplication	51300	NC_018258.1	98201	149500	1.55786	0	1196330000	0	1237870000	0.0098081	E9BMF8	E9BMF9	E9BMG0	E9BMG1	E9BMG2	E9BMG3	E9BMG4	E9BMG5	E9BMG6	E9BMG7	E9BMG8	E9BMG9
Duplication	6800	NC_018258.1	156201	163000	1.96754	2.90433e-07	2556460000	0.00438688	2645210000	0.00514801	E9BMH1
Duplication	126700	NC_018258.1	164801	291500	1.56866	0	330421000	0	341892000	0.0075829	E9BMH2	E9BMH3	E9BMH4	E9BMH5	E9BMH6	E9BMH7	E9BMH8	E9BMH9	E9BMI0	E9BMI1	E9BMI2	E9BMI3	E9BMI4	E9BMI5	E9BMI6	E9BMI7	E9BMI8	E9BMJ0	E9BMJ1	E9BMJ2	E9BMJ3	E9BMJ4	E9BMJ5	E9BMJ6	E9BMJ7	E9BMJ8	E9BMJ9	E9BMK0	E9BMK1	E9BMK2
Duplication	24600	NC_018258.1	293701	318300	1.3967	0	1886790000	0	1952300000	0.0188773	E9BMK4	E9BMK5	E9BMK6	E9BMK7	E9BMK8	E9BMK9	E9BML0
Duplication	8200	NC_018258.1	324101	332300	1.39394	6.76361e-09	4416550	4.61685e-05	21437200	0.00298507	E9BML2
Duplication	16200	NC_018258.1	338901	355100	1.52725	0	2177590000	1.57128e-10	2253190000	0.0107118	E9BML5	E9BML6	E9BML7	E9BML8
Duplication	33200	NC_018258.1	357401	390600	1.86473	0	0.0117224	0	0.0568988	0.00206669	E9BMM0	E9BMM1	E9BMM2	E9BMM3	E9BMM4	E9BMM5	E9BMM6	E9BMM7
Duplication	45100	NC_018258.1	397101	442200	1.57652	0	14206.6	0	24421.3	0.0154769	E9BMM8	E9BMM9	E9BMN0	E9BMN1	E9BMN2	E9BMN3	E9BMN4	E9BMN5	E9BMN6	E9BMN7	E9BMN8
Duplication	65400	NC_018258.1	447001	512400	1.49762	0	940498000	0	973149000	0.00469851	E9BMN9	E9BMP0	E9BMP1	E9BMP2	E9BMP3	E9BMP4	E9BMP5	E9BMP6	E9BMP7	E9BMP8	E9BMP9	E9BMQ0	E9BMQ1	E9BMQ2
Duplication	102900	NC_018258.1	533501	636400	1.46862	0	495961000	0	513179000	0.00670649	E9BMQ6	E9BMQ7	E9BMQ8	E9BMQ9	E9BMR0	E9BMR1	E9BMR2	E9BMR3	E9BMR4	E9BMR5	E9BMR6	E9BMR7
Duplication	94500	NC_018258.1	638501	733000	1.73129	0	572400000	0	592272000	0.00624577	E9BMR8	E9BMR9	E9BMS0	E9BMS1	E9BMS2	E9BMS3	E9BMS4	E9BMS5	E9BMS6	E9BMS7	E9BMS8
Duplication	114300	NC_018258.1	734501	848800	1.5086	0	408284000	0	422459000	0.0166938	E9BMS9	E9BMT0	E9BMT1	E9BMT2	E9BMT3	E9BMT4	E9BMT5	E9BMT6	E9BMT7	E9BMT8	E9BMT9	E9BMU0	E9BMU1	E9BMU2	E9BMU3	E9BMU4	E9BMU5	E9BMU6	E9BMU7	E9BMU8	E9BMU9	E9BMV0	E9BMV1	E9BMV2	E9BMV3	E9BMV4
Duplication	7400	NC_018258.1	854901	862300	1.59524	0	0.000330722	3.02926e-07	1.03842	0.00876552	E9BMV6	E9BMV7
Duplication	62200	NC_018258.1	884801	947000	1.60163	0	993282000	0	1027770000	0.0532388	E9BMW0	E9BMW1	E9BMW2	E9BMW3	E9BMW4	E9BMW5	E9BMW6	E9BMW7
Duplication	17600	NC_018258.1	1003801	1021400	1.58082	0	2126180000	0	2200000000	0.00306748	E9BMX9	E9BMY0	E9BMY1	E9BMY2	E9BMY3
Duplication	82800	NC_018258.1	1023201	1106000	1.65471	0	698888000	0	723151000	0.00571926	E9BMY4	E9BMY5	E9BMY6	E9BMY7	E9BMY8	E9BMY9	E9BMZ0	E9BMZ1	E9BMZ2	E9BMZ3	E9BMZ4	E9BMZ5	E9BMZ6	E9BMZ7
Duplication	46600	NC_018258.1	1107601	1154200	1.50824	0	1296230000	0	1341240000	0.0277677	E9BMZ8	E9BMZ9	E9BN00	E9BN01	E9BN02	E9BN03	E9BN04	E9BN05	E9BN06	E9BN07	E9BN08
Duplication	7500	NC_018258.1	1154401	1161900	1.48772	6.79989e-09	951998000	0.000918653	1277840000	0.0356589	E9BN09	E9BN10
Duplication	79200	NC_018258.1	1172801	1252000	1.47986	0	7069730	0	8227680	0.0109083	E9BN13	E9BN14	E9BN15	E9BN16	E9BN17	E9BN18	E9BN19	E9BN20	E9BN21	E9BN22	E9BN23	E9BN24	E9BN25	E9BN26	E9BN27	E9BN28	E9BN29	E9BN30
Duplication	197300	NC_018258.1	1253401	1450700	1.51869	0	99050000	0	102489000	0.00815225	E9BN31	E9BN32	E9BN33	E9BN34	E9BN35	E9BN36	E9BN37	E9BN38	E9BN39	E9BN40	E9BN41	E9BN42	E9BN43	E9BN44	E9BN45	E9BN46	E9BN47	E9BN48	E9BN49	E9BN50	E9BN51	E9BN52	E9BN53	E9BN54	E9BN55	E9BN56	E9BN57	E9BN58	E9BN59	E9BN60	E9BN61	E9BN62	E9BN63	E9BN64	E9BN65	E9BN66	E9BN67	E9BN68	E9BN69
Duplication	34700	NC_018258.1	1456801	1491500	1.52094	0	0.00358471	0	0.0173996	0.00210492	E9BN90	E9BN91	E9BN92	E9BN93	E9BN94	E9BN95	E9BN96	E9BN97	E9BN98	E9BN99	E9BNA0	E9BNA1
Duplication	4300	NC_018262.1	501901	506200	2.12379	1.10805e-05	2667880000	0.00881181	273266	0.0694836	E9BRZ1
Duplication	1900	NC_018262.1	605401	607300	3.09084	1.91599e-05	2.48449e-54	1	1	0.0297177	E9BS21
Duplication	900	NC_018262.1	766001	766900	4.17039	0.0338082	1.9566e-99	1	1	0.0988235	E9BS61
Duplication	2900	NC_018263.1	58401	61300	3.51005	1.53657e-07	1.21644	4.6108	7.20368e-37	0.0160881	E9BT80
Duplication	15500	NC_018263.1	225101	240600	1.72911	0	1855420	0	4786320	0.000317965	E9BTD8
Duplication	4700	NC_018254.1	356101	360800	1.91588	0	17.3897	6.6986e-05	54601.4	0.0094697	EGBJ18
Duplication	1700	NC_018232.1	450801	452500	10.0029	0.00622803	2788910000	1	1	0.0262636	LDBPK_05snoRNA1	LDBPK_05snoRNA2	LDBPK_05snoRNA3	LDBPK_05snoRNA4
Duplication	2500	NC_018253.1	640001	642500	8.50079	0.0278334	2751100000	283280	2846610000	0.101461	ldbpk_26snoRNA5	ldbpk_26snoRNA6	ldbpk_26snoRNA10	ldbpk_26snoRNA15
[truncated: 29 more columns]

## Sheet: Frameshifts
Additional file 1: Table S3. Exclusive frameshift mutations identified in Leishmania donovani HCZ strain
Frameshift type	Chromesome ID	Gene	Teanscript	Protein accession		Sart	End	Ref	Alt				Start_range	Ref	Alt		Filter	Info
Frameshift deletion	NC_018254.1	gene4106	rna4109	E9BIT7	5246:exon1:c.1352delC:p.A451fs	6985	6985	G	-	1	444.75	11	6984	TG	T	444.75	PASS	AC=2;AF=1.00;AN=2;DP=11;ExcessHet=0.2482;FS=0.000;MQ=25.91;QD=30.27;SOR=1.270	GT:AD:DP:GQ:PGT:PID:PL	1/1:0,11:11:33:1|1:6982_G_GC:495,33,0
Frameshift deletion	NC_018228.1	gene21	rna21	E9B787	62746:exon1:c.30_33del:p.S10fs	63458	63461	GACG	-	1	444.75	11	63457	AGACG	A	444.75	PASS	AC=2;AF=1.00;AN=2;DP=11;ExcessHet=0.2482;FS=0.000;MQ=60.00;QD=31.66;SOR=1.270	GT:AD:DP:GQ:PL	1/1:0,11:11:33:495,33,0
Frameshift deletion	NC_018248.1	gene2761	rna2762	E9BF13	73076:exon1:c.464_465del:p.*155fs	73540	73541	GA	-	1	348.77	10	73539	TGA	T	348.77	PASS	AC=2;AF=1.00;AN=2;DP=10;ExcessHet=0.2482;FS=0.000;MQ=57.65;QD=34.88;SOR=1.609	GT:AD:DP:GQ:PL	1/1:0,10:10:30:399,30,0
Frameshift deletion	NC_018228.1	gene25	rna25	E9B791	73640:wholegene,	73964	73965	TC	-	1	376.47	10	73963	ATC	A	376.47	PASS	AC=2;AF=1.00;AN=2;DP=10;ExcessHet=0.2340;FS=0.000;MQ=57.32;QD=31.18;SOR=0.859	GT:AD:DP:GQ:PL	1/1:0,10:10:30:390,30,0
Frameshift deletion	NC_018239.1	gene1352	rna1347	E9BAZ8	74303:exon1:c.173_174del:p.S58fs	74476	74477	CG	-	1	583.73	17	74475	TCG	T	583.73	PASS	AC=2;AF=1.00;AN=2;DP=17;ExcessHet=0.2482;FS=0.000;MQ=60.00;QD=34.34;SOR=0.804	GT:AD:DP:GQ:PL	1/1:0,17:17:51:634,51,0
Frameshift deletion	NC_018262.1	gene6905	rna6913	E9BRS9	135593:exon1:c.157_158del:p.T53fs	135750	135751	AC	-	1	795.73	19	135749	GAC	G	795.73	PASS	AC=2;AF=1.00;AN=2;DP=19;ExcessHet=0.2482;FS=0.000;MQ=60.00;QD=31.49;SOR=1.022	GT:AD:DP:GQ:PL	1/1:0,19:19:57:846,57,0
Frameshift deletion	NC_018251.1	gene3372	rna3371	E9BGQ9	170413:exon1:c.525_526del:p.A175fs	170938	170939	GT	-	1	537.47	14	170937	CGT	C	537.47	PASS	AC=2;AF=1.00;AN=2;DP=14;ExcessHet=0.1472;FS=0.000;MQ=60.00;QD=26.13;SOR=1.329	GT:AD:DP:GQ:PL	1/1:0,14:14:42:592,42,0
Frameshift deletion	NC_018242.1	gene1797	rna1790	E9BC92	185287:exon1:c.307_310del:p.P103fs	185594	185597	CCCC	-	1	482.35	12	185593	GCCCC	G	482.35	PASS	AC=2;AF=1.00;AN=2;DP=12;ExcessHet=2.5097;FS=0.000;MQ=60.00;QD=33.18;SOR=0.693	GT:AD:DP:GQ:PL	1/1:0,12:12:36:520,36,0
Frameshift deletion	NC_018243.1	gene1977	rna1972	E9BCS5	248033:exon1:c.1delA:p.M1fs	249623	249623	T	-	1	580.73	21	249622	AT	A	580.73	PASS	AC=2;AF=1.00;AN=2;DP=21;ExcessHet=0.2482;FS=0.000;MQ=56.43;QD=27.65;SOR=0.784	GT:AD:DP:GQ:PL	1/1:0,21:21:63:631,63,0
Frameshift deletion	NC_018256.1	gene4732	rna4738	E9BKL5	254621:exon1:c.15delT:p.P5fs	254718	254718	A	-	1	856.73	23	254717	GA	G	856.73	PASS	AC=2;AF=1.00;AN=2;DP=23;ExcessHet=0.2482;FS=0.000;MQ=60.00;QD=35.04;SOR=1.179	GT:AD:DP:GQ:PL	1/1:0,23:23:69:907,69,0
Frameshift deletion	NC_018254.1	gene4167	rna4170	E9BIZ9	256200:exon1:c.145delC:p.L49fs	256345	256345	C	-	1	580.73	16	256344	TC	T	580.73	PASS	AC=2;AF=1.00;AN=2;DP=16;ExcessHet=0.2482;FS=0.000;MQ=60.00;QD=26.82;SOR=0.941	GT:AD:DP:GQ:PL	1/1:0,16:16:48:631,48,0
Frameshift deletion	NC_018249.1	gene3032	rna3033	E9BFT1	288121:exon1:c.116delT:p.L39fs	288237	288237	T	-	1	468.73	17	288236	CT	C	468.73	PASS	AC=2;AF=1.00;AN=2;DP=17;ExcessHet=0.2482;FS=0.000;MQ=45.72;QD=27.57;SOR=1.061	GT:AD:DP:GQ:PL	1/1:0,17:17:51:519,51,0
Frameshift deletion	NC_018235.1	gene832	rna833	E9B9I0	338969:exon1:c.177_178del:p.D59fs	339146	339147	TT	-	0.5	151.27	25	339145	ATT	A	151.27	PASS	AC=1;AF=0.500;AN=2;BaseQRankSum=1.16;ClippingRankSum=0.00;DP=25;ExcessHet=3.0103;FS=12.436;MQ=54.93;MQRankSum=-4.553e+00;QD=6.05;ReadPosRankSum=-2.323e+00;SOR=3.726	GT:AD:DP:GQ:PGT:PID:PL	0/1:19,6:25:99:0|1:339113_T_TG:192,0,822
Frameshift deletion	NC_018250.1	gene3224	rna3226	E9BGB1	378572:exon1:c.186_187del:p.C62fs	378803	378804	GA	-	1	801.73	19	378802	GGA	G	801.73	PASS	AC=2;AF=1.00;AN=2;DP=19;ExcessHet=0.2482;FS=0.000;MQ=60.00;QD=26.23;SOR=0.793	GT:AD:DP:GQ:PGT:PID:PL	1/1:0,19:19:60:1|1:378795_G_A:852,60,0
Frameshift deletion	NC_018238.1	gene1300	rna1294	E9BAU5	444950:exon1:c.124delC:p.R42fs	445074	445074	C	-	1	670.2	16	445073	GC	G	670.2	PASS	AC=2;AF=1.00;AN=2;DP=16;ExcessHet=0.2482;FS=0.000;MQ=60.00;QD=32.97;SOR=0.693	GT:AD:DP:GQ:PGT:PID:PL	1/1:0,16:16:48:1|1:445073_GC_G:720,48,0
Frameshift deletion	NC_018255.1	gene4501	rna4506	E9BJM6	553320:exon1:c.179delC:p.S60fs	553499	553499	C	-	1	623.74	18	553498	TC	T	623.74	PASS	AC=2;AF=1.00;AN=2;DP=18;ExcessHet=0.2482;FS=0.000;MQ=60.00;QD=34.65;SOR=0.914	GT:AD:DP:GQ:PL	1/1:0,18:18:54:674,54,0
Frameshift deletion	NC_018248.1	gene2902	rna2903	E9BFF1	578313:exon1:c.173delC:p.P58fs	578363	578363	G	-	1	301.11	12	578362	AG	A	301.11	PASS	AC=2;AF=1.00;AN=2;DP=12;ExcessHet=1.1394;FS=0.000;MQ=60.00;QD=25.09;SOR=1.445	GT:AD:DP:GQ:PL	1/1:0,12:12:36:345,36,0
Frameshift deletion	NC_018244.1	gene2223	rna2221	E9BDH2	633001:exon1:c.279_286del:p.R93fs	633280	633287	CCCCTTCT	-	1	975.73	23	633279	GCCCCTTCT	G	975.73	PASS	AC=2;AF=1.00;AN=2;DP=23;ExcessHet=0.2482;FS=0.000;MQ=60.00;QD=27.54;SOR=1.179	GT:AD:DP:GQ:PL	1/1:0,23:23:69:1026,69,0
Frameshift deletion	NC_018247.1	gene2719	rna2720	E9BEW1	708282:exon1:c.1182delC:p.P394fs	708313	708313	G	-	1	358.54	12	708312	TG	T	358.54	PASS	AC=2;AF=1.00;AN=2;DP=12;ExcessHet=0.1472;FS=0.000;MQ=60.00;QD=29.88;SOR=1.445	GT:AD:DP:GQ:PL	1/1:0,12:12:36:413,36,0
Frameshift deletion	NC_018256.1	gene4832	rna4839	E9BKW6	745995:exon1:c.1045delC:p.L349fs	746157	746157	G	-	1	657.47	19	746156	AG	A	657.47	PASS	AC=2;AF=1.00;AN=2;DP=19;ExcessHet=0.1472;FS=0.000;MQ=60.00;QD=34.60;SOR=0.793	GT:AD:DP:GQ:PL	1/1:0,19:19:57:712,57,0
Frameshift deletion	NC_018258.1	gene5556	rna5567	E9BMY7	1040030:exon1:c.155delT:p.F52fs	1040038	1040038	A	-	1	874.62	33	1040037	GA	G	874.62	PASS	AC=2;AF=1.00;AN=2;BaseQRankSum=1.76;ClippingRankSum=0.00;DP=33;ExcessHet=0.2482;FS=2.290;MQ=108.57;MQRankSum=0.00;QD=26.50;ReadPosRankSum=0.813;SOR=0.910	GT:AD:DP:GQ:PL	1/1:0,33:33:99:923,99,0
Frameshift insertion	NC_018260.1	gene6103	rna6108	E9BPU8	43115:exon1:c.72_73insCT:p.T25fs	43202	43202	-	AG	1	635.73	18	43202	T	TAG	635.73	PASS	AC=2;AF=1.00;AN=2;DP=18;ExcessHet=0.2482;FS=0.000;MQ=60.00;QD=27.01;SOR=1.179	GT:AD:DP:GQ:PL	1/1:0,18:18:54:686,54,0
Frameshift insertion	NC_018261.1	gene6445	rna6451	E9BQH2	57403:exon1:c.714_715insGCGAGCACCCGCAAAGGCG:p.A238fs	58117	58117	-	GCGAGCACCCGCAAAGGCG	1	529.48	13	58117	A	AGCGAGCACCCGCAAAGGCG	529.48	PASS	AC=2;AF=1.00;AN=2;DP=13;ExcessHet=0.1472;FS=0.000;MQ=60.00;QD=29.05;SOR=1.609	GT:AD:DP:GQ:PGT:PID:PL	1/1:0,13:13:39:1|1:58117_A_AGCGAGCACCCGCAAAGGCG:584,39,0
Frameshift insertion	NC_018242.1	gene1766	rna1759	E9BC62	79926:exon1:c.143_144insCT:p.L48fs	80876	80876	-	AG	1	669.22	16	80876	C	CAG	669.22	PASS	AC=2;AF=1.00;AN=2;DP=16;ExcessHet=0.2020;FS=0.000;MQ=60.00;QD=33.24;SOR=0.693	GT:AD:DP:GQ:PGT:PID:PL	1/1:0,16:16:48:1|1:80871_G_A:720,48,0
Frameshift insertion	NC_018238.1	gene1227	rna1223	E9BAM6	116284:exon1:c.1886_1887insGGCGG:p.E629fs	118170	118170	-	GGCGG	1	700.92	18	118170	A	AGGCGG	700.92	PASS	AC=2;AF=1.00;AN=2;BaseQRankSum=-5.790e-01;ClippingRankSum=0.00;DP=18;ExcessHet=0.2020;FS=4.102;MQ=28.28;MQRankSum=0.00;QD=29.65;ReadPosRankSum=1.06;SOR=1.160	GT:AD:DP:GQ:PGT:PID:PL	1/1:1,17:18:11:1|1:118170_A_AGGCGG:750,11,0
Frameshift insertion	NC_018228.1	gene47	rna47	E9B7B3	128018:exon1:c.1968_1969insGT:p.R656fs	129986	129986	-	GT	1	349.75	11	129986	C	CGT	349.75	PASS	AC=2;AF=1.00;AN=2;DP=11;ExcessHet=0.2482;FS=0.000;MQ=33.79;QD=31.80;SOR=1.270	GT:AD:DP:GQ:PL	1/1:0,11:11:33:400,33,0
Frameshift insertion	NC_018235.1	gene799	rna799	E9B9E6	155350:exon1:c.3536_3537insGG:p.V1179fs	158886	158886	-	GG	1	894.73	21	158886	T	TGG	894.73	PASS	AC=2;AF=1.00;AN=2;DP=21;ExcessHet=0.2482;FS=0.000;MQ=60.00;QD=33.93;SOR=0.784	GT:AD:DP:GQ:PL	1/1:0,21:21:66:945,66,0
Frameshift insertion	NC_018263.1	gene7458	rna7467	E9BTD1	197659:exon1:c.52dupT:p.R17fs	197710	197710	-	T	1	263.75	11	197710	G	GT	263.75	PASS	AC=2;AF=1.00;AN=2;DP=11;ExcessHet=0.2482;FS=0.000;MQ=60.00;QD=23.98;SOR=0.859	GT:AD:DP:GQ:PL	1/1:0,11:11:33:314,33,0
Frameshift insertion	NC_018258.1	gene5406	rna5417	E9BMI9	232449:exon1:c.68_69insCT:p.L23fs	232729	232729	-	AG	1	963.31	30	232729	C	CAG	963.31	PASS	AC=2;AF=1.00;AN=2;BaseQRankSum=-6.550e-01;ClippingRankSum=0.00;DP=30;ExcessHet=0.2482;FS=0.000;MQ=60.00;MQRankSum=0.00;QD=32.11;ReadPosRankSum=-1.497e+00;SOR=0.693	GT:AD:DP:GQ:PL	1/1:2,28:30:18:1013,18,0
Frameshift insertion	NC_018234.1	gene699	rna700	E9B962	281206:exon1:c.1035_1036insAC:p.E345fs	282241	282241	-	AC	1	1105.47	17	282241	G	GAC	1105.47	PASS	AC=2;AF=1.00;AN=2;DP=17;ExcessHet=0.1472;FS=0.000;MQ=60.00;QD=23.32;SOR=1.061	GT:AD:DP:GQ:PGT:PID:PL	1/1:0,17:17:83:1|1:282241_G_GAC:1160,83,0
Frameshift insertion	NC_018240.1	gene1507	rna1502	E9BBF3	286602:exon1:c.1832_1833insGC:p.A611fs	286666	286666	-	GC	1	458.72	13	286666	G	GGC	458.72	PASS	AC=2;AF=1.00;AN=2;DP=13;ExcessHet=0.1703;FS=0.000;MQ=60.00;QD=27.05;SOR=1.179	GT:AD:DP:GQ:PL	1/1:0,13:13:39:510,39,0
Frameshift insertion	NC_018231.1	gene366	rna365	E9B883	438441:exon1:c.229_230insT:p.P77fs	438608	438608	-	A	1	180.31	6	438608	G	GA	180.31	PASS	AC=2;AF=1.00;AN=2;DP=6;ExcessHet=0.2482;FS=0.000;MQ=60.00;QD=30.05;SOR=1.329	GT:AD:DP:GQ:PL	1/1:0,6:6:18:230,18,0
Frameshift insertion	NC_018258.1	gene5454	rna5465	E9BMN7	438209:exon1:c.1dupA:p.M1fs	438838	438838	-	T	1	907.35	20	438838	A	AT	907.35	PASS	AC=2;AF=1.00;AN=2;DP=20;ExcessHet=2.5097;FS=0.000;MQ=60.00;QD=28.57;SOR=0.892	GT:AD:DP:GQ:PGT:PID:PL	1/1:0,20:20:63:1|1:438813_G_C:945,63,0
Frameshift insertion	NC_018231.1	gene373	rna372	E9B890	474220:exon1:c.1dupA:p.M1fs	475350	475350	-	T	1	239.77	10	475350	A	AT	239.77	PASS	AC=2;AF=1.00;AN=2;DP=10;ExcessHet=0.2482;FS=0.000;MQ=47.21;QD=23.98;SOR=3.258	GT:AD:DP:GQ:PL	1/1:0,10:10:30:290,30,0
Frameshift insertion	NC_018254.1	gene4248	rna4250	E9BJ81	575061:exon1:c.1126dupG:p.L375fs	576186	576186	-	G	0.5	340.23	38	576186	C	CG	340.23	PASS	AC=1;AF=0.500;AN=2;BaseQRankSum=2.01;ClippingRankSum=0.00;DP=38;ExcessHet=3.0103;FS=0.000;MQ=60.00;MQRankSum=0.00;QD=8.95;ReadPosRankSum=-5.620e-01;SOR=0.636	GT:AD:DP:GQ:PL	0/1:24,14:38:99:383,0,743
Frameshift insertion	NC_018244.1	gene2215	rna2213	E9BDG4	611590:exon1:c.525_526insCTCCCCCTCCTCTCCCCCTCCA:p.P175fs	612115	612115	-	CTCCCCCTCCTCTCCCCCTCCA	1	189.31	2	612115	T	TCTCCCCCTCCTCTCCCCCTCCA	189.31	PASS	AC=2;AF=1.00;AN=2;DP=2;ExcessHet=0.2482;FS=0.000;MQ=60.00;QD=25.84;SOR=2.303	GT:AD:DP:GQ:PL	1/1:0,2:2:18:239,18,0
Frameshift insertion	NC_018253.1	gene4066	rna4069	E9BIP6	903575:exon1:c.383_384insAAGCGCGCGTGCGAAGCGACACTTTTGGGTGTGCGTGTGTGCAGCGCATCAAC:p.X128delinsX,gene4066:rna4070	903958	903958	-	AAGCGCGCGTGCGAAGCGACACTTTTGGGTGTGCGTGTGTGCAGCGCATCAAC	0.5	159.41	22	903958	A	AAAGCGCGCGTGCGAAGCGACACTTTTGGGTGTGCGTGTGTGCAGCGCATCAAC	159.41	PASS	AC=1;AF=0.500;AN=2;BaseQRankSum=0.687;ClippingRankSum=0.00;DP=22;ExcessHet=3.0103;FS=9.185;MQ=60.00;MQRankSum=0.00;QD=7.25;ReadPosRankSum=-3.486e+00;SOR=3.477	GT:AD:DP:GQ:PL	0/1:16,6:22:99:202,0,656
Frameshift insertion	NC_018262.1	gene7131	rna7140	E9BSF8	1182414:exon1:c.152_153insGT:p.V51fs	1182577	1182577	-	AC	1	637.74	17	1182577	G	GAC	637.74	PASS	AC=2;AF=1.00;AN=2;DP=17;ExcessHet=0.2482;FS=0.000;MQ=60.00;QD=28.68;SOR=2.179	GT:AD:DP:GQ:PL	1/1:0,17:17:54:688,54,0
Nonframeshift deletion	NC_018228.1	gene1	rna1	E9B767	5749:exon1:c.1290_1316del:p.430_439del	6096	6122	GTCGCCATCTCTGGCGCAGCTTTTGGC	-	1	529.73	13	6095	TGTCGCCATCTCTGGCGCAGCTTTTGGC	T	529.73	PASS	AC=2;AF=1.00;AN=2;DP=13;ExcessHet=0.2482;FS=0.000;MQ=36.91;QD=28.36;SOR=1.609	GT:AD:DP:GQ:PL	1/1:0,13:13:39:580,39,0
Nonframeshift deletion	NC_018248.1	gene2736	rna2737	E9BEY8	6025:exon1:c.582_584del:p.194_195del	6607	6609	TGA	-	1	984.73	23	6606	TTGA	T	984.73	PASS	AC=2;AF=1.00;AN=2;DP=23;ExcessHet=0.2482;FS=0.000;MQ=60.00;QD=31.79;SOR=1.179	GT:AD:DP:GQ:PL	1/1:0,23:23:69:1035,69,0
Nonframeshift deletion	NC_018241.1	gene1592	rna1589	E9BBT2	14008:exon1:c.1981_1983del:p.661_661del	15989	15991	GAG	-	1	759.21	18	15988	AGAG	A	759.21	PASS	AC=2;AF=1.00;AN=2;DP=18;ExcessHet=0.2020;FS=0.000;MQ=60.00;QD=30.28;SOR=0.914	GT:AD:DP:GQ:PL	1/1:0,18:18:54:810,54,0
Nonframeshift deletion	NC_018246.1	gene2405	rna2404	E9BE05	17910:exon1:c.57_71del:p.19_24del	18740	18754	CCACCACCGCGACCG	-	1	229.16	6	18739	ACCACCACCGCGACCG	A	229.16	PASS	AC=2;AF=1.00;AN=2;DP=6;ExcessHet=0.3218;FS=0.000;MQ=40.00;QD=30.82;SOR=1.329	GT:AD:DP:GQ:PL	1/1:0,6:6:18:271,18,0
Nonframeshift deletion	NC_018228.1	gene6	rna6	E9B772	20031:exon1:c.1528_1530del:p.510_510del	20245	20247	AGC	-	1	480.74	12	20244	AAGC	A	480.74	PASS	AC=2;AF=1.00;AN=2;DP=12;ExcessHet=0.2482;FS=0.000;MQ=54.45;QD=29.03;SOR=1.445	GT:AD:DP:GQ:PL	1/1:0,12:12:36:531,36,0
Nonframeshift deletion	NC_018240.1	gene1439	rna1434	E9BBF6	29392:exon1:c.815_817del:p.272_273del	29887	29889	ATG	-	1	399.77	10	29886	AATG	A	399.77	PASS	AC=2;AF=1.00;AN=2;DP=10;ExcessHet=0.2482;FS=0.000;MQ=60.00;QD=31.11;SOR=0.693	GT:AD:DP:GQ:PL	1/1:0,10:10:30:450,30,0
Nonframeshift deletion	NC_018239.1	gene1341	rna1336	E9BAY7	27458:exon1:c.3619_3621del:p.1207_1207del	31077	31079	GAC	-	1	389.77	10	31076	GGAC	G	389.77	PASS	AC=2;AF=1.00;AN=2;DP=10;ExcessHet=0.2482;FS=0.000;MQ=60.00;QD=30.92;SOR=1.609	GT:AD:DP:GQ:PL	1/1:0,10:10:30:440,30,0
Nonframeshift deletion	NC_018230.1	gene168	rna167	E9B7N4	41880:exon1:c.411_413del:p.137_138del	42291	42293	GGA	-	1	509.74	13	42290	CGGA	C	509.74	PASS	AC=2;AF=1.00;AN=2;DP=13;ExcessHet=0.1472;FS=0.000;MQ=60.00;QD=27.02;SOR=1.179	GT:AD:DP:GQ:PL	1/1:0,13:13:39:562,39,0
Nonframeshift deletion	NC_018259.1	gene5698	rna5706	E9BNC7	64308:exon1:c.1536_1553del:p.512_518del	64340	64357	TTGTGCTTCTTATCTCTT	-	1	600.73	15	64339	CTTGTGCTTCTTATCTCTT	C	600.73	PASS	AC=2;AF=1.00;AN=2;DP=15;ExcessHet=0.2482;FS=0.000;MQ=60.00;QD=29.65;SOR=1.473	GT:AD:DP:GQ:PL	1/1:0,15:15:45:651,45,0
Nonframeshift deletion	NC_018235.1	gene780	rna780	E9B9C7	80128:exon1:c.633_635del:p.211_212del	80761	80763	GCA	-	1	1024.73	24	80760	CGCA	C	1024.73	PASS	AC=2;AF=1.00;AN=2;DP=24;ExcessHet=0.2482;FS=0.000;MQ=60.00;QD=26.20;SOR=1.051	GT:AD:DP:GQ:PL	1/1:0,24:24:72:1075,72,0
Nonframeshift deletion	NC_018259.1	gene5702	rna5710	E9BND1	80032:exon1:c.2452_2454del:p.818_818del	82940	82942	CGT	-	1	669.73	16	82939	CCGT	C	669.73	PASS	AC=2;AF=1.00;AN=2;DP=16;ExcessHet=0.2482;FS=0.000;MQ=29.15;QD=24.74;SOR=1.244	GT:AD:DP:GQ:PL	1/1:0,16:16:48:720,48,0
Nonframeshift deletion	NC_018236.1	gene901	rna901	E9B9R5	101295:exon1:c.1963_1965del:p.655_655del	103258	103260	AAT	-	1	849.73	20	103257	CAAT	C	849.73	PASS	AC=2;AF=1.00;AN=2;DP=20;ExcessHet=0.2482;FS=0.000;MQ=60.00;QD=28.57;SOR=1.402	GT:AD:DP:GQ:PL	1/1:0,20:20:60:900,60,0
Nonframeshift deletion	NC_018228.1	gene43	rna43	E9B7A9	107950:exon1:c.1084_1092del:p.362_364del	109034	109042	GGCCGCGGT	-	1	624.76	15	109033	CGGCCGCGGT	C	624.76	PASS	AC=2;AF=1.00;AN=2;DP=15;ExcessHet=0.2482;FS=0.000;MQ=33.20;QD=33.49;SOR=0.818	GT:AD:DP:GQ:PL	1/1:0,15:15:45:675,45,0
Nonframeshift deletion	NC_018228.1	gene44	rna44	E9B7B0	111524:exon1:c.808_810del:p.270_270del	112332	112334	ACC	-	1	756.73	18	112331	AACC	A	756.73	PASS	AC=2;AF=1.00;AN=2;DP=18;ExcessHet=0.2482;FS=0.000;MQ=60.00;QD=30.33;SOR=1.493	GT:AD:DP:GQ:PGT:PID:PL	1/1:0,18:18:54:1|1:112331_AACC_A:807,54,0
Nonframeshift deletion	NC_018257.1	gene5002	rna5009	E9BLD6	138368:exon1:c.123_146del:p.41_49del	139687	139710	GGGCCGCCTGGTCCGCCGACCGGA	-	1	616.99	15	139686	CGGGCCGCCTGGTCCGCCGACCGGA	C	616.99	PASS	AC=2;AF=1.00;AN=2;DP=15;ExcessHet=0.2482;FS=0.000;MQ=18.63;QD=35.10;SOR=1.911	GT:AD:DP:GQ:PL	1/1:0,15:15:45:667,45,0
Nonframeshift deletion	NC_018244.1	gene2109	rna2105	E9BD58	140491:exon1:c.481_489del:p.161_163del	140996	141004	GTCCGCGGC	-	1	857.73	21	140995	TGTCCGCGGC	T	857.73	PASS	AC=2;AF=1.00;AN=2;DP=21;ExcessHet=0.2482;FS=0.000;MQ=36.42;QD=23.11;SOR=0.784	GT:AD:DP:GQ:PL	1/1:0,21:21:63:908,63,0
Nonframeshift deletion	NC_018263.1	gene7438	rna7447	E9BTB1	140966:exon1:c.987_989del:p.329_330del	141028	141030	CCA	-	1	939.73	22	141027	GCCA	G	939.73	PASS	AC=2;AF=1.00;AN=2;DP=22;ExcessHet=0.2482;FS=0.000;MQ=46.48;QD=33.54;SOR=1.085	GT:AD:DP:GQ:PL	1/1:0,22:22:66:990,66,0
Nonframeshift deletion	NC_018238.1	gene1232	rna1228	E9BAN1	139970:exon1:c.1893_1895del:p.631_632del	141863	141865	CGA	-	1	841.73	20	141862	GCGA	G	841.73	PASS	AC=2;AF=1.00;AN=2;DP=20;ExcessHet=0.2482;FS=0.000;MQ=23.24;QD=29.81;SOR=1.721	GT:AD:DP:GQ:PL	1/1:0,20:20:60:892,60,0
Nonframeshift deletion	NC_018238.1	gene1233	rna1229	E9BAN2	143052:exon1:c.1501_1503del:p.501_501del	144553	144555	CAG	-	1	830.74	20	144552	ACAG	A	830.74	PASS	AC=2;AF=1.00;AN=2;DP=20;ExcessHet=0.1472;FS=0.000;MQ=60.00;QD=30.31;SOR=0.892	GT:AD:DP:GQ:PL	1/1:0,20:20:60:885,60,0
Nonframeshift deletion	NC_018262.1	gene6907	rna6915	E9BRT1	150924:exon1:c.1077_1079del:p.359_360del	152001	152003	GAG	-	1	805.41	19	152000	CGAG	C	805.41	PASS	AC=2;AF=1.00;AN=2;DP=19;ExcessHet=0.2482;FS=0.000;MQ=39.42;QD=31.79;SOR=1.609	GT:AD:DP:GQ:PL	1/1:0,19:19:57:855,57,0
Nonframeshift deletion	NC_018234.1	gene674	rna674	E9B936	150113:exon1:c.2692_2694del:p.898_898del	153021	153023	GCC	-	1	714.73	17	153020	TGCC	T	714.73	PASS	AC=2;AF=1.00;AN=2;DP=17;ExcessHet=0.2482;FS=0.000;MQ=26.99;QD=28.03;SOR=0.804	GT:AD:DP:GQ:PGT:PID:PL	1/1:0,17:17:51:1|1:153020_TGCC_T:765,51,0
Nonframeshift deletion	NC_018229.1	gene113	rna113	E9B7H9	157523:exon1:c.1656_1658del:p.552_553del	159052	159054	GAA	-	1	784.48	19	159051	GGAA	G	784.48	PASS	AC=2;AF=1.00;AN=2;DP=19;ExcessHet=0.1472;FS=0.000;MQ=60.00;QD=28.92;SOR=0.793	GT:AD:DP:GQ:PL	1/1:0,19:19:57:839,57,0
Nonframeshift deletion	NC_018233.1	gene547	rna545	E9B8Q7	158938:exon1:c.363_365del:p.121_122del	159301	159303	CGT	-	1	534.73	13	159300	GCGT	G	534.73	PASS	AC=2;AF=1.00;AN=2;DP=13;ExcessHet=0.2482;FS=0.000;MQ=60.00;QD=27.91;SOR=0.836	GT:AD:DP:GQ:PL	1/1:0,13:13:39:585,39,0
Nonframeshift deletion	NC_018228.1	gene60	rna60	E9B7C6	172650:exon1:c.463_465del:p.155_155del	173113	173115	CTC	-	1	759.56	18	173112	GCTC	G	759.56	PASS	AC=2;AF=1.00;AN=2;DP=18;ExcessHet=0.2020;FS=0.000;MQ=33.43;QD=30.01;SOR=0.914	GT:AD:DP:GQ:PL	1/1:0,18:18:54:810,54,0
Nonframeshift deletion	NC_018240.1	gene1479	rna1474	E9BBC5	178532:exon1:c.849_851del:p.283_284del	179381	179383	CAG	-	1	2856.49	21	179380	CCAG	C	2856.49	PASS	AC=2;AF=1.00;AN=2;DP=21;ExcessHet=0.0254;FS=0.000;MQ=44.25;QD=31.19;SOR=1.249	GT:AD:DP:GQ:PL	1/1:0,21:21:63:945,63,0
Nonframeshift deletion	NC_018233.1	gene554	rna552	E9B8R4	184377:exon1:c.1423_1425del:p.475_475del	185800	185802	TCA	-	1	891.73	21	185799	TTCA	T	891.73	PASS	AC=2;AF=1.00;AN=2;DP=21;ExcessHet=0.2482;FS=0.000;MQ=47.86;QD=34.69;SOR=0.990	GT:AD:DP:GQ:PL	1/1:0,21:21:63:942,63,0
Nonframeshift deletion	NC_018260.1	gene6145	rna6152	E9BPY9	191770:exon1:c.1708_1710del:p.570_570del	191801	191803	CTT	-	1	444.75	11	191800	CCTT	C	444.75	PASS	AC=2;AF=1.00;AN=2;DP=11;ExcessHet=0.2482;FS=0.000;MQ=47.68;QD=32.66;SOR=1.802	GT:AD:DP:GQ:PL	1/1:0,11:11:33:495,33,0
Nonframeshift deletion	NC_018235.1	gene809	rna809	E9B9F6	199016:exon1:c.72_83del:p.24_28del	199088	199099	GCAGCAGCAGCA	-	1	931.62	22	199087	GGCAGCAGCAGCA	G	931.62	PASS	AC=2;AF=1.00;AN=2;DP=22;ExcessHet=0.2482;FS=4.981;MQ=108.32;QD=25.33;SOR=1.364	GT:AD:DP:GQ:PL	1/1:0,22:22:66:980,66,0
Nonframeshift deletion	NC_018232.1	gene434	rna433	E9B8F1	198488:exon1:c.1216_1218del:p.406_406del	199704	199706	AGC	-	1	925.74	22	199703	AAGC	A	925.74	PASS	AC=2;AF=1.00;AN=2;DP=22;ExcessHet=0.2482;FS=0.000;MQ=56.00;QD=33.93;SOR=0.874	GT:AD:DP:GQ:PL	1/1:0,22:22:67:976,67,0
Nonframeshift deletion	NC_018240.1	gene1486	rna1481	E9BBD2	201722:exon1:c.319_321del:p.107_107del	202041	202043	CAA	-	1	747.74	18	202040	GCAA	G	747.74	PASS	AC=2;AF=1.00;AN=2;DP=18;ExcessHet=0.1703;FS=0.000;MQ=58.40;QD=25.01;SOR=0.693	GT:AD:DP:GQ:PL	1/1:0,18:18:54:801,54,0
Nonframeshift deletion	NC_018245.1	gene2285	rna2283	E9BDN4	210799:exon1:c.1270_1278del:p.424_426del	211109	211117	CTCCTCATC	-	1	882.5	21	211108	TCTCCTCATC	T	882.5	PASS	AC=2;AF=1.00;AN=2;DP=21;ExcessHet=0.1472;FS=0.000;MQ=60.00;QD=32.56;SOR=0.990	GT:AD:DP:GQ:PL	1/1:0,21:21:63:937,63,0
Nonframeshift deletion	NC_018247.1	gene2618	rna2620	E9BEL1	209797:exon1:c.2513_2515del:p.838_839del	212310	212312	TAG	-	1	523.73	13	212309	ATAG	A	523.73	PASS	AC=2;AF=1.00;AN=2;DP=13;ExcessHet=0.2482;FS=0.000;MQ=60.00;QD=26.72;SOR=0.836	GT:AD:DP:GQ:PGT:PID:PL	1/1:0,13:13:39:1|1:212309_ATAG_A:574,39,0
Nonframeshift deletion	NC_018253.1	gene3901	rna3900	E9BI85	215967:exon1:c.5100_5102del:p.1700_1701del	216134	216136	GGC	-	1	2802.49	18	216133	GGGC	G	2802.49	PASS	AC=2;AF=1.00;AN=2;DP=18;ExcessHet=0.0254;FS=0.000;MQ=53.87;QD=26.77;SOR=0.892	GT:AD:DP:GQ:PL	1/1:0,18:18:54:801,54,0
Nonframeshift deletion	NC_018242.1	gene1808	rna1801	E9BCA3	225163:exon1:c.62_64del:p.21_22del	225225	225227	AGC	-	1	580.34	14	225224	GAGC	G	580.34	PASS	AC=2;AF=1.00;AN=2;DP=14;ExcessHet=0.2482;FS=0.000;MQ=60.00;QD=31.67;SOR=0.976	GT:AD:DP:GQ:PL	1/1:0,14:14:42:630,42,0
Nonframeshift deletion	NC_018233.1	gene564	rna563	E9B8S5	225886:exon1:c.3011_3013del:p.1004_1005del	228897	228899	AGC	-	1	624.73	15	228896	AAGC	A	624.73	PASS	AC=2;AF=1.00;AN=2;DP=15;ExcessHet=0.2482;FS=0.000;MQ=60.00;QD=31.75;SOR=1.112	GT:AD:DP:GQ:PL	1/1:0,15:15:45:675,45,0
Nonframeshift deletion	NC_018255.1	gene4412	rna4416	E9BKA3	227204:exon1:c.7032_7046del:p.2344_2349del	232885	232899	GCGAGGCCGCTCTGC	-	1	714.73	17	232884	AGCGAGGCCGCTCTGC	A	714.73	PASS	AC=2;AF=1.00;AN=2;DP=17;ExcessHet=0.2482;FS=0.000;MQ=27.83;QD=31.20;SOR=1.371	GT:AD:DP:GQ:PGT:PID:PL	1/1:0,17:17:51:1|1:232884_AGCGAGGCCGCTCTGC_A:765,51,0
Nonframeshift deletion	NC_018244.1	gene2126	rna2123	E9BD76	232378:exon1:c.504_506del:p.168_169del	234606	234608	TCC	-	1	669.73	16	234605	GTCC	G	669.73	PASS	AC=2;AF=1.00;AN=2;DP=16;ExcessHet=0.2482;FS=0.000;MQ=54.27;QD=28.32;SOR=0.693	GT:AD:DP:GQ:PL	1/1:0,16:16:48:720,48,0
Nonframeshift deletion	NC_018236.1	gene933	rna933	E9B9U7	237645:exon1:c.581_598del:p.194_200del	238226	238243	CGCGGCGTCACGAAGGCG	-	1	707.47	17	238225	ACGCGGCGTCACGAAGGCG	A	707.47	PASS	AC=2;AF=1.00;AN=2;DP=17;ExcessHet=0.1472;FS=0.000;MQ=60.00;QD=35.78;SOR=1.371	GT:AD:DP:GQ:PL	1/1:0,17:17:51:762,51,0
Nonframeshift deletion	NC_018258.1	gene5409	rna5420	E9BMJ2	238912:exon1:c.5409_5411del:p.1803_1804del	239271	239273	GCA	-	1	1524.73	35	239270	GGCA	G	1524.73	PASS	AC=2;AF=1.00;AN=2;DP=35;ExcessHet=0.2482;FS=0.000;MQ=55.76;QD=31.88;SOR=0.869	GT:AD:DP:GQ:PL	1/1:0,35:35:99:1575,105,0
Nonframeshift deletion	NC_018240.1	gene1496	rna1491	E9BBE2	240670:exon1:c.995_997del:p.332_333del	241762	241764	CTG	-	1	804.73	19	241761	ACTG	A	804.73	PASS	AC=2;AF=1.00;AN=2;DP=19;ExcessHet=0.2482;FS=0.000;MQ=35.92;QD=35.80;SOR=1.022	GT:AD:DP:GQ:PL	1/1:0,19:19:57:855,57,0
Nonframeshift deletion	NC_018247.1	gene2625	rna2627	E9BEL8	246116:exon1:c.1093_1104del:p.365_368del	247209	247220	GCGTCGTCCTCT	-	1	1018.48	24	247208	GGCGTCGTCCTCT	G	1018.48	PASS	AC=2;AF=1.00;AN=2;DP=24;ExcessHet=0.1472;FS=0.000;MQ=60.00;QD=26.03;SOR=1.051	GT:AD:DP:GQ:PL	1/1:0,24:24:73:1073,73,0
Nonframeshift deletion	NC_018263.1	gene7467	rna7476	E9BTE0	266296:exon1:c.1208_1225del:p.403_409del	267504	267521	TTGACGAGGACGGCGGCG	-	1	535.73	13	267503	TTTGACGAGGACGGCGGCG	T	535.73	PASS	AC=2;AF=1.00;AN=2;DP=13;ExcessHet=0.2482;FS=0.000;MQ=60.00;QD=34.10;SOR=2.147	GT:AD:DP:GQ:PGT:PID:PL	1/1:0,13:13:40:1|1:267503_TTTGACGAGGACGGCGGCG_T:586,40,0
Nonframeshift deletion	NC_018262.1	gene6914	rna6922	E9BRT8	270400:exon1:c.175_186del:p.59_62del	270575	270586	AGCAGCAGCAGC	-	1	670.65	16	270574	GAGCAGCAGCAGC	G	670.65	PASS	AC=2;AF=1.00;AN=2;DP=16;ExcessHet=0.8432;FS=0.000;MQ=60.00;QD=32.12;SOR=1.244	GT:AD:DP:GQ:PL	1/1:0,16:16:48:720,48,0
Nonframeshift deletion	NC_018261.1	gene6495	rna6501	E9BQM2	284073:exon1:c.1868_1879del:p.623_627del	285941	285952	CGGAGGAGTCCA	-	1	626.65	15	285940	TCGGAGGAGTCCA	T	626.65	PASS	AC=2;AF=1.00;AN=2;DP=15;ExcessHet=0.8432;FS=0.000;MQ=60.00;QD=33.73;SOR=0.818	GT:AD:DP:GQ:PL	1/1:0,15:15:45:676,45,0
Nonframeshift deletion	NC_018253.1	gene3921	rna3922	E9BIA7	289498:exon1:c.781_783del:p.261_261del	292907	292909	CGA	-	1	485.49	12	292906	GCGA	G	485.49	PASS	AC=2;AF=1.00;AN=2;DP=12;ExcessHet=0.1472;FS=0.000;MQ=60.00;QD=28.78;SOR=1.445	GT:AD:DP:GQ:PL	1/1:0,12:12:36:540,36,0
Nonframeshift deletion	NC_018254.1	gene4177	rna4179	E9BJ09	297146:exon1:c.644_646del:p.215_216del	297790	297792	TGG	-	1	516.73	13	297789	ATGG	A	516.73	PASS	AC=2;AF=1.00;AN=2;DP=13;ExcessHet=0.2482;FS=0.000;MQ=60.00;QD=31.24;SOR=0.836	GT:AD:DP:GQ:PL	1/1:0,13:13:39:567,39,0
Nonframeshift deletion	NC_018233.1	gene577	rna576	E9B8T9	300207:exon1:c.123_125del:p.41_42del	300330	300332	ATG	-	1	665.5	16	300329	CATG	C	665.5	PASS	AC=2;AF=1.00;AN=2;DP=16;ExcessHet=0.1472;FS=0.000;MQ=60.00;QD=28.60;SOR=1.609	GT:AD:DP:GQ:PL	1/1:0,16:16:48:720,48,0
Nonframeshift deletion	NC_018241.1	gene1666	rna1661	E9BBW4	304128:exon1:c.3893_3907del:p.1298_1303del	306090	306104	CCTCGTCGTCGCCGC	-	1	804.73	19	306089	TCCTCGTCGTCGCCGC	T	804.73	PASS	AC=2;AF=1.00;AN=2;DP=19;ExcessHet=0.2482;FS=0.000;MQ=49.83;QD=29.02;SOR=1.981	GT:AD:DP:GQ:PL	1/1:0,19:19:57:855,57,0
Nonframeshift deletion	NC_018247.1	gene2632	rna2634	E9BEM5	312814:exon1:c.418_429del:p.140_143del	313232	313243	ACCGAGCCGGCA	-	1	398.98	10	313231	TACCGAGCCGGCA	T	398.98	PASS	AC=2;AF=1.00;AN=2;DP=10;ExcessHet=0.1703;FS=0.000;MQ=60.00;QD=34.35;SOR=1.085	GT:AD:DP:GQ:PL	1/1:0,10:10:30:451,30,0
Nonframeshift deletion	NC_018247.1	gene2633	rna2635	E9BEM6	326036:exon1:c.411_413del:p.137_138del	326447	326449	CGA	-	1	667.72	16	326446	TCGA	T	667.72	PASS	AC=2;AF=1.00;AN=2;DP=16;ExcessHet=0.1703;FS=0.000;MQ=54.53;QD=27.32;SOR=1.609	GT:AD:DP:GQ:PL	1/1:0,16:16:48:720,48,0
Nonframeshift deletion	NC_018232.1	gene462	rna461	E9B8H9	324708:exon1:c.1899_1901del:p.633_634del	326607	326609	GTC	-	1	620.47	15	326606	TGTC	T	620.47	PASS	AC=2;AF=1.00;AN=2;DP=15;ExcessHet=0.1472;FS=0.000;MQ=43.17;QD=33.21;SOR=1.911	GT:AD:DP:GQ:PL	1/1:0,15:15:45:675,45,0
Nonframeshift deletion	NC_018240.1	gene1519	rna1514	E9BBG5	324565:exon1:c.1270_1272del:p.424_424del	327215	327217	CTG	-	1	522.48	13	327214	CCTG	C	522.48	PASS	AC=2;AF=1.00;AN=2;DP=13;ExcessHet=0.1472;FS=0.000;MQ=60.00;QD=28.47;SOR=1.179	GT:AD:DP:GQ:PL	1/1:0,13:13:39:577,39,0
Nonframeshift deletion	NC_018241.1	gene1672	rna1667	E9BBX0	337298:exon1:c.3534_3536del:p.1178_1179del	337690	337692	TCT	-	1	759.73	18	337689	ATCT	A	759.73	PASS	AC=2;AF=1.00;AN=2;DP=18;ExcessHet=0.2482;FS=0.000;MQ=60.00;QD=29.48;SOR=1.179	GT:AD:DP:GQ:PGT:PID:PL	1/1:0,18:18:54:1|1:337689_ATCT_A:810,54,0
Nonframeshift deletion	NC_018260.1	gene6189	rna6196	E9BQ33	344802:exon1:c.129_131del:p.43_44del	344931	344933	GGT	-	1	1029.73	23	344930	CGGT	C	1029.73	PASS	AC=2;AF=1.00;AN=2;DP=23;ExcessHet=0.2482;FS=0.000;MQ=60.00;QD=27.40;SOR=0.963	GT:AD:DP:GQ:PGT:PID:PL	1/1:0,23:23:72:1|1:344930_CGGT_C:1080,72,0
Nonframeshift deletion	NC_018241.1	gene1675	rna1670	E9BBX3	350638:exon1:c.3762_3764del:p.1254_1255del	350664	350666	GCT	-	1	576.81	14	350663	CGCT	C	576.81	PASS	AC=2;AF=1.00;AN=2;DP=14;ExcessHet=0.1703;FS=0.000;MQ=44.57;QD=32.43;SOR=1.765	GT:AD:DP:GQ:PL	1/1:0,14:14:42:630,42,0
Nonframeshift deletion	NC_018230.1	gene238	rna237	E9B7V4	349640:exon1:c.1934_1978del:p.645_660del	352292	352336	TGGCGCATGCCGGTGGCGCATCGGTGACTGCCGTCGTGAATGCAC	-	1	529.49	13	352291	GTGGCGCATGCCGGTGGCGCATCGGTGACTGCCGTCGTGAATGCAC	G	529.49	PASS	AC=2;AF=1.00;AN=2;DP=13;ExcessHet=0.1472;FS=0.000;MQ=60.00;QD=31.64;SOR=0.836	GT:AD:DP:GQ:PL	1/1:0,13:13:41:584,41,0
Nonframeshift deletion	NC_018245.1	gene2317	rna2315	E9BDR6	361605:exon1:c.1888_1893del:p.630_631del	363493	363498	CAGCAG	-	1	490.74	12	363492	ACAGCAG	A	490.74	PASS	AC=2;AF=1.00;AN=2;DP=12;ExcessHet=0.2482;FS=0.000;MQ=25.58;QD=38.40;SOR=1.022	GT:AD:DP:GQ:PL	1/1:0,12:12:36:541,36,0
Nonframeshift deletion	NC_018245.1	gene2319	rna2317	E9BDR8	368114:exon1:c.570_578del:p.190_193del	368684	368692	GCCGCCGTC	-	1	608.47	15	368683	TGCCGCCGTC	T	608.47	PASS	AC=2;AF=1.00;AN=2;DP=15;ExcessHet=0.1472;FS=0.000;MQ=60.00;QD=28.21;SOR=1.112	GT:AD:DP:GQ:PL	1/1:0,15:15:45:663,45,0
Nonframeshift deletion	NC_018251.1	gene3432	rna3432	E9BGW9	369334:exon1:c.1527_1532del:p.509_511del	370861	370866	AGCAGC	-	1	1029.73	24	370860	GAGCAGC	G	1029.73	PASS	AC=2;AF=1.00;AN=2;DP=24;ExcessHet=0.2482;FS=0.000;MQ=34.87;QD=27.57;SOR=0.859	GT:AD:DP:GQ:PL	1/1:0,24:24:72:1080,72,0
Nonframeshift deletion	NC_018247.1	gene2649	rna2651	E9BEP1	368312:exon1:c.6163_6165del:p.2055_2055del	374475	374477	GAC	-	1	932.6	20	374474	TGAC	T	932.6	PASS	AC=2;AF=1.00;AN=2;DP=20;ExcessHet=0.0663;FS=0.000;MQ=36.74;QD=27.19;SOR=0.874	GT:AD:DP:GQ:PL	1/1:0,20:20:60:900,60,0
Nonframeshift deletion	NC_018236.1	gene979	rna979	E9B9Z0	393923:exon1:c.2091_2096del:p.697_699del	394822	394827	TGCTGG	-	1	444.75	11	394821	CTGCTGG	C	444.75	PASS	AC=2;AF=1.00;AN=2;DP=11;ExcessHet=0.2482;FS=0.000;MQ=27.60;QD=27.49;SOR=1.270	GT:AD:DP:GQ:PL	1/1:0,11:11:33:495,33,0
Nonframeshift deletion	NC_018258.1	gene5445	rna5456	E9BMM8	396909:exon1:c.2022_2027del:p.674_676del	397592	397597	TGCTGC	-	1	850.73	20	397591	GTGCTGC	G	850.73	PASS	AC=2;AF=1.00;AN=2;DP=20;ExcessHet=0.2482;FS=0.000;MQ=30.33;QD=29.18;SOR=1.127	GT:AD:DP:GQ:PL	1/1:0,20:20:61:901,61,0
Nonframeshift deletion	NC_018240.1	gene1541	rna1537	E9BBI8	408146:exon1:c.403_408del:p.135_136del	409377	409382	GCTGCC	-	1	613.8	15	409376	TGCTGCC	T	613.8	PASS	AC=2;AF=1.00;AN=2;DP=15;ExcessHet=0.7463;FS=0.000;MQ=60.00;QD=29.35;SOR=1.112	GT:AD:DP:GQ:PL	1/1:0,15:15:46:664,46,0
Nonframeshift deletion	NC_018242.1	gene1844	rna1837	E9BCD9	411039:exon1:c.40_45del:p.14_15del	411565	411570	AGCTGC	-	1	577.07	14	411564	AAGCTGC	A	577.07	PASS	AC=2;AF=1.00;AN=2;DP=14;ExcessHet=0.4012;FS=0.000;MQ=60.00;QD=30.71;SOR=1.765	GT:AD:DP:GQ:PL	1/1:0,14:14:42:630,42,0
Nonframeshift deletion	NC_018235.1	gene850	rna850	E9B9J8	416309:exon1:c.835_873del:p.279_291del	416472	416510	CAGCACGCCGTGGTTCAGTGCATCGCCAGCGCAGCTGGT	-	0.5	156.23	84	416471	GCAGCACGCCGTGGTTCAGTGCATCGCCAGCGCAGCTGGT	G	156.23	Filter	AC=1;AF=0.500;AN=2;BaseQRankSum=-2.400e-02;ClippingRankSum=0.00;DP=84;ExcessHet=3.0103;FS=1.315;MQ=51.59;MQRankSum=-9.780e-01;QD=1.86;ReadPosRankSum=0.926;SOR=1.085	GT:AD:DP:GQ:PL	0/1:74,10:84:99:199,0,3057
Nonframeshift deletion	NC_018247.1	gene2658	rna2660	E9BEQ0	414747:exon1:c.2112_2114del:p.704_705del	416859	416861	GTC	-	1	620.47	15	416858	AGTC	A	620.47	PASS	AC=2;AF=1.00;AN=2;DP=15;ExcessHet=0.1472;FS=0.000;MQ=60.00;QD=30.30;SOR=1.473	GT:AD:DP:GQ:PL	1/1:0,15:15:45:675,45,0
Nonframeshift deletion	NC_018243.1	gene2016	rna2012	E9BCW6	415946:exon1:c.1135_1152del:p.379_384del	417081	417098	GGCTTTGAAGACGGCGAT	-	1	765.65	19	417080	GGGCTTTGAAGACGGCGAT	G	765.65	PASS	AC=2;AF=1.00;AN=2;DP=19;ExcessHet=0.1472;FS=0.000;MQ=60.00;QD=32.92;SOR=0.793	GT:AD:DP:GQ:PL	1/1:0,19:19:57:820,57,0
Nonframeshift deletion	NC_018253.1	gene3949	rna3950	E9BID5	415388:exon1:c.1794_1799del:p.598_600del	417182	417187	GGACGA	-	1	844.73	20	417181	TGGACGA	T	844.73	PASS	AC=2;AF=1.00;AN=2;DP=20;ExcessHet=0.2482;FS=0.000;MQ=27.33;QD=30.87;SOR=1.127	GT:AD:DP:GQ:PL	1/1:0,20:20:60:895,60,0
Nonframeshift deletion	NC_018240.1	gene1546	rna1542	E9BBJ3	426791:exon1:c.2271_2276del:p.757_759del	427303	427308	TGCGGG	-	1	894.73	21	427302	ATGCGGG	A	894.73	PASS	AC=2;AF=1.00;AN=2;DP=21;ExcessHet=0.2482;FS=0.000;MQ=60.00;QD=32.99;SOR=0.990	GT:AD:DP:GQ:PL	1/1:0,21:21:63:945,63,0
Nonframeshift deletion	NC_018241.1	gene1692	rna1686	E9BBY8	427540:exon1:c.712_726del:p.238_242del	428126	428140	CCGCTGCTGCTCCCC	-	1	4202.17	16	428125	GCCGCTGCTGCTCCCC	G,*	4202.17	PASS	AC=2,0;AF=1.00,0.00;AN=2;DP=16;ExcessHet=0.0118;FS=0.000;MQ=26.97;QD=30.89;SOR=0.714	GT:AD:DP:GQ:PL	1/1:0,16,0:16:49:722,49,0,722,49,722
Nonframeshift deletion	NC_018251.1	gene3445	rna3445	E9BGY2	427185:exon1:c.2582_2584del:p.861_862del	429767	429769	ACG	-	1	573.69	14	429766	CACG	C	573.69	PASS	AC=2;AF=1.00;AN=2;DP=14;ExcessHet=0.1703;FS=0.000;MQ=60.00;QD=32.03;SOR=1.329	GT:AD:DP:GQ:PL	1/1:0,14:14:42:625,42,0
Nonframeshift deletion	NC_018249.1	gene3061	rna3062	E9BFW0	425156:exon1:c.9389_9391del:p.3130_3131del	434545	434547	TGA	-	1	1070.47	25	434544	CTGA	C	1070.47	PASS	AC=2;AF=1.00;AN=2;DP=25;ExcessHet=0.1472;FS=0.000;MQ=60.00;QD=25.53;SOR=0.941	GT:AD:DP:GQ:PL	1/1:0,25:25:75:1125,75,0
Nonframeshift deletion	NC_018244.1	gene2179	rna2177	E9BDC7	438970:exon1:c.708_710del:p.236_237del	439678	439680	GCA	-	1	266.03	7	439677	CGCA	C	266.03	PASS	AC=2;AF=1.00;AN=2;DP=7;ExcessHet=0.2482;FS=0.000;MQ=51.38;QD=29.19;SOR=1.609	GT:AD:DP:GQ:PL	1/1:0,7:7:21:316,21,0
Nonframeshift deletion	NC_018240.1	gene1550	rna1546	E9BBJ7	445956:exon1:c.1164_1166del:p.388_389del	446264	446266	GGT	-	1	470.94	12	446263	AGGT	A	470.94	PASS	AC=2;AF=1.00;AN=2;DP=12;ExcessHet=0.1703;FS=5.073;MQ=72.03;QD=31.42;SOR=1.388	GT:AD:DP:GQ:PL	1/1:0,12:12:36:523,36,0
Nonframeshift deletion	NC_018252.1	gene3690	rna3688	E9BHM2	447792:exon1:c.357_362del:p.119_121del	449069	449074	GTGGTG	-	1	821.73	20	449068	CGTGGTG	C	821.73	PASS	AC=2;AF=1.00;AN=2;DP=20;ExcessHet=0.2482;FS=0.000;MQ=30.00;QD=28.15;SOR=0.693	GT:AD:DP:GQ:PL	1/1:0,20:20:61:872,61,0
Nonframeshift deletion	NC_018249.1	gene3064	rna3065	E9BFW3	450816:exon1:c.546_554del:p.182_185del	451362	451370	CGGCAGCAG	-	1	710.47	17	451361	ACGGCAGCAG	A	710.47	PASS	AC=2;AF=1.00;AN=2;DP=17;ExcessHet=0.1472;FS=0.000;MQ=60.00;QD=31.90;SOR=1.061	GT:AD:DP:GQ:PL	1/1:0,17:17:51:765,51,0
Nonframeshift deletion	NC_018231.1	gene368	rna367	E9B885	451533:exon1:c.7087_7089del:p.2363_2363del	451633	451635	ACA	-	1	800.5	19	451632	CACA	C	800.5	PASS	AC=2;AF=1.00;AN=2;DP=19;ExcessHet=0.1472;FS=0.000;MQ=60.00;QD=30.19;SOR=1.022	GT:AD:DP:GQ:PL	1/1:0,19:19:57:855,57,0
Nonframeshift deletion	NC_018246.1	gene2497	rna2497	E9BE98	451417:exon1:c.1082_1093del:p.361_365del	452499	452510	CAACGCCAACGC	-	1	620.77	15	452498	GCAACGCCAACGC	G	620.77	PASS	AC=2;AF=1.00;AN=2;DP=15;ExcessHet=0.1472;FS=0.000;MQ=60.00;QD=28.86;SOR=1.473	GT:AD:DP:GQ:PL	1/1:0,15:15:45:675,45,0
Nonframeshift deletion	NC_018245.1	gene2343	rna2341	E9BDU2	462602:exon1:c.502_504del:p.168_168del	463104	463106	TCT	-	1	620.56	15	463103	GTCT	G	620.56	PASS	AC=2;AF=1.00;AN=2;DP=15;ExcessHet=0.1472;FS=0.000;MQ=60.00;QD=34.11;SOR=1.473	GT:AD:DP:GQ:PGT:PID:PL	1/1:0,15:15:45:1|1:463103_GTCT_G:675,45,0
Nonframeshift deletion	NC_018234.1	gene735	rna736	E9B998	481590:exon1:c.2144_2152del:p.715_718del	483734	483742	CCGCCGCCA	-	1	710.47	17	483733	TCCGCCGCCA	T	710.47	PASS	AC=2;AF=1.00;AN=2;DP=17;ExcessHet=0.1472;FS=0.000;MQ=60.00;QD=27.84;SOR=1.739	GT:AD:DP:GQ:PL	1/1:0,17:17:51:765,51,0
Nonframeshift deletion	NC_018262.1	gene6962	rna6969	E9BRY7	488872:exon1:c.1685_1687del:p.562_563del	490557	490559	AGA	-	1	1025.47	24	490556	CAGA	C	1025.47	PASS	AC=2;AF=1.00;AN=2;DP=24;ExcessHet=0.1472;FS=0.000;MQ=60.00;QD=31.05;SOR=0.859	GT:AD:DP:GQ:PL	1/1:0,24:24:72:1080,72,0
Nonframeshift deletion	NC_018252.1	gene3701	rna3700	E9BHN4	496025:exon1:c.1420_1422del:p.474_474del	496134	496136	GTT	-	1	624.73	15	496133	GGTT	G	624.73	PASS	AC=2;AF=1.00;AN=2;DP=15;ExcessHet=0.2482;FS=0.000;MQ=60.00;QD=28.34;SOR=0.818	GT:AD:DP:GQ:PL	1/1:0,15:15:45:675,45,0
Nonframeshift deletion	NC_018258.1	gene5469	rna5480	E9BMQ0	498041:exon1:c.2929_2931del:p.977_977del	498993	498995	ATC	-	1	1090.06	26	498992	TATC	T	1090.06	PASS	AC=2;AF=1.00;AN=2;DP=26;ExcessHet=0.1472;FS=0.000;MQ=60.00;QD=30.61;SOR=1.022	GT:AD:DP:GQ:PL	1/1:0,26:26:78:1144,78,0
Nonframeshift deletion	NC_018259.1	gene5809	rna5816	E9BNN8	509204:exon1:c.143_181del:p.48_61del	509347	509385	GCAGCGACAGCGGTGTTGTGGAAGCCAGGGGAACCATCG	-	1	848.2	20	509346	TGCAGCGACAGCGGTGTTGTGGAAGCCAGGGGAACCATCG	T	848.2	PASS	AC=2;AF=1.00;AN=2;DP=20;ExcessHet=0.1703;FS=0.000;MQ=60.00;QD=25.68;SOR=1.127	GT:AD:DP:GQ:PGT:PID:PL	1/1:0,20:20:60:1|1:509337_A_G:900,60,0
Nonframeshift deletion	NC_018251.1	gene3471	rna3471	E9BH08	521225:exon1:c.250_252del:p.84_84del	521475	521477	TCA	-	1	350.6	9	521474	CTCA	C	350.6	PASS	AC=2;AF=1.00;AN=2;DP=9;ExcessHet=0.1472;FS=0.000;MQ=60.00;QD=32.98;SOR=0.892	GT:AD:DP:GQ:PL	1/1:0,9:9:27:405,27,0
Nonframeshift deletion	NC_018246.1	gene2515	rna2515	E9BEB5	533682:exon1:c.1129_1131del:p.377_377del	534811	534813	CCG	-	1	951.65	23	534810	TCCG	T	951.65	PASS	AC=2;AF=1.00;AN=2;DP=23;ExcessHet=1.1810;FS=0.000;MQ=60.00;QD=24.75;SOR=1.179	GT:AD:DP:GQ:PGT:PID:PL	1/1:0,23:23:69:1|1:534810_TCCG_T:1001,69,0
Nonframeshift deletion	NC_018242.1	gene1875	rna1869	E9BCH2	534561:exon1:c.601_603del:p.201_201del	536464	536466	CGA	-	1	485.51	12	536463	TCGA	T	485.51	PASS	AC=2;AF=1.00;AN=2;DP=12;ExcessHet=0.1472;FS=0.000;MQ=60.00;QD=30.84;SOR=1.022	GT:AD:DP:GQ:PL	1/1:0,12:12:36:540,36,0
Nonframeshift deletion	NC_018258.1	gene5476	rna5487	E9BMQ7	541283:exon1:c.1876_1878del:p.626_626del	543999	544001	CGG	-	1	1561.73	36	543998	TCGG	T	1561.73	PASS	AC=2;AF=1.00;AN=2;DP=36;ExcessHet=0.2482;FS=0.000;MQ=60.00;QD=26.61;SOR=1.371	GT:AD:DP:GQ:PL	1/1:0,36:36:99:1612,108,0
Nonframeshift deletion	NC_018255.1	gene4499	rna4504	E9BJM4	543508:exon1:c.1957_1959del:p.653_653del	545465	545467	CAG	-	1	534.73	13	545464	ACAG	A	534.73	PASS	AC=2;AF=1.00;AN=2;DP=13;ExcessHet=0.2482;FS=0.000;MQ=50.50;QD=28.20;SOR=1.179	GT:AD:DP:GQ:PL	1/1:0,13:13:39:585,39,0
Nonframeshift deletion	NC_018260.1	gene6240	rna6247	E9BQ84	545997:exon1:c.1516_1518del:p.506_506del	547513	547515	CAG	-	1	849.73	20	547512	CCAG	C	849.73	PASS	AC=2;AF=1.00;AN=2;DP=20;ExcessHet=0.2482;FS=0.000;MQ=30.89;QD=29.89;SOR=0.892	GT:AD:DP:GQ:PL	1/1:0,20:20:60:900,60,0
Nonframeshift deletion	NC_018253.1	gene3980	rna3981	E9BIG6	560975:exon1:c.2304_2309del:p.768_770del	563279	563284	GGAGGC	-	1	534.73	13	563278	GGGAGGC	G	534.73	PASS	AC=2;AF=1.00;AN=2;DP=13;ExcessHet=0.2482;FS=0.000;MQ=60.00;QD=32.18;SOR=1.179	GT:AD:DP:GQ:PL	1/1:0,13:13:39:585,39,0
Nonframeshift deletion	NC_018258.1	gene5478	rna5489	E9BMQ9	565404:exon1:c.3691_3693del:p.1231_1231del	567421	567423	CTC	-	1	1002.73	24	567420	GCTC	G	1002.73	PASS	AC=2;AF=1.00;AN=2;DP=24;ExcessHet=0.2482;FS=0.000;MQ=60.00;QD=31.22;SOR=0.693	GT:AD:DP:GQ:PL	1/1:0,24:24:72:1053,72,0
Nonframeshift deletion	NC_018243.1	gene2055	rna2051	E9BD04	584826:exon1:c.72_113del:p.24_38del	584897	584938	CGCGCAGGGATTGTCGGATGCAGACATGAACAGGCACATGCG	-	1	489.74	12	584896	ACGCGCAGGGATTGTCGGATGCAGACATGAACAGGCACATGCG	A	489.74	PASS	AC=2;AF=1.00;AN=2;DP=12;ExcessHet=0.2482;FS=0.000;MQ=60.00;QD=28.93;SOR=1.445	GT:AD:DP:GQ:PL	1/1:0,12:12:36:540,36,0
Nonframeshift deletion	NC_018241.1	gene1736	rna1729	E9BC32	599427:exon1:c.1853_1855del:p.618_619del	601280	601282	TCT	-	1	890.47	21	601279	CTCT	C	890.47	PASS	AC=2;AF=1.00;AN=2;DP=21;ExcessHet=0.1472;FS=0.000;MQ=60.00;QD=28.86;SOR=0.784	GT:AD:DP:GQ:PL	1/1:0,21:21:63:945,63,0
Nonframeshift deletion	NC_018245.1	gene2371	rna2370	E9BDX1	608632:exon1:c.2455_2457del:p.819_819del	611087	611089	CAG	-	1	485.49	12	611086	TCAG	T	485.49	PASS	AC=2;AF=1.00;AN=2;DP=12;ExcessHet=0.1472;FS=0.000;MQ=60.00;QD=30.28;SOR=1.022	GT:AD:DP:GQ:PL	1/1:0,12:12:36:540,36,0
Nonframeshift deletion	NC_018252.1	gene3734	rna3733	E9BHR7	613630:exon1:c.6008_6016del:p.2003_2006del	614521	614529	CGACGCCTG	-	1	1161.47	27	614520	CCGACGCCTG	C	1161.47	PASS	AC=2;AF=1.00;AN=2;DP=27;ExcessHet=0.1472;FS=0.000;MQ=60.00;QD=32.18;SOR=0.765	GT:AD:DP:GQ:PL	1/1:0,27:27:82:1216,82,0
Nonframeshift deletion	NC_018241.1	gene1739	rna1732	E9BC35	613030:exon1:c.2851_2862del:p.951_954del	615881	615892	GAGTCGGACGGG	-	1	845.47	20	615880	CGAGTCGGACGGG	C	845.47	PASS	AC=2;AF=1.00;AN=2;DP=20;ExcessHet=0.1472;FS=0.000;MQ=60.00;QD=32.44;SOR=0.892	GT:AD:DP:GQ:PL	1/1:0,20:20:60:900,60,0
Nonframeshift deletion	NC_018253.1	gene4001	rna4002	E9BII8	635870:exon1:c.823_825del:p.275_275del	636693	636695	GCT	-	1	877.53	21	636692	CGCT	C	877.53	PASS	AC=2;AF=1.00;AN=2;DP=21;ExcessHet=0.1472;FS=0.000;MQ=60.00;QD=30.73;SOR=1.230	GT:AD:DP:GQ:PL	1/1:0,21:21:63:932,63,0
Nonframeshift deletion	NC_018251.1	gene3502	rna3502	E9BH35	662187:exon1:c.1460_1462del:p.487_488del	662286	662288	CTT	-	1	553.73	14	662285	GCTT	G	553.73	PASS	AC=2;AF=1.00;AN=2;DP=14;ExcessHet=0.2482;FS=0.000;MQ=26.10;QD=30.46;SOR=0.693	GT:AD:DP:GQ:PL	1/1:0,14:14:42:604,42,0
Nonframeshift deletion	NC_018262.1	gene7007	rna7014	E9BS32	660293:exon1:c.564_566del:p.188_189del	665308	665310	TCT	-	1	667.79	16	665307	GTCT	G	667.79	PASS	AC=2;AF=1.00;AN=2;DP=16;ExcessHet=0.1703;FS=0.000;MQ=60.00;QD=28.61;SOR=0.693	GT:AD:DP:GQ:PL	1/1:0,16:16:48:720,48,0
Nonframeshift deletion	NC_018244.1	gene2232	rna2230	E9BDI1	667878:exon1:c.236_247del:p.79_83del	668114	668125	CCTCGGCCGCAG	-	0.5	757.83	34	668113	TCCTCGGCCGCAG	T	757.83	PASS	AC=1;AF=0.500;AN=2;BaseQRankSum=0.221;ClippingRankSum=0.00;DP=34;ExcessHet=3.0103;FS=3.127;MQ=53.67;MQRankSum=0.00;QD=22.29;ReadPosRankSum=0.959;SOR=0.990	GT:AD:DP:GQ:PL	0/1:14,20:34:99:798,0,1670
Nonframeshift deletion	NC_018246.1	gene2547	rna2548	E9BEE8	671188:exon1:c.275_286del:p.92_96del	671463	671474	GCAGCAGCGGAG	-	1	800.47	19	671462	AGCAGCAGCGGAG	A	800.47	PASS	AC=2;AF=1.00;AN=2;DP=19;ExcessHet=0.1472;FS=0.000;MQ=60.00;QD=22.69;SOR=1.292	GT:AD:DP:GQ:PL	1/1:0,19:19:57:855,57,0
Nonframeshift deletion	NC_018251.1	gene3510	rna3510	E9BH43	686127:exon1:c.523_525del:p.175_175del	686779	686781	GGA	-	1	714.73	17	686778	TGGA	T	714.73	PASS	AC=2;AF=1.00;AN=2;DP=17;ExcessHet=0.2482;FS=0.000;MQ=35.92;QD=33.91;SOR=1.371	GT:AD:DP:GQ:PL	1/1:0,17:17:51:765,51,0
Nonframeshift deletion	NC_018259.1	gene5857	rna5864	E9BNT6	688772:exon1:c.2310_2312del:p.770_771del	688798	688800	TTC	-	1	570.73	14	688797	TTTC	T	570.73	PASS	AC=2;AF=1.00;AN=2;DP=14;ExcessHet=0.2482;FS=0.000;MQ=54.77;QD=28.98;SOR=0.976	GT:AD:DP:GQ:PL	1/1:0,14:14:42:621,42,0
Nonframeshift deletion	NC_018247.1	gene2714	rna2715	E9BEV6	689401:exon1:c.3496_3498del:p.1166_1166del	690881	690883	CTC	-	1	702.47	17	690880	GCTC	G	702.47	PASS	AC=2;AF=1.00;AN=2;DP=17;ExcessHet=0.1472;FS=0.000;MQ=60.00;QD=31.17;SOR=0.804	GT:AD:DP:GQ:PL	1/1:0,17:17:51:757,51,0
Nonframeshift deletion	NC_018247.1	gene2715	rna2716	E9BEV7	694894:exon1:c.1407_1415del:p.469_472del	695928	695936	TCTTGTACC	-	1	534.73	13	695927	GTCTTGTACC	G	534.73	PASS	AC=2;AF=1.00;AN=2;DP=13;ExcessHet=0.2482;FS=0.000;MQ=39.08;QD=29.35;SOR=0.836	GT:AD:DP:GQ:PL	1/1:0,13:13:39:585,39,0
Nonframeshift deletion	NC_018252.1	gene3777	rna3776	E9BHW0	748667:exon1:c.4107_4127del:p.1369_1376del	748987	749007	GCCTTGCCGCCGGCCGCGCCC	-	1	645.76	16	748986	AGCCTTGCCGCCGGCCGCGCCC	A	645.76	PASS	AC=2;AF=1.00;AN=2;DP=16;ExcessHet=0.1472;FS=0.000;MQ=60.00;QD=29.16;SOR=1.609	GT:AD:DP:GQ:PL	1/1:0,16:16:48:698,48,0
Nonframeshift deletion	NC_018256.1	gene4837	rna4844	E9BKX1	761612:exon1:c.78_80del:p.26_27del	763579	763581	AGC	-	1	669.73	16	763578	GAGC	G	669.73	PASS	AC=2;AF=1.00;AN=2;DP=16;ExcessHet=0.2482;FS=0.000;MQ=27.32;QD=35.25;SOR=0.693	GT:AD:DP:GQ:PL	1/1:0,16:16:48:720,48,0
Nonframeshift deletion	NC_018254.1	gene4284	rna4285	E9BJB6	767711:exon1:c.60_68del:p.20_23del	770521	770529	GCGGCAGCA	-	1	597.6	16	770520	GGCGGCAGCA	G	597.6	PASS	AC=2;AF=1.00;AN=2;DP=16;ExcessHet=0.1472;FS=0.000;MQ=60.00;QD=30.52;SOR=2.049	GT:AD:DP:GQ:PL	1/1:0,16:16:48:652,48,0
Nonframeshift deletion	NC_018254.1	gene4289	rna4290	E9BJC1	785521:exon1:c.295_297del:p.99_99del	788303	788305	CTG	-	1	874.25	21	788302	TCTG	T	874.25	PASS	AC=2;AF=1.00;AN=2;DP=21;ExcessHet=0.2020;FS=0.000;MQ=31.96;QD=29.02;SOR=0.784	GT:AD:DP:GQ:PGT:PID:PL	1/1:0,21:21:63:1|1:788294_C_T:925,63,0
Nonframeshift deletion	NC_018254.1	gene4292	rna4293	E9BJC4	798358:exon1:c.306_329del:p.102_110del	799512	799535	ATGACGACGCCGCCAGCGTAAGGG	-	1	755.47	18	799511	AATGACGACGCCGCCAGCGTAAGGG	A	755.47	PASS	AC=2;AF=1.00;AN=2;DP=18;ExcessHet=0.1472;FS=0.000;MQ=60.00;QD=28.40;SOR=0.914	GT:AD:DP:GQ:PL	1/1:0,18:18:54:810,54,0
Nonframeshift deletion	NC_018251.1	gene3546	rna3545	E9BH78	800528:exon1:c.658_660del:p.220_220del	800532	800534	CTT	-	0.5	160.76	8	800531	ACTT	A	160.76	PASS	AC=1;AF=0.500;AN=2;BaseQRankSum=0.319;ClippingRankSum=0.00;DP=8;ExcessHet=3.3099;FS=4.260;MQ=31.29;MQRankSum=-4.890e-01;QD=20.10;ReadPosRankSum=1.93;SOR=2.833	GT:AD:DP:GQ:PGT:PID:PL	0/1:3,5:8:99:1|0:800510_C_A:201,0,111
Nonframeshift deletion	NC_018252.1	gene3805	rna3804	E9BHY8	823633:exon1:c.36_38del:p.12_13del	823669	823671	GTG	-	1	489.74	12	823668	TGTG	T	489.74	PASS	AC=2;AF=1.00;AN=2;DP=12;ExcessHet=0.2482;FS=0.000;MQ=60.00;QD=26.79;SOR=1.022	GT:AD:DP:GQ:PL	1/1:0,12:12:36:540,36,0
Nonframeshift deletion	NC_018262.1	gene7053	rna7060	E9BS78	827003:exon1:c.430_432del:p.144_144del	827433	827435	AAG	-	1	938.2	22	827432	CAAG	C	938.2	PASS	AC=2;AF=1.00;AN=2;DP=22;ExcessHet=0.1703;FS=0.000;MQ=60.00;QD=33.63;SOR=0.693	GT:AD:DP:GQ:PL	1/1:0,22:22:66:990,66,0
Nonframeshift deletion	NC_018257.1	gene5186	rna5193	E9BLW5	822567:exon1:c.1519_1524del:p.507_508del	828409	828414	GCTGCT	-	1	445.24	11	828408	CGCTGCT	C	445.24	PASS	AC=2;AF=1.00;AN=2;DP=11;ExcessHet=0.2482;FS=0.000;MQ=29.34;QD=32.62;SOR=0.859	GT:AD:DP:GQ:PL	1/1:0,11:11:33:495,33,0
Nonframeshift deletion	NC_018256.1	gene4868	rna4876	E9BL02	867577:exon1:c.24_26del:p.8_9del	869370	869372	GAC	-	1	669.73	16	869369	AGAC	A	669.73	PASS	AC=2;AF=1.00;AN=2;DP=16;ExcessHet=0.2482;FS=0.000;MQ=35.15;QD=35.65;SOR=1.609	GT:AD:DP:GQ:PL	1/1:0,16:16:48:720,48,0
Nonframeshift deletion	NC_018262.1	gene7061	rna7069	E9BS87	882833:exon1:c.1501_1503del:p.501_501del	884334	884336	GAC	-	1	377.54	10	884333	TGAC	T	377.54	PASS	AC=2;AF=1.00;AN=2;DP=10;ExcessHet=0.1472;FS=0.000;MQ=60.00;QD=27.34;SOR=1.085	GT:AD:DP:GQ:PL	1/1:0,10:10:30:432,30,0
Nonframeshift deletion	NC_018255.1	gene4589	rna4595	E9BJW5	902636:exon1:c.3769_3771del:p.1257_1257del	906405	906407	GAA	-	1	480.82	11	906404	TGAA	T	480.82	PASS	AC=2;AF=1.00;AN=2;DP=11;ExcessHet=0.2482;FS=0.000;MQ=24.82;QD=28.47;SOR=2.494	GT:AD:DP:GQ:PGT:PID:PL	1/1:0,11:11:36:1|1:906404_TGAA_T:531,36,0
Nonframeshift deletion	NC_018256.1	gene4878	rna4886	E9BL12	908035:exon1:c.1809_1811del:p.603_604del	908874	908876	GAC	-	1	522.48	13	908873	TGAC	T	522.48	PASS	AC=2;AF=1.00;AN=2;DP=13;ExcessHet=0.1472;FS=0.000;MQ=60.00;QD=27.47;SOR=0.836	GT:AD:DP:GQ:PL	1/1:0,13:13:39:577,39,0
Nonframeshift deletion	NC_018254.1	gene4332	rna4333	E9BJG4	941866:exon1:c.656_658del:p.219_220del	942522	942524	CCA	-	1	4245.17	24	942521	GCCA	G,*	4245.17	PASS	AC=2,0;AF=1.00,0.00;AN=2;DP=24;ExcessHet=0.0118;FS=0.000;MQ=31.56;QD=30.17;SOR=0.737	GT:AD:DP:GQ:PL	1/1:0,24,0:24:72:1080,72,0,1080,72,1080
Nonframeshift deletion	NC_018263.1	gene7644	rna7655	E9BTW9	1011889:exon1:c.318_320del:p.106_107del	1012207	1012209	GGA	-	1	508.48	13	1012206	TGGA	T	508.48	PASS	AC=2;AF=1.00;AN=2;DP=13;ExcessHet=0.1472;FS=0.000;MQ=60.00;QD=27.64;SOR=1.609	GT:AD:DP:GQ:PL	1/1:0,13:13:39:563,39,0
Nonframeshift deletion	NC_018258.1	gene5553	rna5564	E9BMY4	1022807:exon1:c.1051_1056del:p.351_352del	1023201	1023206	GGCGGC	-	1	789.73	19	1023200	TGGCGGC	T	789.73	PASS	AC=2;AF=1.00;AN=2;DP=19;ExcessHet=0.2482;FS=0.000;MQ=48.49;QD=31.53;SOR=0.793	GT:AD:DP:GQ:PL	1/1:0,19:19:57:840,57,0
Nonframeshift deletion	NC_018258.1	gene5564	rna5575	E9BMZ5	1083059:exon1:c.1735_1737del:p.579_579del	1084035	1084037	AGA	-	1	877.73	21	1084034	GAGA	G	877.73	PASS	AC=2;AF=1.00;AN=2;DP=21;ExcessHet=0.2482;FS=0.000;MQ=60.00;QD=37.56;SOR=1.230	GT:AD:DP:GQ:PL	1/1:0,21:21:63:928,63,0
Nonframeshift deletion	NC_018261.1	gene6680	rna6688	E9BR54	1108687:exon1:c.1914_1916del:p.638_639del	1110601	1110603	CGT	-	1	364.77	10	1110600	CCGT	C	364.77	PASS	AC=2;AF=1.00;AN=2;DP=10;ExcessHet=0.2482;FS=0.000;MQ=48.99;QD=31.35;SOR=1.609	GT:AD:DP:GQ:PL	1/1:0,10:10:30:415,30,0
Nonframeshift deletion	NC_018262.1	gene7127	rna7136	E9BSF4	1158019:exon1:c.1189_1191del:p.397_397del	1158032	1158034	CTT	-	1	534.73	13	1158031	CCTT	C	534.73	PASS	AC=2;AF=1.00;AN=2;DP=13;ExcessHet=0.2482;FS=0.000;MQ=60.00;QD=33.67;SOR=0.836	GT:AD:DP:GQ:PL	1/1:0,13:13:39:585,39,0
Nonframeshift deletion	NC_018260.1	gene6384	rna6390	E9BPN6	1176178:exon1:c.451_453del:p.151_151del	1176629	1176631	TCC	-	1	759.73	18	1176628	GTCC	G	759.73	PASS	AC=2;AF=1.00;AN=2;DP=18;ExcessHet=0.2482;FS=0.000;MQ=60.00;QD=23.52;SOR=0.914	GT:AD:DP:GQ:PL	1/1:0,18:18:54:810,54,0
Nonframeshift deletion	NC_018258.1	gene5585	rna5596	E9BN16	1197362:exon1:c.377_403del:p.126_135del	1199417	1199443	TGGCGCCATCGTGGACAGCCGCCTCTC	-	1	1147.47	27	1199416	ATGGCGCCATCGTGGACAGCCGCCTCTC	A	1147.47	PASS	AC=2;AF=1.00;AN=2;DP=27;ExcessHet=0.1472;FS=0.000;MQ=60.00;QD=34.72;SOR=1.101	GT:AD:DP:GQ:PL	1/1:0,27:27:81:1202,81,0
Nonframeshift deletion	NC_018263.1	gene7694	rna7706	E9BU18	1210891:exon1:c.1840_1842del:p.614_614del	1221590	1221592	CAC	-	1	3921.17	22	1221589	TCAC	T,*	3921.17	PASS	AC=2,0;AF=1.00,0.00;AN=2;DP=22;ExcessHet=0.0118;FS=0.000;MQ=31.40;QD=30.63;SOR=1.638	GT:AD:DP:GQ:PL	1/1:0,22,0:22:66:981,66,0,981,66,981
Nonframeshift deletion	NC_018261.1	gene6722	rna6730	E9BR96	1274486:exon1:c.2438_2440del:p.813_814del	1276924	1276926	AGG	-	1	605.28	15	1276923	AAGG	A	605.28	PASS	AC=2;AF=1.00;AN=2;DP=15;ExcessHet=0.1472;FS=0.000;MQ=60.00;QD=30.96;SOR=0.818	GT:AD:DP:GQ:PGT:PID:PL	1/1:0,15:15:45:1|1:1276919_A_G:659,45,0
Nonframeshift deletion	NC_018259.1	gene6014	rna6019	E9BP93	1300121:exon1:c.1111_1113del:p.371_371del	1301232	1301234	GAG	-	1	882.47	21	1301231	CGAG	C	882.47	PASS	AC=2;AF=1.00;AN=2;DP=21;ExcessHet=0.1472;FS=0.000;MQ=60.00;QD=29.43;SOR=0.784	GT:AD:DP:GQ:PL	1/1:0,21:21:63:937,63,0
Nonframeshift deletion	NC_018260.1	gene6401	rna6407	E9BPQ3	1325553:exon1:c.813_830del:p.271_277del	1326366	1326383	GATGGAGCAGGCGCCGCG	-	1	611.67	15	1326365	CGATGGAGCAGGCGCCGCG	C	611.67	PASS	AC=2;AF=1.00;AN=2;DP=15;ExcessHet=0.1703;FS=0.000;MQ=53.67;QD=30.48;SOR=0.818	GT:AD:DP:GQ:PL	1/1:0,15:15:46:665,46,0
Nonframeshift deletion	NC_018257.1	gene5325	rna5334	E9BMA7	1328031:exon1:c.2194_2196del:p.732_732del	1330225	1330227	GAC	-	1	1029.3	24	1330224	AGAC	A	1029.3	PASS	AC=2;AF=1.00;AN=2;DP=24;ExcessHet=0.2020;FS=0.000;MQ=60.00;QD=28.45;SOR=1.270	GT:AD:DP:GQ:PL	1/1:0,24:24:72:1080,72,0
Nonframeshift deletion	NC_018261.1	gene6768	rna6776	E9BRE1	1429988:exon1:c.479_481del:p.160_161del	1430467	1430469	AGG	-	1	812.73	20	1430466	AAGG	A	812.73	PASS	AC=2;AF=1.00;AN=2;DP=20;ExcessHet=0.2482;FS=0.000;MQ=60.00;QD=30.73;SOR=1.402	GT:AD:DP:GQ:PL	1/1:0,20:20:60:863,60,0
Nonframeshift deletion	NC_018263.1	gene7790	rna7802	E9BUB4	1497391:exon1:c.1408_1416del:p.470_472del	1498799	1498807	CCACCAGCC	-	1	338.77	10	1498798	ACCACCAGCC	A	338.77	PASS	AC=2;AF=1.00;AN=2;DP=10;ExcessHet=0.2482;FS=0.000;MQ=37.21;QD=33.88;SOR=1.085	GT:AD:DP:GQ:PL	1/1:0,10:10:30:389,30,0
Nonframeshift deletion	NC_018262.1	gene7258	rna7267	E9BST1	1628273:exon1:c.1597_1602del:p.533_534del	1629870	1629875	GAGGCG	-	1	621.16	15	1629869	TGAGGCG	T	621.16	PASS	AC=2;AF=1.00;AN=2;DP=15;ExcessHet=0.1472;FS=0.000;MQ=60.00;QD=29.99;SOR=1.112	GT:AD:DP:GQ:PL	1/1:0,15:15:45:675,45,0
Nonframeshift deletion	NC_018263.1	gene7833	rna7845	E9BUF6	1662224:exon1:c.2484_2486del:p.828_829del	1664708	1664710	CGC	-	1	765.47	19	1664707	ACGC	A	765.47	PASS	AC=2;AF=1.00;AN=2;DP=19;ExcessHet=0.1472;FS=0.000;MQ=60.00;QD=30.58;SOR=1.292	GT:AD:DP:GQ:PGT:PID:PL	1/1:0,19:19:57:1|1:1664707_ACGC_A:820,57,0
Nonframeshift deletion	NC_018262.1	gene7322	rna7331	E9BSZ4	1857599:exon1:c.149_151del:p.50_51del	1857748	1857750	ACT	-	1	534.73	13	1857747	AACT	A	534.73	PASS	AC=2;AF=1.00;AN=2;DP=13;ExcessHet=0.2482;FS=0.000;MQ=60.00;QD=28.26;SOR=1.179	GT:AD:DP:GQ:PL	1/1:0,13:13:39:585,39,0
Nonframeshift deletion	NC_018262.1	gene7348	rna7357	E9BT20	1938571:exon1:c.21_35del:p.7_12del	1938592	1938606	GATGGGCATGGGTGG	-	1	755.47	17	1938591	TGATGGGCATGGGTGG	T	755.47	PASS	AC=2;AF=1.00;AN=2;DP=17;ExcessHet=0.1472;FS=0.000;MQ=60.00;QD=29.81;SOR=1.371	GT:AD:DP:GQ:PGT:PID:PL	1/1:0,17:17:54:1|1:1938577_T_C:810,54,0
Nonframeshift deletion	NC_018262.1	gene7355	rna7364	E9BT27	1969233:exon1:c.15041_15043del:p.5014_5015del	1984274	1984276	TCT	-	1	485.49	12	1984273	CTCT	C	485.49	PASS	AC=2;AF=1.00;AN=2;DP=12;ExcessHet=0.1472;FS=0.000;MQ=60.00;QD=27.73;SOR=0.693	GT:AD:DP:GQ:PL	1/1:0,12:12:36:540,36,0
Nonframeshift deletion	NC_018262.1	gene7359	rna7368	E9BT31	2008137:exon1:c.859_861del:p.287_287del	2008996	2008998	GGC	-	1	576.73	14	2008995	GGGC	G	576.73	PASS	AC=2;AF=1.00;AN=2;DP=14;ExcessHet=0.2482;FS=0.000;MQ=37.42;QD=29.73;SOR=0.976	GT:AD:DP:GQ:PGT:PID:PL	1/1:0,14:14:42:1|1:2008995_GGGC_G:627,42,0
Nonframeshift deletion	NC_018263.1	gene8011	rna8023	E9BUY6	2342931:exon1:c.1840_1842del:p.614_614del	2348101	2348103	CTC	-	1	575.49	14	2348100	TCTC	T	575.49	PASS	AC=2;AF=1.00;AN=2;DP=14;ExcessHet=0.1472;FS=0.000;MQ=60.00;QD=27.37;SOR=0.693	GT:AD:DP:GQ:PL	1/1:0,14:14:42:630,42,0
Nonframeshift deletion	NC_018263.1	gene8022	rna8034	E9BUZ7	2386226:exon1:c.1552_1614del:p.518_538del	2386911	2386973	CGAGGCTGCGTGGACCCGCTGTGGCGGCTTGTGGTCCTTCGCGGCCGCCACAACCGCCACAGG	-	1	440.96	11	2386910	CCGAGGCTGCGTGGACCCGCTGTGGCGGCTTGTGGTCCTTCGCGGCCGCCACAACCGCCACAGG	C	440.96	PASS	AC=2;AF=1.00;AN=2;DP=11;ExcessHet=0.1472;FS=0.000;MQ=60.00;QD=29.35;SOR=1.270	GT:AD:DP:GQ:PL	1/1:0,11:11:34:495,34,0
Nonframeshift insertion	NC_018229.1	gene91	rna91	E9B7F7	32100:exon1:c.9944_9945insAGC:p.A3315delinsAA	36874	36874	-	GCT	1	625.15	15	36874	A	AGCT	625.15	PASS	AC=2;AF=1.00;AN=2;DP=15;ExcessHet=0.2482;FS=0.000;MQ=24.96;QD=30.23;SOR=0.818	GT:AD:DP:GQ:PL	1/1:0,15:15:45:675,45,0
Nonframeshift insertion	NC_018239.1	gene1344	rna1339	E9BAZ0	43059:exon1:c.546_547insGCGGCGCGACGGGCCTCCAGTTCGTCGACT:p.A182delinsAAARRASSSST	43605	43605	-	GCGGCGCGACGGGCCTCCAGTTCGTCGACT	1	709.5	15	43605	A	AGCGGCGCGACGGGCCTCCAGTTCGTCGACT	709.5	PASS	AC=2;AF=1.00;AN=2;DP=15;ExcessHet=0.1472;FS=0.000;MQ=60.00;QD=28.25;SOR=1.473	GT:AD:DP:GQ:PL	1/1:0,15:15:50:764,50,0
Nonframeshift insertion	NC_018252.1	gene3589	rna3588	E9BHC1	43277:exon1:c.1345_1346insACG:p.G449delinsDG	44389	44389	-	CGT	1	397.77	9	44389	C	CCGT	397.77	PASS	AC=2;AF=1.00;AN=2;DP=9;ExcessHet=0.2482;FS=0.000;MQ=37.61;QD=27.25;SOR=0.892	GT:AD:DP:GQ:PL	1/1:0,9:9:30:448,30,0
Nonframeshift insertion	NC_018239.1	gene1347	rna1342	E9BAZ3	54357:exon1:c.373_374insAGC:p.E125delinsEQ	54730	54730	-	AGC	1	804.21	19	54730	G	GAGC	804.21	PASS	AC=2;AF=1.00;AN=2;DP=19;ExcessHet=0.2020;FS=0.000;MQ=55.38;QD=31.40;SOR=0.793	GT:AD:DP:GQ:PL	1/1:0,19:19:57:855,57,0
Nonframeshift insertion	NC_018233.1	gene521	rna520	E9B8N1	66971:exon1:c.356_357insCAC:p.T119delinsTT	68106	68106	-	GTG	1	629.86	17	68106	A	AGTG	629.86	PASS	AC=2;AF=1.00;AN=2;BaseQRankSum=-6.000e-01;ClippingRankSum=0.00;DP=17;ExcessHet=0.2482;FS=0.000;MQ=53.39;MQRankSum=0.00;QD=29.44;ReadPosRankSum=-1.532e+00;SOR=0.693	GT:AD:DP:GQ:PL	1/1:1,16:17:6:675,6,0
Nonframeshift insertion	NC_018262.1	gene6887	rna6895	E9BRR1	70171:exon1:c.222_223insGCTGCACCCATTGCACCGAAA:p.P74delinsPAAPIAPK	70393	70393	-	GCTGCACCCATTGCACCGAAA	1	250.34	7	70393	C	CGCTGCACCCATTGCACCGAAA	250.34	PASS	AC=2;AF=1.00;AN=2;DP=7;ExcessHet=0.2482;FS=0.000;MQ=40.26;QD=31.38;SOR=0.941	GT:AD:DP:GQ:PGT:PID:PL	1/1:0,7:7:21:1|1:70380_C_T:299,21,0
Nonframeshift insertion	NC_018248.1	gene2762	rna2763	E9BF14	74153:exon1:c.948_949insGGCGGCGGC:p.E316delinsEGGG	75101	75101	-	GGCGGCGGC	1	579.87	12	75101	A	AGGCGGCGGC	579.87	PASS	AC=2;AF=1.00;AN=2;DP=12;ExcessHet=1.1810;FS=0.000;MQ=60.00;QD=31.08;SOR=1.022	GT:AD:DP:GQ:PL	1/1:0,12:12:42:629,42,0
Nonframeshift insertion	NC_018252.1	gene3600	rna3599	E9BHD2	79063:exon1:c.2005_2006insAGAAGATGGCGGCGC:p.L669delinsQKMAAL	79134	79134	-	GCGCCGCCATCTTCT	1	525.73	11	79134	A	AGCGCCGCCATCTTCT	525.73	PASS	AC=2;AF=1.00;AN=2;DP=11;ExcessHet=0.2482;FS=0.000;MQ=60.00;QD=32.79;SOR=1.802	GT:AD:DP:GQ:PL	1/1:0,11:11:39:576,39,0
Nonframeshift insertion	NC_018263.1	gene7415	rna7425	E9BT88	82842:exon1:c.394_395insGCA:p.T132delinsST	84899	84899	-	TGC	1	801.73	17	84899	G	GTGC	801.73	PASS	AC=2;AF=1.00;AN=2;DP=17;ExcessHet=0.2482;FS=0.000;MQ=60.00;QD=32.12;SOR=0.804	GT:AD:DP:GQ:PGT:PID:PL	1/1:0,17:17:57:1|1:84899_G_GTGC:852,57,0
Nonframeshift insertion	NC_018228.1	gene35	rna35	E9B7A1	89401:exon1:c.1449_1450insCAG:p.V483delinsVQ	90850	90850	-	CAG	1	796.73	19	90850	A	ACAG	796.73	PASS	AC=2;AF=1.00;AN=2;DP=19;ExcessHet=0.2482;FS=0.000;MQ=39.90;QD=28.93;SOR=1.292	GT:AD:DP:GQ:PL	1/1:0,19:19:57:847,57,0
Nonframeshift insertion	NC_018232.1	gene406	rna405	E9B8C3	97039:exon1:c.969_970insAGCGGCGGC:p.P323delinsPSGG	98008	98008	-	AGCGGCGGC	1	706.47	16	98008	T	TAGCGGCGGC	706.47	PASS	AC=2;AF=1.00;AN=2;DP=16;ExcessHet=0.1472;FS=0.000;MQ=60.00;QD=27.14;SOR=0.693	GT:AD:DP:GQ:PL	1/1:0,16:16:51:761,51,0
Nonframeshift insertion	NC_018238.1	gene1223	rna1219	E9BAM2	105007:exon1:c.1114_1115insCGC:p.S372delinsSP	106121	106121	-	CGC	1	88.34	3	106121	T	TCGC	88.34	PASS	AC=2;AF=1.00;AN=2;DP=3;ExcessHet=0.2482;FS=0.000;MQ=21.67;QD=29.45;SOR=1.179	GT:AD:DP:GQ:PL	1/1:0,3:3:9:135,9,0
Nonframeshift insertion	NC_018248.1	gene2775	rna2776	E9BF27	112289:exon1:c.204_205insCAG:p.N68delinsNQ	112493	112493	-	CAG	0.5	458.93	13	112493	T	TCAG	458.93	PASS	AC=1;AF=0.500;AN=2;BaseQRankSum=-3.610e-01;ClippingRankSum=0.00;DP=13;ExcessHet=3.0103;FS=0.000;MQ=39.28;MQRankSum=0.00;QD=28.86;ReadPosRankSum=1.60;SOR=0.223	GT:AD:DP:GQ:PL	0/1:1,12:13:6:501,0,6
Nonframeshift insertion	NC_018242.1	gene1781	rna1774	E9BC76	122711:exon1:c.1318_1319insCGGCGGCCGCTG:p.P440delinsPAAAA	124029	124029	-	CGGCGGCCGCTG	1	714.73	16	124029	C	CCGGCGGCCGCTG	714.73	PASS	AC=2;AF=1.00;AN=2;DP=16;ExcessHet=0.2482;FS=0.000;MQ=60.00;QD=31.74;SOR=0.941	GT:AD:DP:GQ:PL	1/1:0,16:16:51:765,51,0
Nonframeshift insertion	NC_018230.1	gene192	rna190	E9B7Q8	135304:exon1:c.4919_4920insCAGCAGCAG:p.T1640delinsTSSS	140223	140223	-	CAGCAGCAG	1	534.73	12	140223	C	CCAGCAGCAG	534.73	PASS	AC=2;AF=1.00;AN=2;DP=12;ExcessHet=0.2482;FS=0.000;MQ=44.90;QD=30.16;SOR=1.022	GT:AD:DP:GQ:PL	1/1:0,12:12:39:585,39,0
Nonframeshift insertion	NC_018233.1	gene549	rna547	E9B8Q9	167814:exon1:c.3240_3241insACT:p.A1080delinsAT	171054	171054	-	ACT	1	909.5	22	171054	C	CACT	909.5	PASS	AC=2;AF=1.00;AN=2;DP=22;ExcessHet=0.1472;FS=0.000;MQ=60.00;QD=27.62;SOR=1.329	GT:AD:DP:GQ:PL	1/1:0,22:22:66:964,66,0
Nonframeshift insertion	NC_018259.1	gene5723	rna5731	E9BNF2	173315:exon1:c.859_860insAGGAAGAGG:p.A287delinsEEEA	175276	175276	-	CCTCTTCCT	1	567.21	14	175276	G	GCCTCTTCCT	567.21	PASS	AC=2;AF=1.00;AN=2;DP=14;ExcessHet=0.2020;FS=0.000;MQ=46.19;QD=34.35;SOR=1.329	GT:AD:DP:GQ:PL	1/1:0,14:14:42:618,42,0
Nonframeshift insertion	NC_018230.1	gene206	rna204	E9B7S2	210450:exon1:c.873_874insGAC:p.D291delinsDD	211323	211323	-	GAC	1	885.73	20	211323	T	TGAC	885.73	PASS	AC=2;AF=1.00;AN=2;DP=20;ExcessHet=0.2482;FS=0.000;MQ=38.33;QD=30.80;SOR=1.402	GT:AD:DP:GQ:PL	1/1:0,20:20:63:936,63,0
Nonframeshift insertion	NC_018236.1	gene932	rna932	E9B9U6	232490:exon1:c.1141_1142insTGA:p.V381delinsVM	233631	233631	-	TGA	1	796.73	16	233631	G	GTGA	796.73	PASS	AC=2;AF=1.00;AN=2;DP=16;ExcessHet=0.2482;FS=0.000;MQ=46.19;QD=33.36;SOR=0.693	GT:AD:DP:GQ:PGT:PID:PL	1/1:0,16:16:57:1|1:233622_T_G:847,57,0
Nonframeshift insertion	NC_018230.1	gene214	rna212	E9B7T0	234176:exon1:c.716_717insCAG:p.A239delinsAS	234892	234892	-	CAG	1	742.68	20	234892	C	CCAG	742.68	PASS	AC=2;AF=1.00;AN=2;BaseQRankSum=-3.720e-01;ClippingRankSum=0.00;DP=20;ExcessHet=0.2482;FS=3.468;MQ=34.39;MQRankSum=0.00;QD=31.69;ReadPosRankSum=-5.220e-01;SOR=0.707	GT:AD:DP:GQ:PL	1/1:1,19:20:12:791,12,0
Nonframeshift insertion	NC_018242.1	gene1813	rna1806	E9BCA8	257023:exon1:c.803_804insGGAGGATGA:p.S268delinsSEDE	257826	257826	-	GGAGGATGA	1	705.47	17	257826	C	CGGAGGATGA	705.47	PASS	AC=2;AF=1.00;AN=2;DP=17;ExcessHet=0.1472;FS=0.000;MQ=60.00;QD=29.66;SOR=1.371	GT:AD:DP:GQ:PL	1/1:0,17:17:51:760,51,0
Nonframeshift insertion	NC_018234.1	gene693	rna693	E9B955	261101:exon1:c.379_380insCCT:p.A127delinsAS	261480	261480	-	CCT	1	628.14	17	261480	G	GCCT	628.14	PASS	AC=2;AF=1.00;AN=2;BaseQRankSum=-4.110e-01;ClippingRankSum=0.00;DP=17;ExcessHet=0.2482;FS=0.000;MQ=27.11;MQRankSum=0.00;QD=34.88;ReadPosRankSum=0.308;SOR=0.330	GT:AD:DP:GQ:PL	1/1:1,16:17:3:671,3,0
Nonframeshift insertion	NC_018244.1	gene2134	rna2131	E9BD84	269574:exon1:c.1876_1877insAGA:p.T626delinsKT	271334	271334	-	TCT	1	889.73	21	271334	G	GTCT	889.73	PASS	AC=2;AF=1.00;AN=2;DP=21;ExcessHet=0.2482;FS=0.000;MQ=42.94;QD=33.48;SOR=0.784	GT:AD:DP:GQ:PL	1/1:0,21:21:63:940,63,0
Nonframeshift insertion	NC_018237.1	gene1101	rna1100	E9BAA4	277711:exon1:c.2816_2817insGGG:p.G939delinsGG	278162	278162	-	CCC	1	605.5	15	278162	G	GCCC	605.5	PASS	AC=2;AF=1.00;AN=2;DP=15;ExcessHet=0.1472;FS=0.000;MQ=60.00;QD=29.53;SOR=0.818	GT:AD:DP:GQ:PL	1/1:0,15:15:45:660,45,0
Nonframeshift insertion	NC_018261.1	gene6496	rna6502	E9BQM3	289207:exon1:c.1079_1080insGGA:p.T360delinsTE	290286	290286	-	GGA	1	949.48	23	290286	C	CGGA	949.48	PASS	AC=2;AF=1.00;AN=2;DP=23;ExcessHet=0.1472;FS=0.000;MQ=60.00;QD=30.89;SOR=1.426	GT:AD:DP:GQ:PL	1/1:0,23:23:69:1004,69,0
Nonframeshift insertion	NC_018236.1	gene953	rna953	E9B9W4	291312:exon1:c.958_959insCTGGTG:p.G320delinsAGG	291365	291365	-	CACCAG	1	265.04	7	291365	C	CCACCAG	265.04	PASS	AC=2;AF=1.00;AN=2;DP=7;ExcessHet=0.2482;FS=0.000;MQ=21.76;QD=28.09;SOR=0.941	GT:AD:DP:GQ:PL	1/1:0,7:7:21:315,21,0
Nonframeshift insertion	NC_018247.1	gene2631	rna2633	E9BEM4	297974:exon1:c.4376_4377insGCA:p.P1459delinsPQ	302350	302350	-	GCA	1	396.77	10	302350	C	CGCA	396.77	PASS	AC=2;AF=1.00;AN=2;DP=10;ExcessHet=0.2482;FS=0.000;MQ=60.00;QD=26.18;SOR=1.085	GT:AD:DP:GQ:PL	1/1:0,10:10:30:447,30,0
Nonframeshift insertion	NC_018242.1	gene1820	rna1813	E9BCB5	294699:exon1:c.7955_7956insCAGCAGCAGCAG:p.D2652delinsDSSSS	302654	302654	-	CAGCAGCAGCAG	1	803.73	18	302654	A	ACAGCAGCAGCAG	803.73	PASS	AC=2;AF=1.00;AN=2;DP=18;ExcessHet=0.2482;FS=0.000;MQ=25.21;QD=27.63;SOR=0.914	GT:AD:DP:GQ:PL	1/1:0,18:18:57:854,57,0
Nonframeshift insertion	NC_018259.1	gene5763	rna5770	E9BNJ2	311514:exon1:c.900_901insGAC:p.P300delinsPD	312414	312414	-	GAC	1	846.45	22	312414	A	AGAC	846.45	PASS	AC=2;AF=1.00;AN=2;BaseQRankSum=-1.580e-01;ClippingRankSum=0.00;DP=22;ExcessHet=0.2482;FS=0.000;MQ=40.69;MQRankSum=0.00;QD=34.82;ReadPosRankSum=-1.577e+00;SOR=0.352	GT:AD:DP:GQ:PL	1/1:1,21:22:17:896,17,0
Nonframeshift insertion	NC_018232.1	gene460	rna459	E9B8H7	316096:exon1:c.3582_3583insAGC:p.A1194delinsAS	319678	319678	-	AGC	1	669.73	16	319678	G	GAGC	669.73	PASS	AC=2;AF=1.00;AN=2;DP=16;ExcessHet=0.2482;FS=0.000;MQ=58.31;QD=31.53;SOR=0.941	GT:AD:DP:GQ:PL	1/1:0,16:16:48:720,48,0
Nonframeshift insertion	NC_018242.1	gene1824	rna1817	E9BCB9	320020:exon1:c.47_48insCAG:p.S16delinsSS	321968	321968	-	CTG	1	704.73	17	321968	A	ACTG	704.73	PASS	AC=2;AF=1.00;AN=2;DP=17;ExcessHet=0.2482;FS=0.000;MQ=41.49;QD=22.44;SOR=0.804	GT:AD:DP:GQ:PL	1/1:0,17:17:51:755,51,0
Nonframeshift insertion	NC_018249.1	gene3042	rna3043	E9BFU1	336151:exon1:c.278_279insGCA:p.L93delinsLQ	336429	336429	-	GCA	1	685.73	16	336429	T	TGCA	685.73	PASS	AC=2;AF=1.00;AN=2;DP=16;ExcessHet=0.2482;FS=0.000;MQ=24.89;QD=26.69;SOR=0.941	GT:AD:DP:GQ:PL	1/1:0,16:16:51:736,51,0
Nonframeshift insertion	NC_018253.1	gene3932	rna3933	E9BIB8	334647:exon1:c.4257_4258insCCG:p.P1419delinsPP	338904	338904	-	CCG	1	532.73	13	338904	A	ACCG	532.73	PASS	AC=2;AF=1.00;AN=2;DP=13;ExcessHet=0.2482;FS=0.000;MQ=48.99;QD=35.35;SOR=1.179	GT:AD:DP:GQ:PL	1/1:0,13:13:39:583,39,0
Nonframeshift insertion	NC_018237.1	gene1117	rna1116	E9BAC0	337646:exon1:c.396_397insCAGCAG:p.E133delinsQQE	340109	340109	-	CTGCTG	1	1250.47	28	340109	C	CCTGCTG	1250.47	PASS	AC=2;AF=1.00;AN=2;DP=28;ExcessHet=0.1472;FS=0.000;MQ=60.00;QD=29.29;SOR=1.609	GT:AD:DP:GQ:PL	1/1:0,28:28:87:1305,87,0
Nonframeshift insertion	NC_018252.1	gene3667	rna3665	E9BHJ9	339890:exon1:c.1859_1860insGGC:p.M620delinsMA	341749	341749	-	GGC	1	849.73	20	341749	T	TGGC	849.73	PASS	AC=2;AF=1.00;AN=2;DP=20;ExcessHet=0.2482;FS=0.000;MQ=30.74;QD=26.42;SOR=0.892	GT:AD:DP:GQ:PL	1/1:0,20:20:60:900,60,0
Nonframeshift insertion	NC_018232.1	gene466	rna465	E9B8I3	344448:exon1:c.1023_1024insCCA:p.P341delinsPP	345471	345471	-	CCA	1	391.77	9	345471	T	TCCA	391.77	PASS	AC=2;AF=1.00;AN=2;DP=9;ExcessHet=0.2482;FS=0.000;MQ=49.92;QD=32.12;SOR=3.056	GT:AD:DP:GQ:PGT:PID:PL	1/1:0,9:9:30:1|1:345467_T_C:442,30,0
Nonframeshift insertion	NC_018240.1	gene1524	rna1520	E9BBH1	345718:exon1:c.6278_6279insGAGAGAGTTGGC:p.A2093delinsARELA	346154	346154	-	GCCAACTCTCTC	1	559.73	11	346154	G	GGCCAACTCTCTC	559.73	PASS	AC=2;AF=1.00;AN=2;DP=11;ExcessHet=0.2482;FS=0.000;MQ=60.00;QD=31.55;SOR=0.859	GT:AD:DP:GQ:PL	1/1:0,11:11:42:610,42,0
Nonframeshift insertion	NC_018235.1	gene836	rna837	E9B9I4	353025:exon1:c.849_850insACC:p.L284delinsTL	353709	353709	-	GGT	1	1254.73	31	353709	G	GGGT	1254.73	PASS	AC=2;AF=1.00;AN=2;BaseQRankSum=1.89;ClippingRankSum=0.00;DP=31;ExcessHet=0.2482;FS=0.000;MQ=35.68;MQRankSum=0.00;QD=35.83;ReadPosRankSum=0.168;SOR=0.223	GT:AD:DP:GQ:PL	1/1:1,30:31:48:1305,48,0
Nonframeshift insertion	NC_018262.1	gene6934	rna6942	E9BRV8	356002:exon1:c.3815_3816insCGGCGGCAGTGG:p.I1272delinsIGGSG	359817	359817	-	CGGCGGCAGTGG	1	623.73	15	359817	T	TCGGCGGCAGTGG	623.73	PASS	AC=2;AF=1.00;AN=2;DP=15;ExcessHet=0.2482;FS=0.000;MQ=33.28;QD=29.09;SOR=1.911	GT:AD:DP:GQ:PL	1/1:0,15:15:45:674,45,0
Nonframeshift insertion	NC_018248.1	gene2845	rna2845	E9BF97	371988:exon1:c.329_330insGCAGCGGCG:p.A110delinsAQRR	372317	372317	-	GCAGCGGCG	1	210.31	6	372317	C	CGCAGCGGCG	210.31	PASS	AC=2;AF=1.00;AN=2;DP=6;ExcessHet=0.2482;FS=0.000;MQ=60.00;QD=29.26;SOR=3.912	GT:AD:DP:GQ:PL	1/1:0,6:6:18:260,18,0
Nonframeshift insertion	NC_018231.1	gene348	rna347	E9B865	387163:exon1:c.386_387insTGA:p.D129delinsDD	387632	387632	-	TCA	1	730.69	18	387632	G	GTCA	730.69	PASS	AC=2;AF=1.00;AN=2;DP=18;ExcessHet=0.1472;FS=0.000;MQ=60.00;QD=26.07;SOR=1.179	GT:AD:DP:GQ:PL	1/1:0,18:18:54:784,54,0
Nonframeshift insertion	NC_018253.1	gene3943	rna3944	E9BIC9	386338:exon1:c.2295_2296insGCG:p.A765delinsAA	388633	388633	-	GCG	1	1005.73	23	388633	C	CGCG	1005.73	PASS	AC=2;AF=1.00;AN=2;DP=23;ExcessHet=0.2482;FS=0.000;MQ=31.78;QD=38.70;SOR=1.708	GT:AD:DP:GQ:PL	1/1:0,23:23:72:1056,72,0
Nonframeshift insertion	NC_018241.1	gene1686	rna1680	E9BBY2	401663:exon1:c.474_475insGCTCTGGGAGAAGGCAATCGAAACCCCAGCGGCGCCCCTTTCACCGCC:p.S159delinsALGEGNRNPSGAPFTAS	403778	403778	-	GGCGGTGAAAGGGGCGCCGCTGGGGTTTCGATTGCCTTCTCCCAGAGC	1	797.62	7	403778	A	AGGCGGTGAAAGGGGCGCCGCTGGGGTTTCGATTGCCTTCTCCCAGAGC	797.62	PASS	AC=2;AF=1.00;AN=2;DP=7;ExcessHet=0.2482;FS=0.000;MQ=35.65;QD=29.56;SOR=0.941	GT:AD:DP:GQ:PL	1/1:0,7:7:60:846,60,0
Nonframeshift insertion	NC_018237.1	gene1136	rna1136	E9BAE0	407935:exon1:c.2589_2590insCAGCAGCAGCAGGACCAG:p.D864delinsQQQQDQD	408676	408676	-	CTGGTCCTGCTGCTGCTG	1	434.32	10	408676	C	CCTGGTCCTGCTGCTGCTG	434.32	PASS	AC=2;AF=1.00;AN=2;DP=10;ExcessHet=0.1472;FS=0.000;MQ=60.00;QD=30.33;SOR=0.693	GT:AD:DP:GQ:PL	1/1:0,10:10:33:487,33,0
Nonframeshift insertion	NC_018246.1	gene2490	rna2490	E9BE91	415725:exon1:c.241_242insGCA:p.C81delinsCS	415966	415966	-	GCA	1	579.73	14	415966	T	TGCA	579.73	PASS	AC=2;AF=1.00;AN=2;DP=14;ExcessHet=0.2482;FS=0.000;MQ=25.79;QD=30.22;SOR=0.976	GT:AD:DP:GQ:PL	1/1:0,14:14:42:630,42,0
Nonframeshift insertion	NC_018254.1	gene4206	rna4207	E9BJ38	423872:exon1:c.2354_2355insCACGGCGGC:p.A785delinsATAA	424479	424479	-	GCCGCCGTG	1	444.75	10	424479	T	TGCCGCCGTG	444.75	PASS	AC=2;AF=1.00;AN=2;DP=10;ExcessHet=0.2482;FS=0.000;MQ=27.68;QD=36.54;SOR=1.085	GT:AD:DP:GQ:PL	1/1:0,10:10:33:495,33,0
Nonframeshift insertion	NC_018233.1	gene601	rna600	E9B8W2	431877:exon1:c.3045_3046insCAGCAACAG:p.A1015delinsAQQQ	434922	434922	-	CAGCAACAG	1	624.73	13	434922	C	CCAGCAACAG	624.73	PASS	AC=2;AF=1.00;AN=2;DP=13;ExcessHet=0.2482;FS=0.000;MQ=27.98;QD=26.02;SOR=0.836	GT:AD:DP:GQ:PL	1/1:0,13:13:45:675,45,0
Nonframeshift insertion	NC_018235.1	gene855	rna855	E9B9K3	440084:exon1:c.1356_1357insGACGCCGGA:p.A452delinsADAG	441440	441440	-	GACGCCGGA	1	792.47	18	441440	G	GGACGCCGGA	792.47	PASS	AC=2;AF=1.00;AN=2;DP=18;ExcessHet=0.1472;FS=0.000;MQ=60.00;QD=27.82;SOR=2.303	GT:AD:DP:GQ:PL	1/1:0,18:18:57:847,57,0
Nonframeshift insertion	NC_018257.1	gene5096	rna5104	E9BLM8	442173:exon1:c.2252_2253insCGC:p.C751delinsCA	444425	444425	-	CGC	1	394.53	10	444425	G	GCGC	394.53	PASS	AC=2;AF=1.00;AN=2;DP=10;ExcessHet=0.1472;FS=0.000;MQ=60.00;QD=30.91;SOR=1.085	GT:AD:DP:GQ:PL	1/1:0,10:10:30:449,30,0
Nonframeshift insertion	NC_018246.1	gene2496	rna2496	E9BE97	442964:exon1:c.2735_2736insGCA:p.A912delinsAQ	445699	445699	-	GCA	1	804.73	19	445699	C	CGCA	804.73	PASS	AC=2;AF=1.00;AN=2;DP=19;ExcessHet=0.2482;FS=0.000;MQ=60.00;QD=32.63;SOR=1.981	GT:AD:DP:GQ:PL	1/1:0,19:19:57:855,57,0
Nonframeshift insertion	NC_018248.1	gene2871	rna2872	E9BFC0	448341:exon1:c.782_783insGGA:p.E261delinsEE	449653	449653	-	TCC	1	804.73	19	449653	T	TTCC	804.73	PASS	AC=2;AF=1.00;AN=2;DP=19;ExcessHet=0.2482;FS=0.000;MQ=26.02;QD=35.60;SOR=0.793	GT:AD:DP:GQ:PL	1/1:0,19:19:57:855,57,0
Nonframeshift insertion	NC_018247.1	gene2665	rna2666	E9BEQ7	457698:exon1:c.3775_3776insACG:p.Y1259delinsYD	461473	461473	-	ACG	1	579.73	14	461473	T	TACG	579.73	PASS	AC=2;AF=1.00;AN=2;DP=14;ExcessHet=0.2482;FS=0.000;MQ=60.00;QD=30.92;SOR=0.976	GT:AD:DP:GQ:PL	1/1:0,14:14:42:630,42,0
Nonframeshift insertion	NC_018238.1	gene1308	rna1303	E9BAV4	472651:exon1:c.372_373insCAG:p.G124delinsGQ	473023	473023	-	CAG	1	265.03	7	473023	C	CCAG	265.03	PASS	AC=2;AF=1.00;AN=2;DP=7;ExcessHet=0.2482;FS=0.000;MQ=20.19;QD=29.70;SOR=0.941	GT:AD:DP:GQ:PL	1/1:0,7:7:21:315,21,0
Nonframeshift insertion	NC_018234.1	gene738	rna739	E9B9A1	502738:exon1:c.5538_5539insACG:p.A1846delinsAT	508276	508276	-	ACG	1	759.73	18	508276	T	TACG	759.73	PASS	AC=2;AF=1.00;AN=2;DP=18;ExcessHet=0.2482;FS=0.000;MQ=60.00;QD=30.04;SOR=0.693	GT:AD:DP:GQ:PL	1/1:0,18:18:54:810,54,0
Nonframeshift insertion	NC_018244.1	gene2189	rna2187	E9BDD8	507062:exon1:c.1758_1759insGCT:p.R586delinsRA	508820	508820	-	GCT	1	399.77	10	508820	G	GGCT	399.77	PASS	AC=2;AF=1.00;AN=2;DP=10;ExcessHet=0.2482;FS=0.000;MQ=30.29;QD=29.27;SOR=1.085	GT:AD:DP:GQ:PL	1/1:0,10:10:30:450,30,0
Nonframeshift insertion	NC_018251.1	gene3468	rna3468	E9BH05	511551:exon1:c.593_594insCAA:p.T198delinsTN	512144	512144	-	CAA	1	133.47	4	512144	C	CCAA	133.47	PASS	AC=2;AF=1.00;AN=2;DP=4;ExcessHet=0.3218;FS=0.000;MQ=11.67;QD=33.37;SOR=3.258	GT:AD:DP:GQ:PGT:PID:PL	1/1:0,4:4:12:1|1:512126_G_A:179,12,0
Nonframeshift insertion	NC_018245.1	gene2356	rna2354	E9BDV5	520222:exon1:c.1571_1572insGGCGGA:p.A524delinsAAE	521793	521793	-	GGCGGA	1	884.73	20	521793	C	CGGCGGA	884.73	PASS	AC=2;AF=1.00;AN=2;DP=20;ExcessHet=0.1472;FS=0.000;MQ=60.00;QD=30.51;SOR=0.693	GT:AD:DP:GQ:PL	1/1:0,20:20:63:937,63,0
Nonframeshift insertion	NC_018244.1	gene2197	rna2195	E9BDE6	541690:exon1:c.1586_1587insGCC:p.Q529delinsQP	543276	543276	-	GCC	1	845.57	20	543276	A	AGCC	845.57	PASS	AC=2;AF=1.00;AN=2;DP=20;ExcessHet=0.1472;FS=0.000;MQ=60.00;QD=27.97;SOR=0.892	GT:AD:DP:GQ:PL	1/1:0,20:20:60:900,60,0
Nonframeshift insertion	NC_018252.1	gene3716	rna3715	E9BHP9	544450:exon1:c.1627_1628insCGA:p.K543delinsTK	544596	544596	-	TCG	1	940.11	21	544596	T	TTCG	940.11	PASS	AC=2;AF=1.00;AN=2;DP=21;ExcessHet=0.2482;FS=0.000;MQ=33.17;QD=26.45;SOR=0.990	GT:AD:DP:GQ:PGT:PID:PL	1/1:0,21:21:66:1|1:544596_T_TTCG:990,66,0
Nonframeshift insertion	NC_018263.1	gene7536	rna7546	E9BTL1	553934:exon1:c.461_462insACC:p.P154delinsPP	555438	555438	-	GGT	1	671.15	16	555438	G	GGGT	671.15	PASS	AC=2;AF=1.00;AN=2;DP=16;ExcessHet=0.2482;FS=0.000;MQ=60.00;QD=28.13;SOR=0.941	GT:AD:DP:GQ:PL	1/1:0,16:16:48:720,48,0
Nonframeshift insertion	NC_018242.1	gene1889	rna1883	E9BCI6	569829:exon1:c.2202_2203insTCT:p.T735delinsST	570651	570651	-	AGA	1	849.73	20	570651	T	TAGA	849.73	PASS	AC=2;AF=1.00;AN=2;DP=20;ExcessHet=0.2482;FS=0.000;MQ=25.94;QD=26.41;SOR=1.127	GT:AD:DP:GQ:PL	1/1:0,20:20:60:900,60,0
Nonframeshift insertion	NC_018260.1	gene6242	rna6249	E9BQ86	572704:exon1:c.426_427insGCTGGTGGT:p.T142delinsTAGG	573130	573130	-	GCTGGTGGT	0.5	450.23	14	573130	A	AGCTGGTGGT	450.23	PASS	AC=1;AF=0.500;AN=2;BaseQRankSum=-6.360e-01;ClippingRankSum=0.00;DP=14;ExcessHet=3.0103;FS=3.256;MQ=60.00;MQRankSum=0.00;QD=32.16;ReadPosRankSum=2.29;SOR=0.105	GT:AD:DP:GQ:PL	0/1:2,12:14:52:493,0,52
Nonframeshift insertion	NC_018263.1	gene7544	rna7554	E9BTL9	594353:exon1:c.1003_1004insGAG:p.E335delinsGE	596158	596158	-	CTC	1	389.77	9	596158	T	TCTC	389.77	PASS	AC=2;AF=1.00;AN=2;DP=9;ExcessHet=0.2482;FS=0.000;MQ=60.00;QD=28.60;SOR=3.056	GT:AD:DP:GQ:PL	1/1:0,9:9:30:440,30,0
Nonframeshift insertion	NC_018261.1	gene6575	rna6581	E9BQU7	613368:exon1:c.692_693insGGCTGTGGC:p.A231delinsAAVA	614398	614398	-	GCCACAGCC	1	439.58	10	614398	A	AGCCACAGCC	439.58	PASS	AC=2;AF=1.00;AN=2;DP=10;ExcessHet=0.1472;FS=0.000;MQ=60.00;QD=27.85;SOR=1.609	GT:AD:DP:GQ:PL	1/1:0,10:10:33:494,33,0
Nonframeshift insertion	NC_018256.1	gene4812	rna4819	E9BKU6	623104:exon1:c.2406_2407insGCCGCTGCTGCT:p.S802delinsSAAAA	625510	625510	-	GCCGCTGCTGCT	1	399.77	8	625510	A	AGCCGCTGCTGCT	399.77	PASS	AC=2;AF=1.00;AN=2;DP=8;ExcessHet=0.2482;FS=0.000;MQ=56.92;QD=28.91;SOR=1.863	GT:AD:DP:GQ:PL	1/1:0,8:8:30:450,30,0
Nonframeshift insertion	NC_018254.1	gene4257	rna4259	E9BJ90	628037:exon1:c.214_215insGCG:p.S72delinsSG	628251	628251	-	GCG	1	759.73	18	628251	A	AGCG	759.73	PASS	AC=2;AF=1.00;AN=2;DP=18;ExcessHet=0.2482;FS=0.000;MQ=28.60;QD=22.39;SOR=0.914	GT:AD:DP:GQ:PL	1/1:0,18:18:54:810,54,0
Nonframeshift insertion	NC_018256.1	gene4814	rna4821	E9BKU8	634991:exon1:c.1154_1155insGCA:p.L385delinsLQ	636145	636145	-	GCA	1	1107.73	28	636145	T	TGCA	1107.73	PASS	AC=2;AF=1.00;AN=2;BaseQRankSum=1.48;ClippingRankSum=0.00;DP=28;ExcessHet=0.2482;FS=0.000;MQ=60.00;MQRankSum=0.00;QD=29.04;ReadPosRankSum=-1.363e+00;SOR=0.335	GT:AD:DP:GQ:PL	1/1:1,27:28:39:1158,39,0
Nonframeshift insertion	NC_018251.1	gene3504	rna3504	E9BH37	665824:exon1:c.1089_1090insGTC:p.K364delinsVK	666070	666070	-	GAC	1	714.73	16	666070	T	TGAC	714.73	PASS	AC=2;AF=1.00;AN=2;DP=16;ExcessHet=0.2482;FS=0.000;MQ=41.23;QD=30.34;SOR=0.941	GT:AD:DP:GQ:PL	1/1:0,16:16:51:765,51,0
Nonframeshift insertion	NC_018262.1	gene7009	rna7016	E9BS34	670074:exon1:c.1108_1109insCGCAAGGCTACTACCCTCCGCCGC:p.Q370delinsPQGYYPPPQ	670289	670289	-	GCGGCGGAGGGTAGTAGCCTTGCG	1	606.47	9	670289	T	TGCGGCGGAGGGTAGTAGCCTTGCG	606.47	PASS	AC=2;AF=1.00;AN=2;DP=9;ExcessHet=0.1472;FS=0.000;MQ=60.00;QD=25.77;SOR=0.892	GT:AD:DP:GQ:PL	1/1:0,9:9:44:661,44,0
Nonframeshift insertion	NC_018263.1	gene7567	rna7577	E9BTP2	705496:exon1:c.636_637insTCGGCGGAGGAGACGGTG:p.V213delinsSAEETVV	706495	706495	-	CACCGTCTCCTCCGCCGA	1	572.82	11	706495	C	CCACCGTCTCCTCCGCCGA	572.82	PASS	AC=2;AF=1.00;AN=2;DP=11;ExcessHet=0.1472;FS=0.000;MQ=60.00;QD=32.45;SOR=1.802	GT:AD:DP:GQ:PL	1/1:0,11:11:41:627,41,0
Nonframeshift insertion	NC_018255.1	gene4538	rna4543	E9BJR3	706523:exon1:c.4707_4708insCCAGGTCTGTCATCCAACGCACCGCCG:p.C1570delinsPGLSSNAPPC	709520	709520	-	CGGCGGTGCGTTGGATGACAGACCTGG	1	1028.73	22	709520	A	ACGGCGGTGCGTTGGATGACAGACCTGG	1028.73	PASS	AC=2;AF=1.00;AN=2;DP=22;ExcessHet=0.2482;FS=0.000;MQ=37.61;QD=29.32;SOR=0.693	GT:AD:DP:GQ:PL	1/1:0,22:22:72:1079,72,0
Nonframeshift insertion	NC_018259.1	gene5864	rna5871	E9BNU3	709021:exon1:c.218_219insGGC:p.A73delinsAA	710771	710771	-	GCC	1	832.11	17	710771	T	TGCC	832.11	PASS	AC=2;AF=1.00;AN=2;DP=17;ExcessHet=0.2482;FS=0.000;MQ=38.38;QD=28.52;SOR=0.804	GT:AD:DP:GQ:PL	1/1:0,17:17:60:882,60,0
Nonframeshift insertion	NC_018251.1	gene3525	rna3525	E9BH57	730093:exon1:c.2639_2640insAGGAGG:p.G880delinsGGG	730250	730250	-	CCTCCT	1	579.73	14	730250	A	ACCTCCT	579.73	PASS	AC=2;AF=1.00;AN=2;DP=14;ExcessHet=0.2482;FS=0.000;MQ=60.00;QD=23.59;SOR=0.976	GT:AD:DP:GQ:PGT:PID:PL	1/1:0,14:14:42:1|1:730241_A_G:630,42,0
Nonframeshift insertion	NC_018252.1	gene3778	rna3777	E9BHW1	754607:exon1:c.736_737insGCAGCTTCAGCG:p.E246delinsGSFSE	755602	755602	-	CGCTGAAGCTGC	1	355.33	9	755602	T	TCGCTGAAGCTGC	355.33	PASS	AC=2;AF=1.00;AN=2;DP=9;ExcessHet=0.2482;FS=0.000;MQ=34.64;QD=31.12;SOR=2.093	GT:AD:DP:GQ:PL	1/1:0,9:9:27:405,27,0
Nonframeshift insertion	NC_018258.1	gene5500	rna5511	E9BMT1	759769:exon1:c.1157_1158insTACCGCTGCCCC:p.P386delinsPTAAP	759938	759938	-	GGGGCAGCGGTA	1	1363.47	31	759938	G	GGGGGCAGCGGTA	1363.47	PASS	AC=2;AF=1.00;AN=2;DP=31;ExcessHet=0.1472;FS=0.000;MQ=60.00;QD=25.24;SOR=1.214	GT:AD:DP:GQ:PL	1/1:0,31:31:95:1418,95,0
Nonframeshift insertion	NC_018263.1	gene7587	rna7597	E9BTR2	774083:exon1:c.442_443insCGGAGCAACAGCAGCACC:p.H148delinsPEQQQHH	774544	774544	-	GGTGCTGCTGTTGCTCCG	1	642.47	13	774544	T	TGGTGCTGCTGTTGCTCCG	642.47	PASS	AC=2;AF=1.00;AN=2;DP=13;ExcessHet=0.1472;FS=0.000;MQ=60.00;QD=34.07;SOR=1.179	GT:AD:DP:GQ:PGT:PID:PL	1/1:0,13:13:48:1|1:774544_T_TGGTGCTGCTGTTGCTCCG:697,48,0
Nonframeshift insertion	NC_018256.1	gene4845	rna4852	E9BKY0	805272:exon1:c.2257_2258insAGC:p.P753delinsQP	806708	806708	-	GCT	0.5	535.94	14	806708	G	GGCT	535.94	PASS	AC=1;AF=0.500;AN=2;BaseQRankSum=-5.800e-01;ClippingRankSum=0.00;DP=14;ExcessHet=3.3099;FS=0.000;MQ=41.16;MQRankSum=0.00;QD=30.22;ReadPosRankSum=-4.990e-01;SOR=0.283	GT:AD:DP:GQ:PL	0/1:1,13:14:2:576,0,2
Nonframeshift insertion	NC_018255.1	gene4584	rna4590	E9BJW0	885535:exon1:c.1878_1879insAGCAGTCGG:p.G626delinsGSSR	887413	887413	-	AGCAGTCGG	1	800.47	19	887413	C	CAGCAGTCGG	800.47	PASS	AC=2;AF=1.00;AN=2;DP=19;ExcessHet=0.1472;FS=0.000;MQ=60.00;QD=27.64;SOR=0.793	GT:AD:DP:GQ:PL	1/1:0,19:19:57:855,57,0
Nonframeshift insertion	NC_018261.1	gene6628	rna6635	E9BR01	891914:exon1:c.1104_1105insGCGCGGCCG:p.T369delinsARPT	893228	893228	-	CGGCCGCGC	1	625.65	15	893228	T	TCGGCCGCGC	625.65	PASS	AC=2;AF=1.00;AN=2;DP=15;ExcessHet=1.1810;FS=0.000;MQ=60.00;QD=30.79;SOR=2.448	GT:AD:DP:GQ:PL	1/1:0,15:15:45:675,45,0
Nonframeshift insertion	NC_018254.1	gene4317	rna4318	E9BJE9	895365:exon1:c.1968_1969insGCCACC:p.Q657delinsATQ	895371	895371	-	GGTGGC	1	939.73	21	895371	G	GGGTGGC	939.73	PASS	AC=2;AF=1.00;AN=2;DP=21;ExcessHet=0.2482;FS=0.000;MQ=36.03;QD=28.29;SOR=0.784	GT:AD:DP:GQ:PL	1/1:0,21:21:66:990,66,0
Nonframeshift insertion	NC_018259.1	gene5928	rna5934	E9BP07	950354:exon1:c.3083_3084insGCAGCAGCAGCA:p.H1028delinsQQQQH	954963	954963	-	TGCTGCTGCTGC	1	1028.73	20	954963	G	GTGCTGCTGCTGC	1028.73	PASS	AC=2;AF=1.00;AN=2;DP=20;ExcessHet=0.2482;FS=0.000;MQ=60.00;QD=29.50;SOR=1.402	GT:AD:DP:GQ:PL	1/1:0,20:20:72:1079,72,0
Nonframeshift insertion	NC_018260.1	gene6340	rna6346	E9BPJ2	981417:exon1:c.522_523insGCCGCCGCCGCA:p.A174delinsAAAAA	981939	981939	-	GCCGCCGCCGCA	1	795.73	18	981939	C	CGCCGCCGCCGCA	795.73	PASS	AC=2;AF=1.00;AN=2;DP=18;ExcessHet=0.2482;FS=0.000;MQ=30.21;QD=25.82;SOR=0.693	GT:AD:DP:GQ:PL	1/1:0,18:18:57:846,57,0
Nonframeshift insertion	NC_018255.1	gene4644	rna4651	E9BK21	1098646:exon1:c.81_82insCAGCAGCAG:p.Y28delinsQQQY	1099192	1099192	-	CTGCTGCTG	1	975.41	20	1099192	A	ACTGCTGCTG	975.41	PASS	AC=2;AF=1.00;AN=2;DP=20;ExcessHet=0.8432;FS=0.000;MQ=46.27;QD=28.00;SOR=1.402	GT:AD:DP:GQ:PL	1/1:0,20:20:69:1025,69,0
Nonframeshift insertion	NC_018256.1	gene4932	rna4940	E9BL66	1144315:exon1:c.268_269insACACCTCTGCGAAGGCGTTCCCCTACCCGACAGTCCATCGTAACACACCCC:p.N90delinsNTSAKAFPYPTVHRNTPH	1144583	1144583	-	ACACCTCTGCGAAGGCGTTCCCCTACCCGACAGTCCATCGTAACACACCCC	1	1468.04	14	1144583	A	AACACCTCTGCGAAGGCGTTCCCCTACCCGACAGTCCATCGTAACACACCCC	1468.04	PASS	AC=2;AF=1.00;AN=2;DP=14;ExcessHet=0.1047;FS=0.000;MQ=43.73;QD=25.15;SOR=0.826	GT:AD:DP:GQ:PL	1/1:0,14:14:46:715,46,0
Nonframeshift insertion	NC_018258.1	gene5594	rna5605	E9BN25	1242581:exon1:c.1028_1029insGAG:p.I343delinsMR	1243044	1243044	-	CTC	1	1427.73	33	1243044	T	TCTC	1427.73	PASS	AC=2;AF=1.00;AN=2;DP=33;ExcessHet=0.2482;FS=0.000;MQ=60.00;QD=34.98;SOR=1.352	GT:AD:DP:GQ:PL	1/1:0,33:33:99:1478,99,0
Nonframeshift insertion	NC_018260.1	gene6391	rna6397	E9BPP3	1244411:exon1:c.530_531insCAG:p.T177delinsTS	1244941	1244941	-	CAG	1	804.73	19	1244941	C	CCAG	804.73	PASS	AC=2;AF=1.00;AN=2;DP=19;ExcessHet=0.2482;FS=0.000;MQ=60.00;QD=28.32;SOR=1.609	GT:AD:DP:GQ:PL	1/1:0,19:19:57:855,57,0
Nonframeshift insertion	NC_018260.1	gene6393	rna6399	E9BPP5	1265136:exon1:c.679_680insGCGGCTACGGAATGA:p.G227delinsGGYGMS	1265815	1265815	-	GCGGCTACGGAATGA	1	485.49	10	1265815	G	GGCGGCTACGGAATGA	485.49	PASS	AC=2;AF=1.00;AN=2;DP=10;ExcessHet=0.1472;FS=0.000;MQ=60.00;QD=28.84;SOR=1.085	GT:AD:DP:GQ:PL	1/1:0,10:10:36:540,36,0
Nonframeshift insertion	NC_018263.1	gene7799	rna7811	E9BUC3	1527220:exon1:c.1611_1612insGCCGCG:p.P537delinsPAA	1528831	1528831	-	GCCGCG	1	440.65	11	1528831	C	CGCCGCG	440.65	PASS	AC=2;AF=1.00;AN=2;DP=11;ExcessHet=0.1472;FS=0.000;MQ=60.00;QD=30.91;SOR=0.859	GT:AD:DP:GQ:PL	1/1:0,11:11:33:495,33,0
Nonframeshift insertion	NC_018262.1	gene7291	rna7300	E9BSW3	1759387:exon1:c.3500_3501insGGT:p.A1167delinsAV	1762887	1762887	-	GGT	1	546.16	13	1762887	C	CGGT	546.16	PASS	AC=2;AF=1.00;AN=2;DP=13;ExcessHet=0.6367;FS=0.000;MQ=33.79;QD=36.25;SOR=0.836	GT:AD:DP:GQ:PL	1/1:0,13:13:42:594,42,0
Nonframeshift insertion	NC_018262.1	gene7368	rna7377	E9BT40	2041668:exon1:c.14_15insGCT:p.A5delinsAL	2041682	2041682	-	GCT	1	862.73	19	2041682	C	CGCT	862.73	PASS	AC=2;AF=1.00;AN=2;DP=19;ExcessHet=0.2482;FS=0.000;MQ=49.43;QD=32.22;SOR=0.793	GT:AD:DP:GQ:PGT:PID:PL	1/1:0,19:19:63:1|1:2041674_T_C:913,63,0
Nonframeshift insertion	NC_018263.1	gene7963	rna7976	E9BUT7	2175132:exon1:c.661_662insGAG:p.E221delinsGE	2176991	2176991	-	CTC	1	593.14	16	2176991	T	TCTC	593.14	PASS	AC=2;AF=1.00;AN=2;BaseQRankSum=1.64;ClippingRankSum=0.00;DP=16;ExcessHet=0.2482;FS=0.000;MQ=54.53;MQRankSum=0.00;QD=27.59;ReadPosRankSum=-1.086e+00;SOR=0.275	GT:AD:DP:GQ:PL	1/1:1,15:16:3:636,3,0

## Sheet: Nonsense mutations
Additional file 1: Table S4. Exclusive nonsense mutations identified in Leishmania donovani HCZ strain
Stopgain/Stoploss	Chromesome ID	Gene	Teanscript	Protein accession	Start_range		Sart	End	Ref	Alt				Sart_range	Ref	Alt		Filter	Info
Stopgain	NC_018229.1	gene150	rna149	E9B7L6	321114	c.C117A:p.C39X	321231	321231	C	A	0.5	599.28	29	321231	C	A	599.28	PASS	AC=1;AF=0.500;AN=2;BaseQRankSum=0.087;ClippingRankSum=0.00;DP=29;ExcessHet=3.0103;FS=1.585;MQ=60.00;MQRankSum=0.00;QD=20.66;ReadPosRankSum=1.17;SOR=1.140	GT	AD	DP	GQ	PL	0/1	11,18	29	99	633,0,347
Stopgain	NC_018231.1	gene338	rna337	E9B855	356400	c.G3571T:p.G1191X	358455	358455	C	A	1	1209.56	19	358455	C	A,*	1209.56	PASS	AC=2,0;AF=1.00,0.00;AN=2;DP=19;ExcessHet=0.0663;FS=0.000;MQ=49.43;QD=27.14;SOR=1.382	GT	AD	DP	GQ	PGT	PID	PL	43466	0,19,0	19	57	1|1	358442_TCCG_T	855,57,0,855,57,855
Stopgain	NC_018234.1	gene699	rna700	E9B962	281206	c.1036_1037insGAGGCGCTGCGCGCGGAGGTGGGCCGCCTGCAGGAGGCGCTAGAGGCCGCGGAGCGCGAGCGCGATCTGGTGCAGGAGGCTGACAGGTCGGAGGTGGAGTCCTACCGCGCGGCCTTCAAGAGGCAGATCACGGAGCTGAACTGCGAAATCGATGAGCTGCGCGCCGCCGCCGCTGCGGCCAAGGAGGACCGCGGGGCTACCCTGAGCGCTTGCGCTGCCGAGCTCGCCGCGGAGA:p.A346_E347delinsGGAARGGGPPAGGARGRGARARSGAGGX	282242	282242	-	GAGGCGCTGCGCGCGGAGGTGGGCCGCCTGCAGGAGGCGCTAGAGGCCGCGGAGCGCGAGCGCGATCTGGTGCAGGAGGCTGACAGGTCGGAGGTGGAGTCCTACCGCGCGGCCTTCAAGAGGCAGATCACGGAGCTGAACTGCGAAATCGATGAGCTGCGCGCCGCCGCCGCTGCGGCCAAGGAGGACCGCGGGGCTACCCTGAGCGCTTGCGCTGCCGAGCTCGCCGCGGAGA	1	1122.35	17	282242	G	GGAGGCGCTGCGCGCGGAGGTGGGCCGCCTGCAGGAGGCGCTAGAGGCCGCGGAGCGCGAGCGCGATCTGGTGCAGGAGGCTGACAGGTCGGAGGTGGAGTCCTACCGCGCGGCCTTCAAGAGGCAGATCACGGAGCTGAACTGCGAAATCGATGAGCTGCGCGCCGCCGCCGCTGCGGCCAAGGAGGACCGCGGGGCTACCCTGAGCGCTTGCGCTGCCGAGCTCGCCGCGGAGA	1122.35	PASS	AC=2;AF=1.00;AN=2;DP=17;ExcessHet=2.5097;FS=0.000;MQ=25.79;QD=34.90;SOR=1.061	GT	AD	DP	GQ	PGT	PID	PL	43466	0,17	17	83	1|1	282241_G_GAC	1160,83,0
Stopgain	NC_018235.1	gene805	rna805	E9B9F2	188156	c.C875A:p.S292X	189031	189031	C	A	1	3625.08	34	189031	C	A	3625.08	PASS	AC=2;AF=1.00;AN=2;DP=34;ExcessHet=0.1047;FS=0.000;MQ=60.00;QD=32.54;SOR=0.775	GT	AD	DP	GQ	PL	43466	0,34	34	99	1225,101,0
Stopgain	NC_018235.1	gene832	rna833	E9B9I0	338969	c.182_183insAA:p.W61_A62delinsX	339151	339151	-	AA	0.5	154.27	25	339151	G	GAA	154.27	PASS	AC=1;AF=0.500;AN=2;BaseQRankSum=1.15;ClippingRankSum=0.00;DP=25;ExcessHet=3.0103;FS=12.942;MQ=54.93;MQRankSum=-4.553e+00;QD=6.17;ReadPosRankSum=-2.313e+00;SOR=3.909	GT	AD	DP	GQ	PGT	PID	PL	0/1	19,6	25	99	0|1	339113_T_TG	195,0,780
Stopgain	NC_018236.1	gene980	rna980	E9B9Z1	399073	c.C16081T:p.R5361X	399079	399079	G	A	1	662.77	21	399079	G	A	662.77	PASS	AC=2;AF=1.00;AN=2;DP=21;ExcessHet=0.2482;FS=0.000;MQ=47.86;QD=31.56;SOR=0.990	GT	AD	DP	GQ	PL	43466	0,21	21	62	704,62,0
Stopgain	NC_018239.1	gene1409	rna1404	E9BB55	483087	c.G1096T:p.E366X	484183	484183	G	T	1	584.54	14	484183	G	T	584.54	PASS	AC=2;AF=1.00;AN=2;DP=14;ExcessHet=0.1472;FS=0.000;MQ=60.00;QD=30.46;SOR=1.329	GT	AD	DP	GQ	PGT	PID	PL	43466	0,14	14	42	1|1	484176_G_A	630,42,0
Stopgain	NC_018240.1	gene1480	rna1475	E9BBC6	181315	c.C885A:p.Y295X	182200	182200	C	A	1	1181.87	19	182200	C	A,G	1181.87	PASS	AC=2,0;AF=1.00,0.00;AN=2;DP=19;ExcessHet=0.0254;FS=0.000;MQ=54.65;QD=31.05;SOR=1.942	GT	AD	DP	GQ	PL	43466	0,19,0	19	57	790,57,0,790,57,790
Stopgain	NC_018240.1	gene1480	rna1475	E9BBC6	181315	c.C885G:p.Y295X	182200	182200	C	G	1	1181.87	19	182200	C	A,G	1181.87	PASS	AC=2,0;AF=1.00,0.00;AN=2;DP=19;ExcessHet=0.0254;FS=0.000;MQ=54.65;QD=31.05;SOR=1.942	GT	AD	DP	GQ	PL	43466	0,19,0	19	57	790,57,0,790,57,790
Stopgain	NC_018241.1	gene1668	rna1663	E9BBW6	314710	c.G209A:p.W70X	315696	315696	C	T	1	703.66	19	315696	C	T	703.66	PASS	AC=2;AF=1.00;AN=2;DP=19;ExcessHet=0.1472;FS=0.000;MQ=60.00;QD=31.94;SOR=1.022	GT	AD	DP	GQ	PL	43466	0,19	19	57	749,57,0
Stopgain	NC_018244.1	gene2223	rna2221	E9BDH2	633001	c.T312A:p.C104X	633313	633313	T	A	1	894.77	23	633313	T	A	894.77	PASS	AC=2;AF=1.00;AN=2;DP=23;ExcessHet=0.2482;FS=0.000;MQ=60.00;QD=31.06;SOR=1.179	GT	AD	DP	GQ	PL	43466	0,23	23	69	936,69,0
Stopgain	NC_018247.1	gene2677	rna2678	E9BER9	528779	c.C970T:p.Q324X	529749	529749	C	T	1	1017.54	24	529749	C	T	1017.54	PASS	AC=2;AF=1.00;AN=2;DP=24;ExcessHet=0.4576;FS=0.000;MQ=41.21;QD=35.73;SOR=1.802	GT	AD	DP	GQ	PGT	PID	PL	43466	0,24	24	72	1|1	529734_ACCCC_A	1054,72,0
Stopgain	NC_018249.1	gene2986	rna2987	E9BFN5	101560	c.T1751A:p.L584X	102336	102336	A	T	1	5496.71	18	102336	A	G,T	5496.71	PASS	AC=2,0;AF=1.00,0.00;AN=2;DP=18;ExcessHet=0.0335;FS=0.000;MQ=59.91;QD=24.85;SOR=0.739	GT	AD	DP	GQ	PGT	PID	PL	43466	0,18,0	18	54	1|1	102321_T_C	810,54,0,810,54,810
Stopgain	NC_018249.1	gene3036	rna3037	E9BFT5	300737	c.G2883A:p.W961X	303620	303620	G	A	0.5	798.79	36	303620	G	A	798.79	PASS	AC=1;AF=0.500;AN=2;BaseQRankSum=1.07;ClippingRankSum=0.00;DP=36;ExcessHet=3.8535;FS=5.198;MQ=60.00;MQRankSum=0.00;QD=22.19;ReadPosRankSum=1.69;SOR=0.188	GT	AD	DP	GQ	PL	0/1	15,21	36	99	829,0,518
Stopgain	NC_018250.1	gene3311	rna3310	E9BGJ8	734041	c.T83G:p.L28X	734124	734124	T	G	1	786.77	20	734124	T	G	786.77	PASS	AC=2;AF=1.00;AN=2;DP=20;ExcessHet=0.2482;FS=0.000;MQ=60.00;QD=28.49;SOR=1.127	GT	AD	DP	GQ	PL	43466	0,20	20	60	828,60,0
Stopgain	NC_018251.1	gene3565	rna3564	E9BH97	858958	c.G821A:p.W274X	858975	858975	C	T	1	588.52	15	858975	C	T	588.52	PASS	AC=2;AF=1.00;AN=2;DP=15;ExcessHet=0.1472;FS=0.000;MQ=60.00;QD=23.11;SOR=0.818	GT	AD	DP	GQ	PL	43466	0,15	15	45	634,45,0
Stopgain	NC_018252.1	gene3670	rna3668	E9BHK2	348239	c.C819A:p.C273X	349058	349058	C	A	1	751.66	20	349058	C	A	751.66	PASS	AC=2;AF=1.00;AN=2;DP=20;ExcessHet=0.4576;FS=0.000;MQ=60.00;QD=29.28;SOR=0.892	GT	AD	DP	GQ	PL	43466	0,20	20	60	793,60,0
Stopgain	NC_018253.1	gene3901	rna3900	E9BI85	215967	c.C5239T:p.Q1747X	215997	215997	G	A	1	904.52	22	215997	G	A	904.52	PASS	AC=2;AF=1.00;AN=2;DP=22;ExcessHet=0.1472;FS=0.000;MQ=60.00;QD=27.04;SOR=1.085	GT	AD	DP	GQ	PGT	PID	PL	43466	0,22	22	66	1|1	215989_C_T	950,66,0
Stopgain	NC_018254.1	gene4274	rna4275	E9BJA6	731871	c.C379T:p.Q127X	734088	734088	G	A	1	858.77	19	734088	G	A	858.77	PASS	AC=2;AF=1.00;AN=2;DP=19;ExcessHet=0.2482;FS=0.000;MQ=60.00;QD=30.35;SOR=0.793	GT	AD	DP	GQ	PGT	PID	PL	43466	0,19	19	60	1|1	734087_T_G	900,60,0
Stopgain	NC_018257.1	gene5159	rna5166	E9BLT9	708954	c.G1290A:p.W430X	710244	710244	G	A	1	696.77	17	710244	G	A	696.77	PASS	AC=2;AF=1.00;AN=2;DP=17;ExcessHet=0.2482;FS=0.000;MQ=60.00;QD=30.75;SOR=2.179	GT	AD	DP	GQ	PL	43466	0,17	17	51	738,51,0
Stopgain	NC_018257.1	gene5227	rna5233	E9BM06	998063	c.T1262A:p.L421X	999298	999298	A	T	1	774.51	21	999298	A	T	774.51	PASS	AC=2;AF=1.00;AN=2;DP=21;ExcessHet=0.1472;FS=0.000;MQ=60.00;QD=34.00;SOR=0.990	GT	AD	DP	GQ	PL	43466	0,21	21	63	820,63,0
Stopgain	NC_018258.1	gene5436	rna5447	E9BML9	354448	c.G4107A:p.W1369X	355004	355004	C	T	1	1259.77	33	355004	C	T	1259.77	PASS	AC=2;AF=1.00;AN=2;DP=33;ExcessHet=0.2482;FS=0.000;MQ=60.00;QD=32.73;SOR=1.179	GT	AD	DP	GQ	PL	43466	0,33	33	99	1301,99,0
Stopgain	NC_018258.1	gene5455	rna5466	E9BMN8	440752	c.957delC:p.Y319X	441014	441014	G	-	0.5	371.23	40	441013	CG	C	371.23	PASS	AC=1;AF=0.500;AN=2;BaseQRankSum=-2.200e-01;ClippingRankSum=0.00;DP=40;ExcessHet=3.0103;FS=8.091;MQ=55.68;MQRankSum=-5.834e+00;QD=9.28;ReadPosRankSum=-4.200e-01;SOR=1.720	GT	AD	DP	GQ	PGT	PID	PL	0/1	29,11	40	99	0|1	441002_CAT_C	414,0,1224
Stopgain	NC_018258.1	gene5455	rna5466	E9BMN8	440752	c.738_739insTG:p.T247_I248delinsX	441232	441232	-	CA	0.5	5744.71	56	441232	T	TCA	5744.71	PASS	AC=1;AF=0.500;AN=2;BaseQRankSum=-1.484e+00;ClippingRankSum=0.00;DP=56;ExcessHet=0.1076;FS=2.622;MQ=59.64;MQRankSum=0.00;QD=25.54;ReadPosRankSum=0.510;SOR=0.740	GT	AD	DP	GQ	PGT	PID	PL	0/1	30,26	56	99	0|1	441224_G_C	1001,0,1181
Stopgain	NC_018258.1	gene5455	rna5466	E9BMN8	440752	c.531_532insGGTTAAC:p.K178_E179delinsGX	441439	441439	-	GTTAACC	0.5	946.27	44	441439	T	TGTTAACC	946.27	PASS	AC=1;AF=0.500;AN=2;BaseQRankSum=2.03;ClippingRankSum=0.00;DP=44;ExcessHet=3.0103;FS=8.858;MQ=30.89;MQRankSum=0.00;QD=21.51;ReadPosRankSum=-1.352e+00;SOR=1.274	GT	AD	DP	GQ	PGT	PID	PL	0/1	21,23	44	99	0|1	441361_T_TCA	987,0,807
Stopgain	NC_018259.1	gene5939	rna5945	E9BP18	1000833	c.G1264T:p.E422X	1002447	1002447	C	A	1	1210.51	28	1002447	C	A	1210.51	PASS	AC=2;AF=1.00;AN=2;DP=28;ExcessHet=0.1472;FS=0.000;MQ=60.00;QD=30.31;SOR=0.997	GT	AD	DP	GQ	PGT	PID	PL	43466	0,28	28	84	1|1	1002446_T_A	1256,84,0
Stopgain	NC_018260.1	gene6269	rna6276	E9BPB3	689851	c.C1222T:p.Q408X	691073	691073	C	T	0.5	173.73	17	691073	C	T	173.73	PASS	AC=1;AF=0.500;AN=2;BaseQRankSum=-3.160e-01;ClippingRankSum=0.00;DP=17;ExcessHet=0.6367;FS=7.140;MQ=60.00;MQRankSum=0.00;QD=7.90;ReadPosRankSum=-8.210e-01;SOR=2.368	GT	AD	DP	GQ	PL	0/1	15,2	17	5	5,0,486
Stopgain	NC_018260.1	gene6329	rna6335	E9BPI1	924299	c.C1572A:p.Y524X	925871	925871	C	A	1	757.51	21	925871	C	A	757.51	PASS	AC=2;AF=1.00;AN=2;DP=21;ExcessHet=0.1472;FS=0.000;MQ=60.00;QD=37.23;SOR=0.784	GT	AD	DP	GQ	PL	43466	0,21	21	63	803,63,0
Stopgain	NC_018261.1	gene6498	rna6504	E9BPM5	308078	c.1562_1563insGTAG:p.S521_R522delinsRX	308655	308655	-	CTAC	0.5	580.27	30	308655	G	GCTAC	580.27	PASS	AC=1;AF=0.500;AN=2;BaseQRankSum=0.968;ClippingRankSum=0.00;DP=30;ExcessHet=3.0103;FS=5.710;MQ=59.34;MQRankSum=-1.002e+00;QD=19.34;ReadPosRankSum=0.624;SOR=0.643	GT	AD	DP	GQ	PGT	PID	PL	0/1	16,14	30	99	0|1	308634_G_C	621,0,666
Stopgain	NC_018261.1	gene6498	rna6504	E9BPM5	308078	c.1471_1472insGAACTGGAGAGGGCGCAGGAGGAGGCCGAGAGGCTGGCTGGTGAGCTGGCGGATAAGGATCCGGAGCTGGCTGCATTTCGGG:p.Q491_K492delinsRTGEGAGGGREAGWX	308746	308746	-	CCCGAAATGCAGCCAGCTCCGGATCCTTATCCGCCAGCTCACCAGCCAGCCTCTCGGCCTCCTCCTGCGCCCTCTCCAGTTC	0.5	496.39	26	308746	T	TCCCGAAATGCAGCCAGCTCCGGATCCTTATCCGCCAGCTCACCAGCCAGCCTCTCGGCCTCCTCCTGCGCCCTCTCCAGTTC,TCCCGAAATGCAGCCAGCTCCGGATCCTTATCCGCCAGCTCACCAGCCAGCCTCTCGGCCTCCTCCTGCGCCCTCTCCAGCTC	496.39	PASS	AC=0,1;AF=0.00,0.500;AN=2;BaseQRankSum=0.684;ClippingRankSum=0.00;DP=26;ExcessHet=4.7712;FS=11.189;MQ=59.38;MQRankSum=-2.314e+00;QD=6.71;ReadPosRankSum=-3.493e+00;SOR=0.124	GT	AD	DP	GQ	PGT	PID	PL	0/2	19,0,7	26	99	0|1	308634_G_C	279,336,1134,0,798,774
Stopgain	NC_018261.1	gene6498	rna6504	E9BPM5	308078	c.1471_1472insGAGCTGGAGAGGGCGCAGGAGGAGGCCGAGAGGCTGGCTGGTGAGCTGGCGGATAAGGATCCGGAGCTGGCTGCATTTCGGG:p.Q491_K492delinsRAGEGAGGGREAGWX	308746	308746	-	CCCGAAATGCAGCCAGCTCCGGATCCTTATCCGCCAGCTCACCAGCCAGCCTCTCGGCCTCCTCCTGCGCCCTCTCCAGCTC	0.5	496.39	26	308746	T	TCCCGAAATGCAGCCAGCTCCGGATCCTTATCCGCCAGCTCACCAGCCAGCCTCTCGGCCTCCTCCTGCGCCCTCTCCAGTTC,TCCCGAAATGCAGCCAGCTCCGGATCCTTATCCGCCAGCTCACCAGCCAGCCTCTCGGCCTCCTCCTGCGCCCTCTCCAGCTC	496.39	PASS	AC=0,1;AF=0.00,0.500;AN=2;BaseQRankSum=0.684;ClippingRankSum=0.00;DP=26;ExcessHet=4.7712;FS=11.189;MQ=59.38;MQRankSum=-2.314e+00;QD=6.71;ReadPosRankSum=-3.493e+00;SOR=0.124	GT	AD	DP	GQ	PGT	PID	PL	0/2	19,0,7	26	99	0|1	308634_G_C	279,336,1134,0,798,774
Stopgain	NC_018261.1	gene6550	rna6556	E9BQS2	515662	c.C679T:p.Q227X	522640	522640	G	A	1	1031.52	24	522640	G	A	1031.52	PASS	AC=2;AF=1.00;AN=2;DP=24;ExcessHet=0.1472;FS=0.000;MQ=60.00;QD=26.25;SOR=1.802	GT	AD	DP	GQ	PGT	PID	PL	43466	0,24	24	72	1|1	522639_T_G	1077,72,0
Stopgain	NC_018261.1	gene6640	rna6647	E9BR13	932207	c.G1029A:p.W343X	932268	932268	C	T	1	455.54	13	932268	C	T	455.54	PASS	AC=2;AF=1.00;AN=2;DP=13;ExcessHet=0.1472;FS=0.000;MQ=60.00;QD=26.83;SOR=0.836	GT	AD	DP	GQ	PL	43466	0,13	13	39	501,39,0
Stopgain	NC_018261.1	gene6676	rna6684	E9BR50	1097693	c.319_320insGA:p.S107_T108delinsX	1098012	1098012	-	GA	1	6491.7	19	1098012	T	TCGA,TGA	6491.7	PASS	AC=2,0;AF=1.00,0.00;AN=2;DP=19;ExcessHet=0.0335;FS=0.000;MQ=58.74;QD=26.29;SOR=1.085	GT	AD	DP	GQ	PL	43466	0,17,0	19	57	808,57,0,728,57,710
Stopgain	NC_018261.1	gene6677	rna6685	E9BR51	1100146	c.C78A:p.Y26X	1100224	1100224	C	A	1	656.51	15	1100224	C	A	656.51	PASS	AC=2;AF=1.00;AN=2;DP=15;ExcessHet=0.1472;FS=0.000;MQ=60.00;QD=33.68;SOR=1.112	GT	AD	DP	GQ	PGT	PID	PL	43466	0,15	15	48	1|1	1100223_A_T	702,48,0
Stopgain	NC_018261.1	gene6774	rna6782	E9BRE7	1452410	c.G1372T:p.E458X	1453782	1453782	G	T	1	892.49	21	1453782	G	T	892.49	PASS	AC=2;AF=1.00;AN=2;DP=21;ExcessHet=0.1472;FS=0.000;MQ=60.00;QD=32.07;SOR=0.784	GT	AD	DP	GQ	PL	43466	0,21	21	63	937,63,0
Stopgain	NC_018262.1	gene6966	rna6973	E9BRZ1	504857	c.367delA:p.M123X	505224	505224	A	-	0.5	812.46	43	505223	GA	G	812.46	PASS	AC=1;AF=0.500;AN=2;BaseQRankSum=1.18;ClippingRankSum=0.00;DP=43;ExcessHet=9.0714;FS=5.317;MQ=55.80;MQRankSum=-4.245e+00;QD=5.53;SOR=1.131	GT	AD	DP	GQ	PGT	PID	PL	0/1	39,4	43	90	0|1	505203_A_C	90,0,1665
Stopgain	NC_018262.1	gene7141	rna7150	EGBSG8	1210645	c.G1629A:p.W543X	1210679	1210679	C	T	1	535.78	14	1210679	C	T	535.78	PASS	AC=2;AF=1.00;AN=2;DP=14;ExcessHet=0.2482;FS=0.000;MQ=60.00;QD=28.19;SOR=0.693	GT	AD	DP	GQ	PL	43466	0,14	14	42	577,42,0
Stopgain	NC_018263.1	gene7511	rna7522	E9BTI6	461348	c.C547T:p.Q183X	461895	461895	C	T	1	612.74	18	461895	C	T	612.74	PASS	AC=2;AF=1.00;AN=2;DP=18;ExcessHet=0.1703;FS=0.000;MQ=60.00;QD=34.04;SOR=1.179	GT	AD	DP	GQ	PL	43466	0,18	18	54	655,54,0
Stopgain	NC_018263.1	gene7621	rna7631	E9BTU6	898816	c.T4466A:p.L1489X	903282	903282	T	A	1	3178.22	23	903282	T	C,A	3178.22	PASS	AC=2,0;AF=1.00,0.00;AN=2;DP=23;ExcessHet=0.0118;FS=0.000;MQ=59.20;QD=29.27;SOR=0.927	GT	AD	DP	GQ	PL	43466	0,23,0	23	69	949,69,0,949,69,949
Stoploss	NC_018229.1	gene89	rna89	E9B7F5	NC_018229.1	21787:exon1:c.A2754G:p.X918W:	21788	21788	T	C	1	764.77	20	21788	T	C	764.77	PASS	AC=2;AF=1.00;AN=2;DP=20;ExcessHet=0.2482;FS=0.000;MQ=60.00;QD=31.56;SOR=0.892	GT:AD:DP:GQ:PL
Stoploss	NC_018237.1	gene1094	rna1093	E9BA97	NC_018237.1	220587:exon1:c.G261T:p.X87Y:	220848	220848	G	T	1	1143.77	28	220848	G	T	1143.77	PASS	AC=2;AF=1.00;AN=2;DP=28;ExcessHet=0.2482;FS=0.000;MQ=60.00;QD=29.05;SOR=2.147	GT:AD:DP:GQ:PL
Stoploss	NC_018240.1	gene1540	rna1536	E9BBI7	NC_018240.1	406870:exon1:c.T301G:p.X101G:	406873	406873	A	C	1	651.77	19	406873	A	C	651.77	PASS	AC=2;AF=1.00;AN=2;DP=19;ExcessHet=0.2482;FS=0.000;MQ=60.00;QD=34.30;SOR=1.292	GT:AD:DP:GQ:PL
Stoploss	NC_018246.1	gene2499	rna2499	E9BE99	NC_018246.1	459480:exon1:c.A156C:p.X52C:	459636	459636	A	C	1	357.81	10	459636	A	C	357.81	PASS	AC=2;AF=1.00;AN=2;DP=10;ExcessHet=0.2482;FS=0.000;MQ=60.00;QD=28.06;SOR=0.693	GT:AD:DP:GQ:PL
Stoploss	NC_018253.1	gene3911	rna3910	E9BI95	NC_018253.1	253445:exon1:c.A2378C:p.X793S:	253447	253447	T	G	1	271.07	7	253447	T	G	271.07	PASS	AC=2;AF=1.00;AN=2;DP=7;ExcessHet=0.2482;FS=0.000;MQ=42.43;QD=23.98;SOR=0.941	GT:AD:DP:GQ:PL
Stoploss	NC_018255.1	gene4642	rna4649	E9BK19	NC_018255.1	1094937:exon1:c.A626T:p.X209L:	1094939	1094939	T	A	1	709.77	19	1094939	T	A	709.77	PASS	AC=2;AF=1.00;AN=2;DP=19;ExcessHet=0.2482;FS=0.000;MQ=60.00;QD=28.60;SOR=0.793	GT:AD:DP:GQ:PL
Stoploss	NC_018262.1	gene6915	rna6923	E9BRT8	NC_018262.1	278766:exon1:c.1138delT:p.X380:	279904	279904	T	-	1	758.21	20	279903	GT	G	758.21	PASS	AC=2;AF=1.00;AN=2;DP=20;ExcessHet=0.2020;FS=0.000;MQ=57.21;QD=25.66;SOR=1.127	GT:AD:DP:GQ:PL

## Sheet: UTR and ncRNA
Additional file 1: Table S5. Exclusive genomic mutations identified in untranslated region and non-coding RNAs of Leishmania donovani HCZ strain
Type	Gene	loci	Sart	End	Ref	Alt	No.	loci	Sart	End	Ref	Alt	Filter	Info
UTR5	gene1146	NC_018237.1	441053	441053	-	GGAGACAG	1	NC_018237.1	441053	.	T	TGGAGACAG	PASS	AC=2;AF=1.00;AN=2;DP=11;ExcessHet=0.2482;FS=0.000;MQ=60.00;QD=29.20;SOR=1.270	GT:AD:DP:GQ:PL	1/1:0,11:11:33:495,33,0	E9BAF0
ncRNA_exonic	gene1178	NC_018237.1	520143	520143	G	A	1	NC_018237.1	520143	.	G	A	PASS	AC=2;AF=1.00;AN=2;DP=14;ExcessHet=0.1703;FS=0.000;MQ=60.00;QD=25.23;SOR=2.303	GT:AD:DP:GQ:PL	1/1:0,14:14:42:586,42,0
ncRNA_exonic	gene3500	NC_018251.1	659219	659219	G	C	1	NC_018251.1	659219	.	G	C	Filter	AC=2;AF=1.00;AN=2;DP=9;ExcessHet=2.5097;FS=0.000;MQ=19.30;QD=35.43;SOR=0.892	GT:AD:DP:GQ:PL	1/1:0,9:9:27:355,27,0

## Sheet: Proteomics statistical summary
Additional file 1: Table S6. Statistical summary of proteomic analyses of Leishmania donovani strains
Statistical summary of protein mass spectrometry of L. donovani strains
Total spectrum	Matched spectrum	Peptides	Unique peptides	Identified proteins	Quantifiable proteins
544057	470565 (86.5%)	73792	48617	7421	5824
Statistical summary of protein idetification of L. donovani strains
Strain	Identified proteins	Quantifiable proteins
L_HCZ	7287	6122
L_DD8	6489	3962
L_9044	7267	5918
Peptide length	Number of peptides
7	7715
8	22346
9	37814
10	51024
11	60192
12	62187
13	59780
14	58511
15	56239
16	51153
17	46009
18	40369
19	34375
20	30042
21	22842
22	19062
23	14306
24	11682
25	8372
26	7046
27	6317
28	5010
29	4338
30	3305
31	2405
32	2323
33	1863
34	1141
35	1010
36	885
37	779
38	528
39	465
40	319
41	259
42	214
43	180
44	85
45	62
46	53
47	27
48	26
49	11
50	2

## Sheet: Identification
Additional file 1: Table S7. Protein identification in Leishmania donovani HCZ, DD8 and 9044 strains
Protein accession	Mol. weight [kDa]	Sequence coverage [%]	Peptides HCZ_1	Peptides HCZ_2	Peptides HCZ_3	Detection	Peptides 9044_1	Peptides 9044_2	Peptides 9044_3	Detection	Peptides DD8_1	Peptides DD8_2	Peptides DD8_3	Detection	Unique peptides HCZ_1	Unique peptides HCZ_2	Unique peptides HCZ_3	Unique peptides 9044_1	Unique peptides 9044_2	Unique peptides 9044_3	Unique peptides DD8_1	Unique peptides DD8_2	Unique peptides DD8_3	Protein description
E9B9D7	33.301	12.6	1	1	1	Yes	0	0	0	No	0	0	0	No	1	1	1	0	0	0	0	0	0	Isochorismatase domain-containing protein OS=Leishmania donovani (strain BPK282A1) OX=981087 GN=LDBPK_080320 PE=4 SV=1
E9BLQ8	14.354	10.2	0	1	1	Yes	0	0	0	No	0	0	0	No	0	1	1	0	0	0	0	0	0	Hypothetical_protein_-_conserved(predicted) OS=Leishmania donovani (strain BPK282A1) OX=981087 GN=LDBPK_301650 PE=4 SV=1
E9BMP2	13.143	17.4	0	0	1	Yes	0	0	0	No	0	0	0	No	0	0	1	0	0	0	0	0	0	Cytochrome b5 heme-binding domain-containing protein OS=Leishmania donovani (strain BPK282A1) OX=981087 GN=LDBPK_311180 PE=4 SV=1
E9BN45	69.606	2.4	0	1	0	Yes	0	0	0	No	0	0	0	No	0	1	0	0	0	0	0	0	0	Hypothetical_protein_-_conserved(predicted) OS=Leishmania donovani (strain BPK282A1) OX=981087 GN=LDBPK_312750 PE=4 SV=1
E9BAA4	117.87	1.7	0	1	0	Yes	0	0	0	No	0	0	0	No	0	1	0	0	0	0	0	0	0	Hypothetical_protein_-_conserved(predicted) OS=Leishmania donovani (strain BPK282A1) OX=981087 GN=LDBPK_100590 PE=4 SV=1
E9BBD2	108.44	14.6	0	0	0	No	3	2	2	Yes	2	0	1	Yes	0	0	0	3	2	2	2	0	1	PSP1 C-terminal domain-containing protein OS=Leishmania donovani (strain BPK282A1) OX=981087 GN=LDBPK_130580 PE=4 SV=1
E9BNN8	61.914	5	0	0	0	No	1	1	1	Yes	2	1	1	Yes	0	0	0	1	1	1	1	0	1	Protein kinase domain-containing protein OS=Leishmania donovani (strain BPK282A1) OX=981087 GN=LDBPK_321350 PE=4 SV=1
E9BN63	66.74	4.5	0	0	0	No	0	1	1	Yes	1	1	1	Yes	0	0	0	0	1	1	1	1	1	Hypothetical_protein_-_conserved(predicted) OS=Leishmania donovani (strain BPK282A1) OX=981087 GN=LDBPK_312930 PE=4 SV=1
E9BN73	31.822	6.8	0	0	0	No	1	0	0	Yes	1	0	1	Yes	0	0	0	1	0	0	1	0	1	Inositol polyphosphate 1-phosphatase, putative(predicted) OS=Leishmania donovani (strain BPK282A1) OX=981087 GN=LDBPK_313030 PE=4 SV=1
A4I0Q4	84.031	2.4	0	0	1	Yes	0	0	0	No	0	0	0	No	0	0	1	0	0	0	0	0	0	Hypothetical_protein_-_conserved OS=Leishmania infantum OX=5671 GN=LINF_240011600 PE=4 SV=1
A4I8Q3	40.545	9.2	0	0	1	Yes	0	0	0	No	0	0	0	No	0	0	1	0	0	0	0	0	0	Hypothetical_protein_-_conserved OS=Leishmania infantum OX=5671 GN=LINF_330010300 PE=4 SV=1
E9AHM1	49.102	3	0	0	1	Yes	0	0	0	No	0	0	0	No	0	0	1	0	0	0	0	0	0	Hypothetical_protein_-_conserved(predicted) OS=Leishmania infantum OX=5671 GN=LINJ_32_2550 PE=4 SV=1
E9BA60	84.995	2.2	0	0	1	Yes	0	0	0	No	0	0	0	No	0	0	1	0	0	0	0	0	0	DEAD/DEAH box helicase, putative OS=Leishmania donovani (strain BPK282A1) OX=981087 GN=LDBPK_100120 PE=4 SV=1
E9BAW5	21.035	14	0	1	0	Yes	0	0	0	No	0	0	0	No	0	1	0	0	0	0	0	0	0	Hypothetical_protein_-_conserved(predicted) OS=Leishmania donovani (strain BPK282A1) OX=981087 GN=LDBPK_111290 PE=4 SV=1
E9BFY9	28.299	5.8	0	0	1	Yes	0	0	0	No	0	0	0	No	0	0	1	0	0	0	0	0	0	Hypothetical_protein_-_conserved(predicted) OS=Leishmania donovani (strain BPK282A1) OX=981087 GN=LDBPK_221240 PE=4 SV=1
E9BI52	60.094	2.7	0	0	1	Yes	0	0	0	No	0	0	0	No	0	0	1	0	0	0	0	0	0	Fe2OG dioxygenase domain-containing protein OS=Leishmania donovani (strain BPK282A1) OX=981087 GN=LDBPK_260390 PE=4 SV=1
E9BKV2	58.961	1.9	0	0	1	Yes	0	0	0	No	0	0	0	No	0	0	1	0	0	0	0	0	0	Hypothetical_protein_-_conserved(predicted) OS=Leishmania donovani (strain BPK282A1) OX=981087 GN=LDBPK_291540 PE=4 SV=1
E9BNW2	16.449	38.5	0	0	1	Yes	0	0	0	No	0	0	0	No	0	0	1	0	0	0	0	0	0	Hypothetical_protein_-_conserved(predicted) OS=Leishmania donovani (strain BPK282A1) OX=981087 GN=LDBPK_322100 PE=4 SV=1
E9BPD9	18.054	10.3	0	0	1	Yes	0	0	0	No	0	0	0	No	0	0	1	0	0	0	0	0	0	Hypothetical_protein_-_conserved(predicted) OS=Leishmania donovani (strain BPK282A1) OX=981087 GN=LDBPK_323890 PE=4 SV=1
E9BSK3	21.045	22.9	0	0	1	Yes	0	0	0	No	0	0	0	No	0	0	1	0	0	0	0	0	0	Hypothetical_protein_-_conserved(predicted) OS=Leishmania donovani (strain BPK282A1) OX=981087 GN=LDBPK_353320 PE=4 SV=1
E9BAW7	46.748	3.2	1	0	0	Yes	0	0	0	No	0	0	0	No	1	0	0	0	0	0	0	0	0	Hypothetical_protein_-_conserved(predicted) OS=Leishmania donovani (strain BPK282A1) OX=981087 GN=LDBPK_111310 PE=4 SV=1
A4HTS4	14.809	19.1	0	0	2	Yes	0	0	0	No	0	0	0	No	0	0	2	0	0	0	0	0	0	Putative RNA-binding protein 5 OS=Leishmania infantum OX=5671 GN=LINF_090005700 PE=4 SV=1
A4I2J8	115.1	3	0	0	2	Yes	0	0	0	No	0	0	0	No	0	0	1	0	0	0	0	0	0	Meckelin_(Transmembrane_protein_67)_-_putative OS=Leishmania infantum OX=5671 GN=LINF_270005100 PE=4 SV=1
A4I810	133.5	3.8	0	0	2	Yes	0	0	0	No	0	0	0	No	0	0	1	0	0	0	0	0	0	Hypothetical_protein_-_conserved OS=Leishmania infantum OX=5671 GN=LINF_320024800 PE=4 SV=1
E9B803	26.152	6.6	0	1	1	Yes	0	0	0	No	0	0	0	No	0	1	1	0	0	0	0	0	0	Hypothetical_protein_-_conserved(predicted) OS=Leishmania donovani (strain BPK282A1) OX=981087 GN=LDBPK_040370 PE=4 SV=1
E9BIE3	42.792	4.4	0	1	1	Yes	0	0	0	No	0	0	0	No	0	1	1	0	0	0	0	0	0	Hypothetical_protein_-_conserved(predicted) OS=Leishmania donovani (strain BPK282A1) OX=981087 GN=LDBPK_261310 PE=4 SV=1
E9BK05	59.606	6.4	0	0	2	Yes	0	0	0	No	0	0	0	No	0	0	2	0	0	0	0	0	0	Membrane-bound acid phosphatase, putative OS=Leishmania donovani (strain BPK282A1) OX=981087 GN=LDBPK_282850 PE=3 SV=1
E9BQT8	134.19	2.7	0	1	1	Yes	0	0	0	No	0	0	0	No	0	1	1	0	0	0	0	0	0	Mitochondrial DNA polymerase I protein A, putative OS=Leishmania donovani (strain BPK282A1) OX=981087 GN=LDBPK_341370 PE=4 SV=1
E9BST9	59.745	30.9	0	2	0	Yes	0	0	0	No	0	0	0	No	0	2	0	0	0	0	0	0	0	Hypothetical_protein_-_conserved(predicted) OS=Leishmania donovani (strain BPK282A1) OX=981087 GN=LDBPK_354190 PE=4 SV=1
E9BD65	122.91	1	1	0	1	Yes	0	0	0	No	0	0	0	No	1	0	1	0	0	0	0	0	0	Protein kinase, putative OS=Leishmania donovani (strain BPK282A1) OX=981087 GN=LDBPK_170440 PE=4 SV=1
E9BF19	28.577	12.5	1	0	1	Yes	0	0	0	No	0	0	0	No	1	0	1	0	0	0	0	0	0	Hypothetical_protein_-_conserved(predicted) OS=Leishmania donovani (strain BPK282A1) OX=981087 GN=LDBPK_210340 PE=4 SV=1
E9BHP4	104.97	3.8	1	0	1	Yes	0	0	0	No	0	0	0	No	1	0	1	0	0	0	0	0	0	Hypothetical_protein_-_conserved(predicted) OS=Leishmania donovani (strain BPK282A1) OX=981087 GN=LDBPK_251400 PE=4 SV=1
E9BIF6	36.973	5	1	1	0	Yes	0	0	0	No	0	0	0	No	1	1	0	0	0	0	0	0	0	Hypothetical_protein_-_conserved(predicted) OS=Leishmania donovani (strain BPK282A1) OX=981087 GN=LDBPK_261440 PE=4 SV=1
E9BQU6	146.79	1	1	0	1	Yes	0	0	0	No	0	0	0	No	1	0	1	0	0	0	0	0	0	Hypothetical_protein_-_conserved(predicted) OS=Leishmania donovani (strain BPK282A1) OX=981087 GN=LDBPK_341450 PE=4 SV=1
E9BUM5	31.236	5.1	1	1	0	Yes	0	0	0	No	0	0	0	No	1	1	0	0	0	0	0	0	0	RWD domain-containing protein OS=Leishmania donovani (strain BPK282A1) OX=981087 GN=LDBPK_365170 PE=4 SV=1
E8NHC2	68.259	5.5	0	1	2	Yes	0	0	0	No	0	0	0	No	0	1	2	0	0	0	0	0	0	Aminoalcohol phosphotransferase, putative OS=Leishmania infantum OX=5671 GN=LINF_030013300 PE=3 SV=1
A0A381MTA7	21.177	8.9	1	1	1	Yes	0	0	0	No	0	0	0	No	1	1	1	0	0	0	0	0	0	Amastin-like_surface_protein_-_putative OS=Leishmania infantum OX=5671 GN=LINF_340024500 PE=4 SV=1
A4HXX3	47.795	2.9	1	1	1	Yes	0	0	0	No	0	0	0	No	1	1	1	0	0	0	0	0	0	Mitochondrial_carrier_protein_-_putative OS=Leishmania infantum OX=5671 GN=LINF_180015300 PE=3 SV=1
A4I138	25.555	8.1	1	1	1	Yes	0	0	0	No	0	0	0	No	1	1	1	0	0	0	0	0	0	Hypothetical_protein_-_conserved OS=Leishmania infantum OX=5671 GN=LINF_240029200 PE=4 SV=1
A4I2G8	8.6953	22.7	1	1	1	Yes	0	0	0	No	0	0	0	No	1	1	1	0	0	0	0	0	0	Putative peroxisomal membrane protein 4 (Fragment) OS=Leishmania infantum OX=5671 GN=LINJ_26_2420 PE=4 SV=2
A4I9G1	35.473	10.2	1	1	1	Yes	0	0	0	No	0	0	0	No	1	1	1	0	0	0	0	0	0	Cation_transporter_-_putative OS=Leishmania infantum OX=5671 GN=LINF_330042100 PE=4 SV=1
A4IA68	10.34	19.1	1	1	1	Yes	0	0	0	No	0	0	0	No	1	1	1	0	0	0	0	0	0	Hypothetical_protein_-_conserved OS=Leishmania infantum OX=5671 GN=LINF_340035900 PE=4 SV=1
E9BA93	18.024	9.9	1	1	1	Yes	0	0	0	No	0	0	0	No	1	1	1	0	0	0	0	0	0	Zinc_finger_-_C3HC4_type_(RING_finger )_containing_protein_-_putative(predicted) OS=Leishmania donovani (strain BPK282A1) OX=981087 GN=LDBPK_100450 PE=4 SV=1
E9BAQ0	112.1	4.8	1	0	2	Yes	0	0	0	No	0	0	0	No	1	0	2	0	0	0	0	0	0	Hypothetical_protein_-_conserved(predicted) OS=Leishmania donovani (strain BPK282A1) OX=981087 GN=LDBPK_110620 PE=4 SV=1
E9BFH8	69.011	2.2	1	1	1	Yes	0	0	0	No	0	0	0	No	1	1	1	0	0	0	0	0	0	Hypothetical_protein_-_conserved(predicted) OS=Leishmania donovani (strain BPK282A1) OX=981087 GN=LDBPK_211920 PE=4 SV=1
E9BJ72	18.24	7.6	1	1	1	Yes	0	0	0	No	0	0	0	No	1	1	1	0	0	0	0	0	0	Hypothetical_protein_-_conserved(predicted) OS=Leishmania donovani (strain BPK282A1) OX=981087 GN=LDBPK_271400 PE=4 SV=1
E9BJA9	92.194	2.3	1	1	1	Yes	0	0	0	No	0	0	0	No	1	1	1	0	0	0	0	0	0	Endo/exonuclease Mre11, putative OS=Leishmania donovani (strain BPK282A1) OX=981087 GN=LDBPK_271790 PE=4 SV=1
E9BL37	42.101	5.6	1	1	1	Yes	0	0	0	No	0	0	0	No	1	1	1	0	0	0	0	0	0	Hypothetical_protein_-_conserved(predicted) OS=Leishmania donovani (strain BPK282A1) OX=981087 GN=LDBPK_292400 PE=4 SV=1
E9BNZ1	37.783	9.8	1	1	1	Yes	0	0	0	No	0	0	0	No	1	1	1	0	0	0	0	0	0	Hypothetical_protein_-_conserved(predicted) OS=Leishmania donovani (strain BPK282A1) OX=981087 GN=LDBPK_322400 PE=4 SV=1
E9BRL4	13.857	19.6	1	1	1	Yes	0	0	0	No	0	0	0	No	1	1	1	0	0	0	0	0	0	NADH-ubiquinone oxidoreductase complex I subunit, putative(predicted) OS=Leishmania donovani (strain BPK282A1) OX=981087 GN=LDBPK_044260 PE=4 SV=1
E9BRA1	63.81	9.1	0	1	3	Yes	0	0	0	No	0	0	0	No	0	1	3	0	0	0	0	0	0	Putative pyruvate/indole-pyruvate carboxylase, putative OS=Leishmania donovani (strain BPK282A1) OX=981087 GN=LDBPK_343030 PE=3 SV=1
A4I6S2	47.535	7	1	1	2	Yes	0	0	0	No	0	0	0	No	1	1	2	0	0	0	0	0	0	Hypothetical_protein_-_conserved(predicted) OS=Leishmania infantum OX=5671 GN=LINJ_31_1470 PE=4 SV=2
E9BFM6	51.075	6.7	1	2	1	Yes	0	0	0	No	0	0	0	No	1	2	1	0	0	0	0	0	0	RING-type domain-containing protein OS=Leishmania donovani (strain BPK282A1) OX=981087 GN=LDBPK_220070 PE=4 SV=1
E9BIS0	58.884	5.4	1	2	1	Yes	0	0	0	No	0	0	0	No	1	2	1	0	0	0	0	0	0	Histone-lysine N-methyltransferase OS=Leishmania donovani (strain BPK282A1) OX=981087 GN=LDBPK_262590 PE=4 SV=1
E9BV67	59.78	6.8	1	1	2	Yes	0	0	0	No	0	0	0	No	1	1	2	0	0	0	0	0	0	ATPase, putative OS=Leishmania donovani (strain BPK282A1) OX=981087 GN=LDBPK_367110 PE=4 SV=1
A4I2Z2	91.203	6.5	2	1	1	Yes	0	0	0	No	0	0	0	No	2	1	1	0	0	0	0	0	0	Hypothetical_protein_-_conserved OS=Leishmania infantum OX=5671 GN=LINF_270025500 PE=4 SV=1
A4I7B1	45.407	15.7	0	1	4	Yes	0	0	0	No	0	0	0	No	0	1	2	0	0	0	0	0	0	Iron/zinc transporter protein-like protein OS=Leishmania infantum OX=5671 GN=LINF_310039500 PE=4 SV=2
A4HYS8	38.271	9.2	1	2	2	Yes	0	0	0	No	0	0	0	No	1	2	2	0	0	0	0	0	0	Hypothetical_protein_-_conserved OS=Leishmania infantum OX=5671 GN=LINF_200013500 PE=4 SV=1
E9BQI8	40.516	24.3	1	0	4	Yes	0	0	0	No	0	0	0	No	1	0	4	0	0	0	0	0	0	Hypothetical_protein_-_conserved(predicted) OS=Leishmania donovani (strain BPK282A1) OX=981087 GN=LDBPK_340340 PE=4 SV=1
A4I336	57.072	7	2	1	2	Yes	0	0	0	No	0	0	0	No	2	1	2	0	0	0	0	0	0	Sucrose-6-phosphate hydrolase OS=Leishmania infantum OX=5671 GN=LINF_270031600 PE=3 SV=1
E9BCP5	38.889	9.1	2	2	1	Yes	0	0	0	No	0	0	0	No	2	2	1	0	0	0	0	0	0	Hypothetical_protein_-_conserved(predicted) OS=Leishmania donovani (strain BPK282A1) OX=981087 GN=LDBPK_160410 PE=4 SV=1
E9BE78	14.734	18.4	2	2	1	Yes	0	0	0	No	0	0	0	No	2	2	1	0	0	0	0	0	0	Autophagy-related protein OS=Leishmania donovani (strain BPK282A1) OX=981087 GN=LDBPK_190840 PE=3 SV=1
E9BJ98	62.351	6.2	2	2	1	Yes	0	0	0	No	0	0	0	No	2	2	1	0	0	0	0	0	0	Casein kinase I-like protein OS=Leishmania donovani (strain BPK282A1) OX=981087 GN=LDBPK_271680 PE=4 SV=1
E9BFL8	26.814	12.8	2	2	2	Yes	0	0	0	No	0	0	0	No	2	2	2	0	0	0	0	0	0	Hypothetical_protein_-_conserved(predicted) OS=Leishmania donovani (strain BPK282A1) OX=981087 GN=LDBPK_220012 PE=4 SV=1
A4HWY7	23.194	27.6	3	2	1	Yes	0	0	0	No	0	0	0	No	3	2	1	0	0	0	0	0	0	EF-hand_domain_containing_protein_-_putative OS=Leishmania infantum OX=5671 GN=LINF_160014800 PE=4 SV=1
E9BFA9	16.724	23.9	2	3	3	Yes	0	0	0	No	0	0	0	No	2	3	3	0	0	0	0	0	0	Hypothetical_protein_-_conserved(predicted) OS=Leishmania donovani (strain BPK282A1) OX=981087 GN=LDBPK_211230 PE=4 SV=1
A4HVG4	119.4	4.6	3	3	3	Yes	0	0	0	No	0	0	0	No	3	3	3	0	0	0	0	0	0	Hypothetical_protein_-_conserved OS=Leishmania infantum OX=5671 GN=LINF_130009000 PE=4 SV=2
A0A381MTB8	21.605	24.4	3	3	4	Yes	0	0	0	No	0	0	0	No	3	3	4	0	0	0	0	0	0	Amastin-like_surface_protein_-_putative OS=Leishmania infantum OX=5671 GN=LINF_340023300 PE=4 SV=1
E9BDM2	22.261	28.5	3	4	4	Yes	0	0	0	No	0	0	0	No	3	4	4	0	0	0	0	0	0	Hypothetical_protein_-_conserved(predicted) OS=Leishmania donovani (strain BPK282A1) OX=981087 GN=LDBPK_180410 PE=4 SV=1
A4HW15	43.852	20.3	4	5	2	Yes	0	0	0	No	0	0	0	No	1	2	0	0	0	0	0	0	0	Elongation of fatty acids protein OS=Leishmania infantum OX=5671 GN=LINF_140012900 PE=3 SV=1
E9BBW2	45.025	15.6	4	4	3	Yes	0	0	0	No	0	0	0	No	1	1	1	0	0	0	0	0	0	Elongation of fatty acids protein OS=Leishmania donovani (strain BPK282A1) OX=981087 GN=LDBPK_140790 PE=3 SV=1
E9BSJ6	29.443	26.5	4	4	3	Yes	0	0	0	No	0	0	0	No	4	4	3	0	0	0	0	0	0	Thymidylate_kin domain-containing protein OS=Leishmania donovani (strain BPK282A1) OX=981087 GN=LDBPK_070095 PE=4 SV=1
A4I3R9	48.363	16.7	6	5	5	Yes	0	0	0	No	0	0	0	No	6	5	5	0	0	0	0	0	0	Putative zinc transporter OS=Leishmania infantum OX=5671 GN=LINF_280025700 PE=4 SV=1
E9BFT5	166.68	6.9	2	2	4	Yes	0	0	0	No	3	2	3	Yes	2	2	4	0	0	0	3	2	3	5'a2rel-related protein OS=Leishmania donovani (strain BPK282A1) OX=981087 GN=LDBPK_220660 PE=4 SV=1
E9BI85	183.2	0.8	0	1	1	Yes	0	0	0	No	0	0	1	Yes	0	1	1	0	0	0	0	0	1	Regulator of chromosome condensation (RCC1) repeat, putative(predicted) OS=Leishmania donovani (strain BPK282A1) OX=981087 GN=LDBPK_260720 PE=4 SV=1
E9B8H7	204.71	9.9	5	7	6	Yes	0	0	0	No	6	6	6	Yes	5	7	6	0	0	0	6	6	6	Hypothetical_protein_-_conserved(predicted) OS=Leishmania donovani (strain BPK282A1) OX=981087 GN=LDBPK_050870 PE=4 SV=1
E9B9U6	118.47	10.7	4	5	4	Yes	0	0	0	No	6	5	7	Yes	4	5	4	0	0	0	6	5	7	Hypothetical_protein_-__conserved(predicted) OS=Leishmania donovani (strain BPK282A1) OX=981087 GN=LDBPK_090590 PE=4 SV=1
E9BDD8	82.626	12	2	1	2	Yes	0	0	0	No	2	3	2	Yes	2	1	2	0	0	0	2	3	2	Hydrolase-like protein OS=Leishmania donovani (strain BPK282A1) OX=981087 GN=LDBPK_171160 PE=4 SV=1
E9BH37	47.716	11.5	2	1	0	Yes	0	0	0	No	1	1	1	Yes	2	1	0	0	0	0	1	1	1	VWFA domain-containing protein OS=Leishmania donovani (strain BPK282A1) OX=981087 GN=LDBPK_241750 PE=4 SV=1
E9BJE9	69.369	9	1	0	1	Yes	0	0	0	No	0	0	2	Yes	1	0	1	0	0	0	0	0	2	Hypothetical_protein_-_conserved(predicted) OS=Leishmania donovani (strain BPK282A1) OX=981087 GN=LDBPK_272190 PE=4 SV=1
E9BLM8	157.32	6.6	5	4	5	Yes	0	0	0	No	3	4	4	Yes	5	4	5	0	0	0	3	4	4	Vacuolar assembly protein vps41, putative OS=Leishmania donovani (strain BPK282A1) OX=981087 GN=LDBPK_301350 PE=4 SV=1
E9BTR2	32.507	11.3	1	1	2	Yes	0	0	0	No	2	2	2	Yes	1	1	2	0	0	0	2	2	2	RING-type domain-containing protein OS=Leishmania donovani (strain BPK282A1) OX=981087 GN=LDBPK_362030 PE=4 SV=1
E9B7N4	19.826	35.4	0	1	0	Yes	0	0	0	No	1	0	0	Yes	0	1	0	0	0	0	1	0	0	Hypothetical_protein_-_conserved(predicted) OS=Leishmania donovani (strain BPK282A1) OX=981087 GN=LDBPK_030160 PE=4 SV=1
E9BC62	39.561	29.3	2	2	2	Yes	0	0	0	No	4	5	4	Yes	0	0	0	0	0	0	3	3	2	Hypothetical_protein_-_conserved(predicted) OS=Leishmania donovani (strain BPK282A1) OX=981087 GN=LDBPK_150210 PE=4 SV=1
E9B9G6	54.425	12.8	1	1	1	Yes	0	0	0	No	1	1	1	Yes	1	1	1	0	0	0	1	1	1	Hypothetical_protein_-_conserved(predicted) OS=Leishmania donovani (strain BPK282A1) OX=981087 GN=LDBPK_080610 PE=4 SV=1
E9B9G7	16.076	9.1	0	1	1	Yes	0	0	0	No	1	0	1	Yes	0	1	1	0	0	0	1	0	1	Hypothetical_protein_-_conserved(predicted) OS=Leishmania donovani (strain BPK282A1) OX=981087 GN=LDBPK_080620 PE=4 SV=1
E9B9H0	31.757	17.7	4	3	3	Yes	0	0	0	No	5	5	4	Yes	1	0	0	0	0	0	2	2	2	Amastin surface glycoprotein, putative(predicted) OS=Leishmania donovani (strain BPK282A1) OX=981087 GN=LDBPK_080650 PE=4 SV=1
E9B9H1	31.526	40.5	4	5	4	Yes	0	0	0	No	4	3	4	Yes	4	5	4	0	0	0	4	3	4	J domain-containing protein OS=Leishmania donovani (strain BPK282A1) OX=981087 GN=LDBPK_080660 PE=4 SV=1
E9B9J3	83.898	21.2	3	3	4	Yes	0	0	0	No	8	8	7	Yes	3	3	4	0	0	0	8	8	7	EF-hand domain-containing protein OS=Leishmania donovani (strain BPK282A1) OX=981087 GN=LDBPK_080910 PE=4 SV=1
E9B9J9	66.114	16.6	1	2	0	Yes	0	0	0	No	5	4	5	Yes	1	2	0	0	0	0	5	4	5	Histone deacetylase, putative OS=Leishmania donovani (strain BPK282A1) OX=981087 GN=LDBPK_081000 PE=4 SV=1
E9B9M5	8.5393	24	0	1	0	Yes	0	0	0	No	0	0	1	Yes	0	1	0	0	0	0	0	0	1	Hypothetical_protein_-_conserved(predicted) OS=Leishmania donovani (strain BPK282A1) OX=981087 GN=LDBPK_080050 PE=4 SV=1
E9B9N1	69.125	25.3	10	8	10	Yes	0	0	0	No	9	8	9	Yes	10	8	10	0	0	0	9	8	9	Hypothetical_protein_-_conserved(predicted) OS=Leishmania donovani (strain BPK282A1) OX=981087 GN=LDBPK_080110 PE=4 SV=1
E9B9N5	135.98	8	4	5	2	Yes	0	0	0	No	6	5	5	Yes	4	5	2	0	0	0	6	5	5	DNA repair protein, putative OS=Leishmania donovani (strain BPK282A1) OX=981087 GN=LDBPK_080150 PE=4 SV=1
E9BL21	52.376	10.1	3	2	1	Yes	0	0	0	No	1	1	1	Yes	3	2	1	0	0	0	1	1	1	Leucine Rich Repeat/Leucine rich repeat, putative(predicted) OS=Leishmania donovani (strain BPK282A1) OX=981087 GN=LDBPK_292240 PE=4 SV=1
E9BLR0	49.69	3.9	1	1	1	Yes	0	0	0	No	1	1	0	Yes	1	1	1	0	0	0	1	1	0	Hsp33 protein, putative(predicted) OS=Leishmania donovani (strain BPK282A1) OX=981087 GN=LDBPK_301670 PE=4 SV=1
E9BMF8	55.41	13.6	5	5	5	Yes	0	0	0	No	3	3	4	Yes	0	0	0	0	0	0	0	0	0	Amino acid permease, putative OS=Leishmania donovani (strain BPK282A1) OX=981087 GN=LDBPK_272680 PE=4 SV=1
E9BMI6	49.147	16.6	3	2	4	Yes	0	0	0	No	1	2	2	Yes	3	2	4	0	0	0	1	2	2	Hypothetical_protein_-_conserved(predicted) OS=Leishmania donovani (strain BPK282A1) OX=981087 GN=LDBPK_310630 PE=4 SV=1
E9BMI7	61.39	2.5	0	0	1	Yes	0	0	0	No	0	1	1	Yes	0	0	1	0	0	0	0	1	1	Ribosomal_protein_L7Ae/L30e/S12e/Gadd45_family_-_putative(predicted) OS=Leishmania donovani (strain BPK282A1) OX=981087 GN=LDBPK_310640 PE=4 SV=1
E9BMK5	31.113	16.7	2	2	2	Yes	0	0	0	No	3	3	3	Yes	2	2	2	0	0	0	3	3	3	C2 domain protein, putative OS=Leishmania donovani (strain BPK282A1) OX=981087 GN=LDBPK_310820 PE=4 SV=1
E9BMK9	33.191	12.3	2	1	2	Yes	0	0	0	No	2	2	2	Yes	2	1	2	0	0	0	2	2	2	Triacylglycerol lipase-like protein OS=Leishmania donovani (strain BPK282A1) OX=981087 GN=LDBPK_310860 PE=4 SV=1
E9BMM4	44.713	40.3	6	5	6	Yes	0	0	0	No	6	7	7	Yes	0	0	0	0	0	0	1	1	0	Hypothetical_protein_-_conserved(predicted) OS=Leishmania donovani (strain BPK282A1) OX=981087 GN=LDBPK_310990 PE=4 SV=1
E9BMN3	94.901	3.7	2	2	2	Yes	0	0	0	No	2	2	2	Yes	2	2	2	0	0	0	2	2	2	Hypothetical_protein_-_conserved(predicted) OS=Leishmania donovani (strain BPK282A1) OX=981087 GN=LDBPK_311080 PE=4 SV=1
E9BMP3	12.372	26.8	3	2	2	Yes	0	0	0	No	3	2	3	Yes	3	2	2	0	0	0	3	2	3	Cytochrome b5 heme-binding domain-containing protein OS=Leishmania donovani (strain BPK282A1) OX=981087 GN=LDBPK_311190 PE=3 SV=1
E9BMP4	17.225	26.5	1	2	2	Yes	0	0	0	No	2	2	1	Yes	1	2	2	0	0	0	2	2	1	Cytochrome b5 heme-binding domain-containing protein OS=Leishmania donovani (strain BPK282A1) OX=981087 GN=LDBPK_311200 PE=4 SV=1
E9BMP5	14.753	43.1	3	4	4	Yes	0	0	0	No	4	3	4	Yes	3	4	4	0	0	0	4	3	4	Cytochrome b5 heme-binding domain-containing protein OS=Leishmania donovani (strain BPK282A1) OX=981087 GN=LDBPK_311210 PE=3 SV=1
E9BMR9	123.42	4.5	1	1	0	Yes	0	0	0	No	2	2	0	Yes	1	1	0	0	0	0	2	2	0	Hypothetical_protein_-_conserved(predicted) OS=Leishmania donovani (strain BPK282A1) OX=981087 GN=LDBPK_311450 PE=4 SV=1
E9BMU7	76.104	18.8	6	5	4	Yes	0	0	0	No	5	3	4	Yes	6	5	4	0	0	0	5	3	4	Hypothetical_protein_-_conserved(predicted) OS=Leishmania donovani (strain BPK282A1) OX=981087 GN=LDBPK_311730 PE=4 SV=1
E9BMV4	52.833	8.7	1	0	1	Yes	0	0	0	No	2	1	0	Yes	0	0	0	0	0	0	2	1	0	TLC domain-containing protein OS=Leishmania donovani (strain BPK282A1) OX=981087 GN=LDBPK_311800 PE=4 SV=1
E9BMY0	58.431	35.2	9	9	9	Yes	0	0	0	No	10	9	9	Yes	0	0	0	0	0	0	2	2	1	CRAL-TRIO domain-containing protein OS=Leishmania donovani (strain BPK282A1) OX=981087 GN=LDBPK_312090 PE=4 SV=1
E9BN19	22.017	8.4	0	1	0	Yes	0	0	0	No	1	1	1	Yes	0	1	0	0	0	0	1	1	1	Hypothetical_protein_-_conserved(predicted) OS=Leishmania donovani (strain BPK282A1) OX=981087 GN=LDBPK_312490 PE=4 SV=1
E9BN28	15.731	17.9	1	0	0	Yes	0	0	0	No	1	1	0	Yes	1	0	0	0	0	0	1	1	0	Adrenodoxin-like protein OS=Leishmania donovani (strain BPK282A1) OX=981087 GN=LDBPK_312580 PE=4 SV=1
E9BN30	19.887	12.6	1	1	1	Yes	0	0	0	No	1	1	1	Yes	1	1	1	0	0	0	1	1	1	Ferredoxin, 2fe-2s-like protein OS=Leishmania donovani (strain BPK282A1) OX=981087 GN=LDBPK_312600 PE=4 SV=1
E9BN61	29.753	41.9	2	2	2	Yes	0	0	0	No	5	4	5	Yes	0	0	0	0	0	0	1	0	1	Smr domain-containing protein OS=Leishmania donovani (strain BPK282A1) OX=981087 GN=LDBPK_312910 PE=4 SV=1
E9BN65	21.949	26.5	2	2	2	Yes	0	0	0	No	2	2	2	Yes	2	2	2	0	0	0	2	2	2	Ribosomal protein l7/l12-like protein OS=Leishmania donovani (strain BPK282A1) OX=981087 GN=LDBPK_312950 PE=4 SV=1
E9BN75	46.97	34.5	8	7	10	Yes	0	0	0	No	4	4	2	Yes	8	7	10	0	0	0	4	4	2	Farnesyltransferase, putative OS=Leishmania donovani (strain BPK282A1) OX=981087 GN=LDBPK_313050 PE=4 SV=1
E9BN82	50.407	5.9	1	1	1	Yes	0	0	0	No	0	1	2	Yes	0	1	1	0	0	0	0	1	1	Hypothetical_protein_-_conserved(predicted) OS=Leishmania donovani (strain BPK282A1) OX=981087 GN=LDBPK_313120 PE=4 SV=1
E9BTD8	55.207	11.9	3	2	1	Yes	0	0	0	No	0	1	1	Yes	3	2	1	0	0	0	0	1	1	Zinc_finger_protein_family_member_-_putative(predicted) OS=Leishmania donovani (strain BPK282A1) OX=981087 GN=LDBPK_360790 PE=4 SV=1
A4HXN6	49.9	2.9	0	1	0	Yes	0	0	0	No	1	0	0	Yes	0	1	0	0	0	0	1	0	0	Hypothetical_protein_-_conserved OS=Leishmania infantum OX=5671 GN=LINF_180006000 PE=4 SV=1
E9B7L9	107.88	3	0	1	0	Yes	0	0	0	No	1	0	0	Yes	0	1	0	0	0	0	1	0	0	RING-type domain-containing protein OS=Leishmania donovani (strain BPK282A1) OX=981087 GN=LDBPK_030010 PE=4 SV=1
E9BI67	15.975	16.7	0	0	1	Yes	0	0	0	No	0	0	1	Yes	0	0	1	0	0	0	0	0	1	Hypothetical_protein_-_conserved(predicted) OS=Leishmania donovani (strain BPK282A1) OX=981087 GN=LDBPK_260540 PE=4 SV=1
E9BJM1	37.142	3.8	0	1	0	Yes	0	0	0	No	0	1	0	Yes	0	1	0	0	0	0	0	1	0	Amastin surface glycoprotein, putative(predicted) OS=Leishmania donovani (strain BPK282A1) OX=981087 GN=LDBPK_281500 PE=4 SV=1
E9BJZ7	23.871	19	0	0	1	Yes	0	0	0	No	0	1	0	Yes	0	0	1	0	0	0	0	1	0	Hypothetical_protein_-_conserved(predicted) OS=Leishmania donovani (strain BPK282A1) OX=981087 GN=LDBPK_282770 PE=4 SV=1
E9BRB6	36.121	4.1	0	1	0	Yes	0	0	0	No	0	1	0	Yes	0	1	0	0	0	0	0	1	0	HECT domain-containing protein OS=Leishmania donovani (strain BPK282A1) OX=981087 GN=LDBPK_343180 PE=4 SV=1
E9BTZ7	109.6	2	0	0	1	Yes	0	0	0	No	1	0	0	Yes	0	0	1	0	0	0	1	0	0	Hypothetical_protein_-_conserved(predicted) OS=Leishmania donovani (strain BPK282A1) OX=981087 GN=LDBPK_362880 PE=4 SV=1
E9BV83	14.604	8.1	0	0	1	Yes	0	0	0	No	1	0	0	Yes	0	0	1	0	0	0	1	0	0	Hypothetical_protein_-_conserved(predicted) OS=Leishmania donovani (strain BPK282A1) OX=981087 GN=LDBPK_367270 PE=4 SV=1
E9AH29	57.446	4.1	1	0	0	Yes	0	0	0	No	0	1	0	Yes	1	0	0	0	0	0	0	1	0	ATPase_domain_protein_-_putative OS=Leishmania infantum OX=5671 GN=LINF_240006500 PE=4 SV=1
E9BHR3	64.492	2.7	1	0	0	Yes	0	0	0	No	0	1	0	Yes	1	0	0	0	0	0	0	1	0	Hypothetical_protein_-_conserved(predicted) OS=Leishmania donovani (strain BPK282A1) OX=981087 GN=LDBPK_251590 PE=4 SV=1
E9BHX9	27.24	6.4	1	0	0	Yes	0	0	0	No	1	0	0	Yes	1	0	0	0	0	0	1	0	0	Hypothetical_protein_-_conserved(predicted) OS=Leishmania donovani (strain BPK282A1) OX=981087 GN=LDBPK_252250 PE=4 SV=1
E9BJL2	45.992	3.5	1	0	0	Yes	0	0	0	No	0	0	1	Yes	1	0	0	0	0	0	0	0	1	RING-type domain-containing protein OS=Leishmania donovani (strain BPK282A1) OX=981087 GN=LDBPK_281410 PE=4 SV=1
E9BLX2	77.125	3.1	1	0	0	Yes	0	0	0	No	1	0	0	Yes	1	0	0	0	0	0	1	0	0	Tubulin-tyrosine ligase-like protein OS=Leishmania donovani (strain BPK282A1) OX=981087 GN=LDBPK_302290 PE=4 SV=1
E9BU03	95.215	7.5	1	0	0	Yes	0	0	0	No	0	1	0	Yes	1	0	0	0	0	0	0	1	0	Hypothetical_protein_-_conserved(predicted) OS=Leishmania donovani (strain BPK282A1) OX=981087 GN=LDBPK_362940 PE=4 SV=1
E9B903	66.472	4.1	0	1	1	Yes	0	0	0	No	0	1	0	Yes	0	1	1	0	0	0	0	1	0	EamA domain-containing protein OS=Leishmania donovani (strain BPK282A1) OX=981087 GN=LDBPK_070070 PE=4 SV=1
E9BDY4	39.547	5.5	0	1	1	Yes	0	0	0	No	0	0	1	Yes	0	1	1	0	0	0	0	0	1	UAA_transporter_family/Triose-phosphate_Transporter_family_-_putative(predicted) OS=Leishmania donovani (strain BPK282A1) OX=981087 GN=LDBPK_181530 PE=4 SV=1
E9BIM2	186.03	5.7	0	0	2	Yes	0	0	0	No	1	0	0	Yes	0	0	2	0	0	0	1	0	0	Protein kinase, putative OS=Leishmania donovani (strain BPK282A1) OX=981087 GN=LDBPK_262110 PE=4 SV=1
E9BKH0	24.658	8.4	0	1	1	Yes	0	0	0	No	1	0	0	Yes	0	1	1	0	0	0	1	0	0	Hypothetical_protein_-_conserved(predicted) OS=Leishmania donovani (strain BPK282A1) OX=981087 GN=LDBPK_290240 PE=4 SV=1
A4I3V3	91.234	2.9	1	0	1	Yes	0	0	0	No	1	0	0	Yes	1	0	1	0	0	0	1	0	0	Putative cyclin dependent kinase-binding protein OS=Leishmania infantum OX=5671 GN=LINJ_28_2390 PE=4 SV=2
E9B799	10.741	11.3	1	0	1	Yes	0	0	0	No	0	1	0	Yes	1	0	1	0	0	0	0	1	0	Mitochondrial pyruvate carrier OS=Leishmania donovani (strain BPK282A1) OX=981087 GN=LDBPK_010350 PE=3 SV=1
E9BCB8	27.046	7.1	1	1	0	Yes	0	0	0	No	1	0	0	Yes	1	1	0	0	0	0	1	0	0	Protein_of_uncharacterized_function_(DUF2871)(predicted) OS=Leishmania donovani (strain BPK282A1) OX=981087 GN=LDBPK_150780 PE=4 SV=1
E9BRP0	64.984	3.3	1	1	0	Yes	0	0	0	No	0	0	1	Yes	1	1	0	0	0	0	0	0	1	Transporter, putative OS=Leishmania donovani (strain BPK282A1) OX=981087 GN=LDBPK_350080 PE=4 SV=1
E9BSU1	33.408	6.9	1	0	1	Yes	0	0	0	No	0	0	1	Yes	1	0	1	0	0	0	0	0	1	Hypothetical_protein_-_conserved(predicted) OS=Leishmania donovani (strain BPK282A1) OX=981087 GN=LDBPK_354210 PE=4 SV=1
E9BUD3	45.797	3.7	1	0	1	Yes	0	0	0	No	0	0	1	Yes	1	0	1	0	0	0	0	0	1	TatD related DNase, putative(predicted) OS=Leishmania donovani (strain BPK282A1) OX=981087 GN=LDBPK_364250 PE=4 SV=1
E9BUQ8	113.45	1.4	1	0	1	Yes	0	0	0	No	1	0	0	Yes	1	0	1	0	0	0	1	0	0	Hypothetical_protein_-_conserved(predicted) OS=Leishmania donovani (strain BPK282A1) OX=981087 GN=LDBPK_365510 PE=4 SV=1
E9B7R6	61.022	5.1	1	1	1	Yes	0	0	0	No	0	1	0	Yes	1	1	1	0	0	0	0	1	0	Phosphate transporter OS=Leishmania donovani (strain BPK282A1) OX=981087 GN=LDBPK_030480 PE=3 SV=1
E9B7T9	42.855	6.4	1	2	0	Yes	0	0	0	No	0	0	1	Yes	1	2	0	0	0	0	0	0	1	Hypothetical_protein_-_conserved(predicted) OS=Leishmania donovani (strain BPK282A1) OX=981087 GN=LDBPK_030710 PE=4 SV=1
E9BAP0	59.788	5.8	1	1	1	Yes	0	0	0	No	0	1	0	Yes	1	1	1	0	0	0	0	1	0	Nucleobase transporter OS=Leishmania donovani (strain BPK282A1) OX=981087 GN=LDBPK_110520 PE=4 SV=1
E9BC96	188.1	0.7	1	1	1	Yes	0	0	0	No	0	1	0	Yes	1	1	1	0	0	0	0	1	0	Hypothetical_protein_-_conserved(predicted) OS=Leishmania donovani (strain BPK282A1) OX=981087 GN=LDBPK_150550 PE=4 SV=1
E9BFC6	116.18	6.6	1	1	1	Yes	0	0	0	No	0	1	0	Yes	1	1	1	0	0	0	0	1	0	Hypothetical_protein_-_conserved(predicted) OS=Leishmania donovani (strain BPK282A1) OX=981087 GN=LDBPK_211400 PE=4 SV=1
E9BH86	15.816	9	1	1	1	Yes	0	0	0	No	1	0	0	Yes	1	1	1	0	0	0	1	0	0	Hypothetical_protein_-_conserved(predicted) OS=Leishmania donovani (strain BPK282A1) OX=981087 GN=LDBPK_242240 PE=4 SV=1
E9BIA0	44.241	5.2	1	1	1	Yes	0	0	0	No	1	0	0	Yes	1	1	1	0	0	0	1	0	0	Hypothetical_protein_-_conserved(predicted) OS=Leishmania donovani (strain BPK282A1) OX=981087 GN=LDBPK_260880 PE=4 SV=1
E9BJ76	47.533	3	1	1	1	Yes	0	0	0	No	0	0	1	Yes	1	1	1	0	0	0	0	0	1	GNAT acetyltransferase, putative(predicted) OS=Leishmania donovani (strain BPK282A1) OX=981087 GN=LDBPK_271440 PE=4 SV=1
E9BJT5	95.405	5.9	1	1	1	Yes	0	0	0	No	0	0	1	Yes	1	1	1	0	0	0	0	0	1	Protein kinase, putative OS=Leishmania donovani (strain BPK282A1) OX=981087 GN=LDBPK_282140 PE=4 SV=1
E9BQC0	24.799	4.7	1	1	1	Yes	0	0	0	No	0	0	1	Yes	1	1	1	0	0	0	0	0	1	Derlin OS=Leishmania donovani (strain BPK282A1) OX=981087 GN=LDBPK_331900 PE=3 SV=1
E9AGH1	179.91	3.7	2	0	1	Yes	0	0	0	No	0	1	0	Yes	2	0	1	0	0	0	0	1	0	Hypothetical_protein_-_conserved OS=Leishmania infantum OX=5671 GN=LINF_120015100 PE=4 SV=1
A4HRN2	114.98	3.6	0	2	2	Yes	0	0	0	No	0	1	0	Yes	0	1	1	0	0	0	0	0	0	Hypothetical_protein_-_conserved OS=Leishmania infantum OX=5671 GN=LINF_020008500 PE=4 SV=1
A4IBE7	87.538	4	1	2	1	Yes	0	0	0	No	0	0	1	Yes	1	1	1	0	0	0	0	0	0	SET_domain_containing_protein_-_putative OS=Leishmania infantum OX=5671 GN=LINF_350029000 PE=4 SV=1
A4I6Y4	40.379	7.9	2	2	0	Yes	0	0	0	No	0	0	1	Yes	2	2	0	0	0	0	0	0	1	CRAL/TRIO_domain_containing_protein_-_putative OS=Leishmania infantum OX=5671 GN=LINF_310028700 PE=4 SV=1
A4HSE6	44.026	12.8	1	2	2	Yes	0	0	0	No	0	0	1	Yes	1	2	2	0	0	0	0	0	1	Hypothetical_protein_-_conserved(predicted) OS=Leishmania infantum OX=5671 GN=LINJ_05_0270 PE=4 SV=1
E9BH60	54.052	10.7	2	2	1	Yes	0	0	0	No	0	0	1	Yes	2	2	1	0	0	0	0	0	1	Hypothetical_protein_-_conserved(predicted) OS=Leishmania donovani (strain BPK282A1) OX=981087 GN=LDBPK_241980 PE=4 SV=1
E9BNW4	12.348	41.6	2	2	1	Yes	0	0	0	No	1	0	0	Yes	2	2	1	0	0	0	1	0	0	Hypothetical_protein_-_conserved(predicted) OS=Leishmania donovani (strain BPK282A1) OX=981087 GN=LDBPK_322120 PE=4 SV=1
E9BUV3	30.127	17	1	3	2	Yes	0	0	0	No	0	0	1	Yes	1	3	2	0	0	0	0	0	1	Defective in cullin neddylation protein OS=Leishmania donovani (strain BPK282A1) OX=981087 GN=LDBPK_365960 PE=4 SV=1
E9BLT7	58.932	11.3	2	2	2	Yes	0	0	0	No	1	0	0	Yes	2	2	2	0	0	0	1	0	0	RNA pseudouridylate synthase-like protein OS=Leishmania donovani (strain BPK282A1) OX=981087 GN=LDBPK_301940 PE=4 SV=1
E9BK63	35.318	16.5	3	2	2	Yes	0	0	0	No	0	1	0	Yes	3	2	2	0	0	0	0	1	0	Hypothetical_protein_-_conserved(predicted) OS=Leishmania donovani (strain BPK282A1) OX=981087 GN=LDBPK_280230 PE=4 SV=1
A4IBW4	32.692	29.5	2	1	5	Yes	0	0	0	No	0	0	1	Yes	2	1	5	0	0	0	0	0	1	Hypothetical_protein_-_conserved OS=Leishmania infantum OX=5671 GN=LINF_350048200 PE=4 SV=1
E9BNL7	22.401	26.6	3	4	4	Yes	0	0	0	No	0	1	0	Yes	3	4	4	0	0	0	0	1	0	Hypothetical_protein_-_conserved(predicted) OS=Leishmania donovani (strain BPK282A1) OX=981087 GN=LDBPK_321140 PE=4 SV=1
A4I203	100.83	20.2	6	4	6	Yes	0	0	0	No	1	0	0	Yes	1	1	1	0	0	0	0	0	0	Putative sphingosine kinase A, B OS=Leishmania infantum OX=5671 GN=LINF_260012100 PE=4 SV=1
A4HSH0	61.634	8.4	0	0	1	Yes	0	0	0	No	1	0	1	Yes	0	0	1	0	0	0	0	0	0	Monocarboxylate transporter-like protein OS=Leishmania infantum OX=5671 GN=LINF_050009800 PE=4 SV=1
A4I9V0	36.164	7.7	0	0	1	Yes	0	0	0	No	1	1	0	Yes	0	0	1	0	0	0	1	1	0	Hypothetical_protein_-_conserved OS=Leishmania infantum OX=5671 GN=LINF_340020800 PE=4 SV=1
E9B992	152.2	2.3	0	1	0	Yes	0	0	0	No	1	0	1	Yes	0	1	0	0	0	0	1	0	1	Hypothetical_protein_-_conserved(predicted) OS=Leishmania donovani (strain BPK282A1) OX=981087 GN=LDBPK_071010 PE=4 SV=1
E9BD31	23.474	8.1	0	1	0	Yes	0	0	0	No	1	1	0	Yes	0	1	0	0	0	0	1	1	0	RING-type domain-containing protein OS=Leishmania donovani (strain BPK282A1) OX=981087 GN=LDBPK_170040 PE=4 SV=1
E9BIZ7	35.86	8.5	0	1	0	Yes	0	0	0	No	1	1	0	Yes	0	1	0	0	0	0	1	1	0	MCU domain-containing protein OS=Leishmania donovani (strain BPK282A1) OX=981087 GN=LDBPK_270640 PE=4 SV=1
E9BND5	37.849	17.5	0	1	0	Yes	0	0	0	No	0	1	1	Yes	0	0	0	0	0	0	0	0	0	Hypothetical_protein_-_conserved(predicted) OS=Leishmania donovani (strain BPK282A1) OX=981087 GN=LDBPK_320300 PE=4 SV=1
E9BNK6	59.607	6.6	0	0	1	Yes	0	0	0	No	0	1	1	Yes	0	0	1	0	0	0	0	1	1	Hypothetical_protein_-_conserved(predicted) OS=Leishmania donovani (strain BPK282A1) OX=981087 GN=LDBPK_321030 PE=4 SV=1
E9BPA5	142.25	2.4	0	1	0	Yes	0	0	0	No	1	1	0	Yes	0	1	0	0	0	0	1	1	0	B box-type domain-containing protein OS=Leishmania donovani (strain BPK282A1) OX=981087 GN=LDBPK_323550 PE=4 SV=1
E9BR92	65.557	5.4	0	1	0	Yes	0	0	0	No	1	0	1	Yes	0	1	0	0	0	0	1	0	1	Hypothetical_protein_-_conserved(predicted) OS=Leishmania donovani (strain BPK282A1) OX=981087 GN=LDBPK_342940 PE=4 SV=1
E9BRC9	215.54	0.9	0	1	0	Yes	0	0	0	No	1	1	0	Yes	0	1	0	0	0	0	1	1	0	Hypothetical_protein_-_conserved(predicted) OS=Leishmania donovani (strain BPK282A1) OX=981087 GN=LDBPK_343310 PE=4 SV=1
E9BT51	45.262	2	0	0	1	Yes	0	0	0	No	1	1	0	Yes	0	0	1	0	0	0	1	1	0	Amino acid permease, putative OS=Leishmania donovani (strain BPK282A1) OX=981087 GN=LDBPK_355320 PE=4 SV=1
E9BB96	71.948	4.2	1	0	0	Yes	0	0	0	No	1	1	0	Yes	1	0	0	0	0	0	1	1	0	Class 3 lipase, putative OS=Leishmania donovani (strain BPK282A1) OX=981087 GN=LDBPK_130210 PE=4 SV=1
E9BGY6	35.869	6.8	1	0	0	Yes	0	0	0	No	1	0	1	Yes	1	0	0	0	0	0	1	0	1	Hypothetical_protein_-_conserved(predicted) OS=Leishmania donovani (strain BPK282A1) OX=981087 GN=LDBPK_241230 PE=4 SV=1
E9BHF7	25.347	9.6	1	0	0	Yes	0	0	0	No	1	0	1	Yes	1	0	0	0	0	0	1	0	1	RNA-binding protein, putative OS=Leishmania donovani (strain BPK282A1) OX=981087 GN=LDBPK_250530 PE=4 SV=1
E9BN89	45.377	14.8	0	0	2	Yes	0	0	0	No	1	0	1	Yes	0	0	0	0	0	0	1	0	1	Iron/zinc transporter protein-like protein OS=Leishmania donovani (strain BPK282A1) OX=981087 GN=LDBPK_313190 PE=4 SV=1
E9BNI4	32.962	5.4	0	1	1	Yes	0	0	0	No	1	0	1	Yes	0	1	1	0	0	0	1	0	1	Cyclin 9, putative OS=Leishmania donovani (strain BPK282A1) OX=981087 GN=LDBPK_320800 PE=4 SV=1
E9BQX5	17.652	10.7	0	1	1	Yes	0	0	0	No	0	1	1	Yes	0	1	1	0	0	0	0	1	1	Hypothetical_protein_-_conserved(predicted) OS=Leishmania donovani (strain BPK282A1) OX=981087 GN=LDBPK_341760 PE=4 SV=1
E9BUM8	38.788	3.8	0	1	1	Yes	0	0	0	No	1	0	1	Yes	0	1	1	0	0	0	1	0	1	J domain-containing protein OS=Leishmania donovani (strain BPK282A1) OX=981087 GN=LDBPK_365200 PE=4 SV=1
E9BBR2	53.218	4.9	1	0	1	Yes	0	0	0	No	1	0	1	Yes	1	0	1	0	0	0	1	0	1	Hypothetical_protein_-_conserved(predicted) OS=Leishmania donovani (strain BPK282A1) OX=981087 GN=LDBPK_140270 PE=4 SV=1
E9BCU7	25.102	8.2	1	1	0	Yes	0	0	0	No	0	1	1	Yes	1	1	0	0	0	0	0	1	1	Snf7, putative(predicted) OS=Leishmania donovani (strain BPK282A1) OX=981087 GN=LDBPK_160940 PE=4 SV=1
E9BQ27	58.26	2.7	1	0	1	Yes	0	0	0	No	1	1	0	Yes	1	0	1	0	0	0	1	1	0	Hypothetical_protein_-_conserved(predicted) OS=Leishmania donovani (strain BPK282A1) OX=981087 GN=LDBPK_330980 PE=4 SV=1
E9BR62	62.288	2.3	1	0	1	Yes	0	0	0	No	1	0	1	Yes	1	0	1	0	0	0	1	0	1	Tuzin, putative OS=Leishmania donovani (strain BPK282A1) OX=981087 GN=LDBPK_342640 PE=4 SV=1
E9BU38	27.253	4	1	1	0	Yes	0	0	0	No	1	1	0	Yes	1	1	0	0	0	0	1	1	0	Hypothetical_protein_-_conserved(predicted) OS=Leishmania donovani (strain BPK282A1) OX=981087 GN=LDBPK_363290 PE=4 SV=1
E9BUI4	41.837	3	1	1	0	Yes	0	0	0	No	0	1	1	Yes	1	1	0	0	0	0	0	1	1	Elongation factor-2 kinase-like protein OS=Leishmania donovani (strain BPK282A1) OX=981087 GN=LDBPK_364760 PE=4 SV=1
A4HRV9	24.361	7	1	1	1	Yes	0	0	0	No	1	1	0	Yes	1	1	1	0	0	0	1	1	0	Aminoacyl-tRNA_editing_domain_containing_protein_-_putative OS=Leishmania infantum OX=5671 GN=LINF_030012100 PE=4 SV=1
A4HUJ5	185.29	3.6	1	1	1	Yes	0	0	0	No	1	0	1	Yes	1	1	1	0	0	0	0	0	0	Serine/threonine-protein_kinase_-_putative OS=Leishmania infantum OX=5671 GN=LINF_100015000 PE=4 SV=2
A4IB03	63.864	5.2	1	1	1	Yes	0	0	0	No	0	1	1	Yes	0	0	0	0	0	0	0	0	0	Hypothetical_protein_-_conserved OS=Leishmania infantum OX=5671 GN=LINF_350015300 PE=4 SV=1
E9B7P1	17.273	10.4	1	1	1	Yes	0	0	0	No	1	1	0	Yes	1	1	1	0	0	0	1	1	0	Hypothetical_protein_-_conserved(predicted) OS=Leishmania donovani (strain BPK282A1) OX=981087 GN=LDBPK_030230 PE=4 SV=1
E9B944	88.697	2.5	1	1	1	Yes	0	0	0	No	0	1	1	Yes	1	1	1	0	0	0	0	1	1	Protein_of_uncharacterized_function_(DUF3735 )/Abscisic_acid_G-protein_coupled_receptor_-_putative(predicted) OS=Leishmania donovani (strain BPK282A1) OX=981087 GN=LDBPK_070490 PE=4 SV=1
E9B9P1	36.809	4.1	1	1	1	Yes	0	0	0	No	1	1	0	Yes	1	1	1	0	0	0	1	1	0	Peroxisomal biogenesis factor 11 (PEX11), putative(predicted) OS=Leishmania donovani (strain BPK282A1) OX=981087 GN=LDBPK_090050 PE=4 SV=1
E9BAK8	19.848	10.3	1	1	1	Yes	0	0	0	No	1	1	0	Yes	1	1	1	0	0	0	1	1	0	Hypothetical_protein_-_conserved(predicted) OS=Leishmania donovani (strain BPK282A1) OX=981087 GN=LDBPK_110200 PE=4 SV=1
E9BBB5	26.773	17.7	1	0	2	Yes	0	0	0	No	0	1	1	Yes	1	0	2	0	0	0	0	1	1	Hypothetical_protein_-_conserved(predicted) OS=Leishmania donovani (strain BPK282A1) OX=981087 GN=LDBPK_130400 PE=4 SV=1
E9BBP9	57.95	2.1	1	1	1	Yes	0	0	0	No	1	1	0	Yes	1	1	1	0	0	0	1	1	0	Histone acetyltransferase OS=Leishmania donovani (strain BPK282A1) OX=981087 GN=LDBPK_140140 PE=3 SV=1
E9BD26	76.54	4.6	1	2	0	Yes	0	0	0	No	1	1	0	Yes	1	2	0	0	0	0	1	1	0	Clu domain-containing protein OS=Leishmania donovani (strain BPK282A1) OX=981087 GN=LDBPK_161750 PE=4 SV=1
E9BG27	19.968	9.8	1	1	1	Yes	0	0	0	No	0	1	1	Yes	1	1	1	0	0	0	0	1	1	Hypothetical_protein_-_conserved(predicted) OS=Leishmania donovani (strain BPK282A1) OX=981087 GN=LDBPK_230070 PE=4 SV=1
E9BI43	74.398	2.4	1	1	1	Yes	0	0	0	No	1	1	0	Yes	1	1	1	0	0	0	1	1	0	6-phosphofructo-2-kinase/fructose-2,6-biphospha ta se1-like protein OS=Leishmania donovani (strain BPK282A1) OX=981087 GN=LDBPK_260300 PE=4 SV=1
E9BJ74	79.682	2.7	1	1	1	Yes	0	0	0	No	1	1	0	Yes	1	1	1	0	0	0	1	1	0	Hypothetical_protein_-_conserved(predicted) OS=Leishmania donovani (strain BPK282A1) OX=981087 GN=LDBPK_271420 PE=4 SV=1
E9BJN3	14.295	18.9	1	1	1	Yes	0	0	0	No	1	0	1	Yes	1	1	1	0	0	0	1	0	1	Protein_of_uncharacterized_function_(DUF423)_-_pu tative(predicted) OS=Leishmania donovani (strain BPK282A1) OX=981087 GN=LDBPK_281620 PE=4 SV=1
E9BK83	36.059	9.8	1	0	2	Yes	0	0	0	No	0	1	1	Yes	1	0	2	0	0	0	0	1	1	Hypothetical_protein_-_conserved(predicted) OS=Leishmania donovani (strain BPK282A1) OX=981087 GN=LDBPK_280450 PE=4 SV=1
E9BKW5	57.687	4.3	1	1	1	Yes	0	0	0	No	1	1	0	Yes	1	1	1	0	0	0	1	1	0	GTPase activator protein, putative OS=Leishmania donovani (strain BPK282A1) OX=981087 GN=LDBPK_291670 PE=4 SV=1
E9BS86	28.015	5.9	1	1	1	Yes	0	0	0	No	1	0	1	Yes	1	1	1	0	0	0	1	0	1	Hypothetical_protein_-_conserved(predicted) OS=Leishmania donovani (strain BPK282A1) OX=981087 GN=LDBPK_352160 PE=4 SV=1
E9BT22	42.644	5.5	1	1	1	Yes	0	0	0	No	1	1	0	Yes	1	1	1	0	0	0	1	1	0	Inositol phosphorylceramide synthase OS=Leishmania donovani (strain BPK282A1) OX=981087 GN=LDBPK_355030 PE=4 SV=1
E9BU29	15.908	13.4	1	1	1	Yes	0	0	0	No	1	0	1	Yes	1	1	1	0	0	0	1	0	1	Hypothetical_protein_-_conserved(predicted) OS=Leishmania donovani (strain BPK282A1) OX=981087 GN=LDBPK_363200 PE=4 SV=1
E9BU89	42.748	4.8	1	1	1	Yes	0	0	0	No	1	0	1	Yes	1	1	1	0	0	0	1	0	1	WD_REPEATS_REGION domain-containing protein OS=Leishmania donovani (strain BPK282A1) OX=981087 GN=LDBPK_363810 PE=4 SV=1
E9BUE2	21.964	5	1	1	1	Yes	0	0	0	No	0	1	1	Yes	1	1	1	0	0	0	0	1	1	Amastin surface glycoprotein, putative(predicted) OS=Leishmania donovani (strain BPK282A1) OX=981087 GN=LDBPK_364340 PE=4 SV=1
E9BKN4	43.311	9	2	0	1	Yes	0	0	0	No	0	1	1	Yes	2	0	1	0	0	0	0	1	1	Hypothetical_protein_-_conserved(predicted) OS=Leishmania donovani (strain BPK282A1) OX=981087 GN=LDBPK_290880 PE=4 SV=1
A4IBT7	25.264	14.4	1	2	1	Yes	0	0	0	No	0	1	1	Yes	1	2	1	0	0	0	0	1	1	Mitochondrial_carrier_protein_-_putative OS=Leishmania infantum OX=5671 GN=LINF_350045400 PE=3 SV=1
E9BD56	21.984	20.7	1	1	2	Yes	0	0	0	No	1	1	0	Yes	1	1	2	0	0	0	1	1	0	Sm domain-containing protein OS=Leishmania donovani (strain BPK282A1) OX=981087 GN=LDBPK_170350 PE=4 SV=1
E9BDG2	21.625	12.8	1	1	2	Yes	0	0	0	No	0	1	1	Yes	1	1	2	0	0	0	0	1	1	Hypothetical_protein_-_conserved(predicted) OS=Leishmania donovani (strain BPK282A1) OX=981087 GN=LDBPK_171400 PE=4 SV=1
E9BSB4	16.803	38.2	2	1	1	Yes	0	0	0	No	1	1	0	Yes	2	1	1	0	0	0	1	1	0	Spt4 domain-containing protein OS=Leishmania donovani (strain BPK282A1) OX=981087 GN=LDBPK_352440 PE=4 SV=1
A4I5K1	35.163	22.4	1	3	1	Yes	0	0	0	No	0	0	2	Yes	1	3	1	0	0	0	0	0	2	Hypothetical_protein_-_conserved OS=Leishmania infantum OX=5671 GN=LINF_300022300 PE=4 SV=1
A4I9E1	36.486	8.9	1	2	2	Yes	0	0	0	No	1	0	1	Yes	1	2	2	0	0	0	1	0	1	Hypothetical_protein_-_conserved OS=Leishmania infantum OX=5671 GN=LINF_330039700 PE=4 SV=1
E9BCK1	24.27	16.7	1	2	2	Yes	0	0	0	No	1	0	1	Yes	1	2	2	0	0	0	1	0	1	Hypothetical_protein_-_conserved(predicted) OS=Leishmania donovani (strain BPK282A1) OX=981087 GN=LDBPK_151620 PE=4 SV=1
E9BIT3	24.862	10.3	2	2	2	Yes	0	0	0	No	1	0	1	Yes	2	2	2	0	0	0	1	0	1	CAAX prenyl protease 2, putative OS=Leishmania donovani (strain BPK282A1) OX=981087 GN=LDBPK_262720 PE=4 SV=1
E9BL17	50.579	16.9	2	3	1	Yes	0	0	0	No	2	0	0	Yes	2	3	1	0	0	0	2	0	0	Short chain dehydrogenase, putative(predicted) OS=Leishmania donovani (strain BPK282A1) OX=981087 GN=LDBPK_292200 PE=4 SV=1
A4HW84	35.09	13.2	3	2	2	Yes	0	0	0	No	1	0	1	Yes	3	2	2	0	0	0	1	0	1	Hypothetical_protein_-_conserved OS=Leishmania infantum OX=5671 GN=LINF_140020200 PE=4 SV=1
E9BPG3	67.808	18.5	0	2	6	Yes	0	0	0	No	1	1	0	Yes	0	2	6	0	0	0	1	1	0	GIPL galf transferase, putative OS=Leishmania donovani (strain BPK282A1) OX=981087 GN=LDBPK_324140 PE=4 SV=1
E9B7Y6	28.987	16.1	3	3	3	Yes	0	0	0	No	1	1	0	Yes	3	3	3	0	0	0	1	1	0	Surface antigen-like protein OS=Leishmania donovani (strain BPK282A1) OX=981087 GN=LDBPK_040200 PE=4 SV=1
E9BI81	100.84	15.3	5	3	5	Yes	0	0	0	No	1	0	1	Yes	0	0	0	0	0	0	0	0	1	DAGKc domain-containing protein OS=Leishmania donovani (strain BPK282A1) OX=981087 GN=LDBPK_260680 PE=4 SV=1
E9B9F5	42.917	8.9	0	1	0	Yes	0	0	0	No	1	1	1	Yes	0	1	0	0	0	0	1	1	1	Hypothetical_protein_-_conserved(predicted) OS=Leishmania donovani (strain BPK282A1) OX=981087 GN=LDBPK_080500 PE=4 SV=1
E9B9R2	25.02	23.7	0	0	1	Yes	0	0	0	No	1	1	1	Yes	0	0	1	0	0	0	1	1	1	Hypothetical_protein_-__conserved(predicted) OS=Leishmania donovani (strain BPK282A1) OX=981087 GN=LDBPK_090260 PE=4 SV=1
E9BGB3	143.78	8.4	0	1	0	Yes	0	0	0	No	1	2	0	Yes	0	1	0	0	0	0	1	2	0	Hypothetical_protein_-_conserved(predicted) OS=Leishmania donovani (strain BPK282A1) OX=981087 GN=LDBPK_230940 PE=4 SV=1
E9BIV0	19.424	20.8	0	0	1	Yes	0	0	0	No	1	1	1	Yes	0	0	1	0	0	0	1	1	1	C3H1-type domain-containing protein OS=Leishmania donovani (strain BPK282A1) OX=981087 GN=LDBPK_270150 PE=4 SV=1
E9BJ39	26.142	14.5	0	0	1	Yes	0	0	0	No	1	1	1	Yes	0	0	1	0	0	0	1	1	1	Hypothetical_protein_-_conserved(predicted) OS=Leishmania donovani (strain BPK282A1) OX=981087 GN=LDBPK_271050 PE=4 SV=1
E9BQ20	52.589	9.6	0	1	0	Yes	0	0	0	No	1	1	1	Yes	0	1	0	0	0	0	1	1	1	Hypothetical_protein_-_conserved(predicted) OS=Leishmania donovani (strain BPK282A1) OX=981087 GN=LDBPK_330910 PE=4 SV=1
E9BSB2	87.498	6.9	0	1	0	Yes	0	0	0	No	2	0	1	Yes	0	0	0	0	0	0	2	0	0	SET domain-containing protein OS=Leishmania donovani (strain BPK282A1) OX=981087 GN=LDBPK_352420 PE=4 SV=1
E9BU70	31.111	7.4	0	0	1	Yes	0	0	0	No	1	1	1	Yes	0	0	1	0	0	0	1	1	1	Glycosyl transferase-like protein OS=Leishmania donovani (strain BPK282A1) OX=981087 GN=LDBPK_363610 PE=4 SV=1
A4HSJ9	139.38	9.6	1	0	0	Yes	0	0	0	No	1	1	1	Yes	1	0	0	0	0	0	1	1	1	Hypothetical_protein_-_conserved OS=Leishmania infantum OX=5671 GN=LINF_050012900 PE=4 SV=2
E9BGZ2	18.535	10.5	1	0	0	Yes	0	0	0	No	1	1	1	Yes	1	0	0	0	0	0	1	1	1	Amastin-like surface protein-like protein OS=Leishmania donovani (strain BPK282A1) OX=981087 GN=LDBPK_241290 PE=4 SV=1
A4I5K2	13.065	14.8	0	1	1	Yes	0	0	0	No	1	1	1	Yes	0	1	1	0	0	0	1	1	1	Hypothetical_protein_-_conserved(predicted) OS=Leishmania infantum OX=5671 GN=LINJ_30_1750 PE=4 SV=1
A4I842	67.855	10.2	0	1	1	Yes	0	0	0	No	2	0	1	Yes	0	1	1	0	0	0	2	0	1	Hypothetical_protein_-_conserved OS=Leishmania infantum OX=5671 GN=LINF_320028200 PE=4 SV=1
E9B7D6	55.369	6.1	0	1	1	Yes	0	0	0	No	1	1	1	Yes	0	1	1	0	0	0	1	1	1	PLAC8_family_-_putative(predicted) OS=Leishmania donovani (strain BPK282A1) OX=981087 GN=LDBPK_010720 PE=4 SV=1
E9BHE5	10.833	30	0	1	1	Yes	0	0	0	No	1	1	1	Yes	0	1	1	0	0	0	1	1	1	Hypothetical_protein_-_conserved(predicted) OS=Leishmania donovani (strain BPK282A1) OX=981087 GN=LDBPK_250410 PE=4 SV=1
E9BHK1	63.4	5.9	0	1	1	Yes	0	0	0	No	1	1	1	Yes	0	1	1	0	0	0	1	1	1	Hypothetical_protein_-_conserved(predicted) OS=Leishmania donovani (strain BPK282A1) OX=981087 GN=LDBPK_250970 PE=4 SV=1
E9BHS8	22.423	16.4	0	2	0	Yes	0	0	0	No	1	1	1	Yes	0	2	0	0	0	0	1	1	1	Rev7, putative OS=Leishmania donovani (strain BPK282A1) OX=981087 GN=LDBPK_251740 PE=4 SV=1
E9BKS4	64.054	2.5	0	1	1	Yes	0	0	0	No	1	1	1	Yes	0	1	1	0	0	0	1	1	1	Etoposide-induced protein 2.4 (EI24), putative(predicted) OS=Leishmania donovani (strain BPK282A1) OX=981087 GN=LDBPK_291280 PE=4 SV=1
E9BQS9	62.609	3	0	1	1	Yes	0	0	0	No	1	1	1	Yes	0	1	1	0	0	0	1	1	1	Hypothetical_protein_-_conserved(predicted) OS=Leishmania donovani (strain BPK282A1) OX=981087 GN=LDBPK_341280 PE=4 SV=1
A4HXT9	61.451	6	1	0	1	Yes	0	0	0	No	1	1	1	Yes	1	0	1	0	0	0	1	1	1	Hypothetical_protein_-_conserved OS=Leishmania infantum OX=5671 GN=LINF_180011600 PE=4 SV=1
E9AHH4	28.558	6.6	1	1	0	Yes	0	0	0	No	1	1	1	Yes	1	1	0	0	0	0	1	1	1	Hypothetical_protein_-_conserved(predicted) OS=Leishmania infantum OX=5671 GN=LINJ_28_0360 PE=4 SV=1
E9BEE3	35.924	4.4	1	0	1	Yes	0	0	0	No	1	1	1	Yes	1	0	1	0	0	0	1	1	1	TPT domain-containing protein OS=Leishmania donovani (strain BPK282A1) OX=981087 GN=LDBPK_191540 PE=4 SV=1
E9BFD8	46.122	4.5	1	1	0	Yes	0	0	0	No	1	1	1	Yes	1	1	0	0	0	0	1	1	1	Hypothetical_protein_-_conserved(predicted) OS=Leishmania donovani (strain BPK282A1) OX=981087 GN=LDBPK_211520 PE=4 SV=1
E9BKS7	52.616	7.5	1	0	1	Yes	0	0	0	No	1	1	1	Yes	1	0	1	0	0	0	1	1	1	Family_of_uncharacterized_function_(DUF572)_-_put ative(predicted) OS=Leishmania donovani (strain BPK282A1) OX=981087 GN=LDBPK_291310 PE=4 SV=1
E9BLT6	124.01	3.6	1	0	1	Yes	0	0	0	No	1	1	1	Yes	1	0	1	0	0	0	1	1	1	Hypothetical_protein_-_conserved(predicted) OS=Leishmania donovani (strain BPK282A1) OX=981087 GN=LDBPK_301930 PE=4 SV=1
E9BM23	21.363	8.6	1	0	1	Yes	0	0	0	No	1	1	1	Yes	1	0	1	0	0	0	1	1	1	Eukaryotic_protein_of_uncharacterized_function_(D UF872)_-_putative(predicted) OS=Leishmania donovani (strain BPK282A1) OX=981087 GN=LDBPK_302800 PE=4 SV=1
E9BNC4	13.094	9.5	1	1	0	Yes	0	0	0	No	1	1	1	Yes	1	1	0	0	0	0	1	1	1	Hypothetical_protein_-_conserved(predicted) OS=Leishmania donovani (strain BPK282A1) OX=981087 GN=LDBPK_320190 PE=4 SV=1
E9BPA7	96.836	1.8	1	0	1	Yes	0	0	0	No	1	1	1	Yes	1	0	1	0	0	0	1	1	1	Chloride channel protein OS=Leishmania donovani (strain BPK282A1) OX=981087 GN=LDBPK_323570 PE=3 SV=1
E9BRA8	17.195	7.8	1	0	1	Yes	0	0	0	No	1	1	1	Yes	1	0	1	0	0	0	1	1	1	Hypothetical_protein_-_conserved(predicted) OS=Leishmania donovani (strain BPK282A1) OX=981087 GN=LDBPK_343100 PE=4 SV=1
E9BTZ6	17.026	43.4	1	1	0	Yes	0	0	0	No	1	1	1	Yes	0	0	0	0	0	0	1	1	1	D-aminoacyl-tRNA deacylase OS=Leishmania donovani (strain BPK282A1) OX=981087 GN=LDBPK_362870 PE=3 SV=1
A4IC75	113.73	3.7	0	2	1	Yes	0	0	0	No	1	1	1	Yes	0	2	1	0	0	0	1	1	1	Hypothetical_protein_-_conserved OS=Leishmania infantum OX=5671 GN=LINF_360062800 PE=4 SV=2
A4HTM4	19.963	7.4	1	1	1	Yes	0	0	0	No	1	1	1	Yes	1	1	1	0	0	0	1	1	1	Amastin-like protein OS=Leishmania infantum OX=5671 GN=LINF_080012900 PE=4 SV=1
A4HV58	71.166	5.5	1	1	1	Yes	0	0	0	No	1	1	1	Yes	1	1	1	0	0	0	1	1	1	Hypothetical_protein_-_conserved(predicted) OS=Leishmania infantum OX=5671 GN=LINJ.12.0017 PE=4 SV=2
A4HXL6	90.399	1.9	1	1	1	Yes	0	0	0	No	1	1	1	Yes	1	1	1	0	0	0	1	1	1	IQ_calmodulin-binding_motif_containing_protein_-_putative(predicted) OS=Leishmania infantum OX=5671 GN=LINJ_17_1500 PE=4 SV=1
A4HY69	37.498	15	1	1	1	Yes	0	0	0	No	0	1	2	Yes	1	1	1	0	0	0	0	1	1	Nuclear_cap_binding_complex_subunit_CBP30_-_putative OS=Leishmania infantum OX=5671 GN=CBP30 PE=4 SV=1
A4I2R5	59.357	19.2	1	1	1	Yes	0	0	0	No	2	0	1	Yes	1	1	1	0	0	0	2	0	1	Hypothetical_protein_-_conserved OS=Leishmania infantum OX=5671 GN=LINF_270017800 PE=4 SV=1
A4I6B0	17.819	21	1	1	1	Yes	0	0	0	No	2	0	1	Yes	1	1	1	0	0	0	2	0	1	Hypothetical_protein_-_conserved OS=Leishmania infantum OX=5671 GN=LINF_310006900 PE=4 SV=1
E9AHD9	58.618	5.8	1	1	1	Yes	0	0	0	No	1	1	1	Yes	1	1	1	0	0	0	1	1	1	Amino_acid_transporter_-_putative OS=Leishmania infantum OX=5671 GN=AAT23.2 PE=4 SV=1
E9B778	9.0883	32.9	1	1	1	Yes	0	0	0	No	1	1	1	Yes	1	1	1	0	0	0	1	1	1	Par3_HAL_N_term domain-containing protein OS=Leishmania donovani (strain BPK282A1) OX=981087 GN=LDBPK_010140 PE=4 SV=1
E9B7T3	60.419	4.9	1	1	1	Yes	0	0	0	No	1	1	1	Yes	1	1	1	0	0	0	1	1	1	Hypothetical_protein_-_conserved(predicted) OS=Leishmania donovani (strain BPK282A1) OX=981087 GN=LDBPK_030650 PE=4 SV=1
E9B7Z5	31.551	4.8	1	1	1	Yes	0	0	0	No	1	1	1	Yes	1	1	1	0	0	0	1	1	1	Hypothetical_protein_-_conserved(predicted) OS=Leishmania donovani (strain BPK282A1) OX=981087 GN=LDBPK_040290 PE=4 SV=1
E9B8K6	28.942	4	1	1	1	Yes	0	0	0	No	1	1	1	Yes	1	1	1	0	0	0	1	1	1	Elongation of fatty acids protein OS=Leishmania donovani (strain BPK282A1) OX=981087 GN=LDBPK_051160 PE=3 SV=1
E9B946	18.684	6.3	1	1	1	Yes	0	0	0	No	1	1	1	Yes	1	1	1	0	0	0	1	1	1	Hypothetical_protein_-_conserved(predicted) OS=Leishmania donovani (strain BPK282A1) OX=981087 GN=LDBPK_070520 PE=4 SV=1
E9B9Z2	35.299	5.1	1	1	1	Yes	0	0	0	No	1	1	1	Yes	1	1	1	0	0	0	1	1	1	PUB domain-containing protein OS=Leishmania donovani (strain BPK282A1) OX=981087 GN=LDBPK_091060 PE=4 SV=1
E9BA33	63.882	3.7	1	1	1	Yes	0	0	0	No	1	1	1	Yes	1	1	1	0	0	0	1	1	1	SET domain-containing protein OS=Leishmania donovani (strain BPK282A1) OX=981087 GN=LDBPK_091480 PE=4 SV=1
E9BA58	39.755	19.6	1	1	1	Yes	0	0	0	No	1	1	1	Yes	1	1	1	0	0	0	1	1	1	PSP1 C-terminal domain-containing protein OS=Leishmania donovani (strain BPK282A1) OX=981087 GN=LDBPK_100100 PE=4 SV=1
E9BB02	74.325	2.5	1	1	1	Yes	0	0	0	No	1	1	1	Yes	1	1	1	0	0	0	1	1	1	Hypothetical_protein_-_conserved(predicted) OS=Leishmania donovani (strain BPK282A1) OX=981087 GN=LDBPK_120270 PE=4 SV=1
E9BB08	135.48	1.2	1	1	1	Yes	0	0	0	No	1	1	1	Yes	1	1	1	0	0	0	1	1	1	Hypothetical_protein_-_conserved(predicted) OS=Leishmania donovani (strain BPK282A1) OX=981087 GN=LDBPK_120280 PE=4 SV=1
E9BBB3	56.844	6.4	1	1	1	Yes	0	0	0	No	1	1	1	Yes	1	1	1	0	0	0	1	1	1	Histidine_phosphatase_superfamily_(Branch_1)_-_pu tative(predicted) OS=Leishmania donovani (strain BPK282A1) OX=981087 GN=LDBPK_130380 PE=4 SV=1
E9BBI0	21.983	5.9	1	1	1	Yes	0	0	0	No	1	1	1	Yes	1	1	1	0	0	0	1	1	1	Calmodulin, putative OS=Leishmania donovani (strain BPK282A1) OX=981087 GN=LDBPK_131060 PE=4 SV=1
E9BBU6	52.56	3.7	1	1	1	Yes	0	0	0	No	1	1	1	Yes	1	1	1	0	0	0	1	1	1	Hypothetical_protein_-_conserved(predicted) OS=Leishmania donovani (strain BPK282A1) OX=981087 GN=LDBPK_140610 PE=4 SV=1
E9BC66	23.019	9.8	1	1	1	Yes	0	0	0	No	1	1	1	Yes	1	1	1	0	0	0	1	1	1	Hypothetical_protein_-_conserved(predicted) OS=Leishmania donovani (strain BPK282A1) OX=981087 GN=LDBPK_150250 PE=4 SV=1
E9BCB7	40.064	5.6	1	1	1	Yes	0	0	0	No	1	1	1	Yes	1	1	1	0	0	0	1	1	1	Putative_methyltransferase_-_putative(predicted) OS=Leishmania donovani (strain BPK282A1) OX=981087 GN=LDBPK_150770 PE=4 SV=1
E9BDB6	13.064	40.2	1	1	1	Yes	0	0	0	No	1	1	1	Yes	1	1	1	0	0	0	1	1	1	Hypothetical_protein_-_conserved(predicted) OS=Leishmania donovani (strain BPK282A1) OX=981087 GN=LDBPK_170950 PE=4 SV=1
E9BDR1	44.918	3.9	1	1	1	Yes	0	0	0	No	1	1	1	Yes	1	1	1	0	0	0	1	1	1	Ethanolamine phosphotransferase, putative OS=Leishmania donovani (strain BPK282A1) OX=981087 GN=LDBPK_180810 PE=3 SV=1
E9BEB7	19.727	15.8	1	1	1	Yes	0	0	0	No	1	1	1	Yes	1	1	1	0	0	0	1	1	1	Hypothetical_protein_-_conserved(predicted) OS=Leishmania donovani (strain BPK282A1) OX=981087 GN=LDBPK_191250 PE=4 SV=1
E9BEH2	17.189	16.1	1	1	1	Yes	0	0	0	No	1	1	1	Yes	1	1	1	0	0	0	1	1	1	Transmembrane_protein_-_putative(predicted) OS=Leishmania donovani (strain BPK282A1) OX=981087 GN=LDBPK_200250 PE=4 SV=1
E9BG85	64.775	6.2	1	1	1	Yes	0	0	0	No	2	0	1	Yes	1	1	1	0	0	0	2	0	1	Hypothetical_protein_-_conserved(predicted) OS=Leishmania donovani (strain BPK282A1) OX=981087 GN=LDBPK_230650 PE=4 SV=1
E9BGJ5	89.767	4.1	1	1	1	Yes	0	0	0	No	1	1	1	Yes	1	1	1	0	0	0	1	1	1	Hypothetical_protein_-_conserved(predicted) OS=Leishmania donovani (strain BPK282A1) OX=981087 GN=LDBPK_231810 PE=4 SV=1
E9BGV3	29.45	6.7	1	1	1	Yes	0	0	0	No	1	1	1	Yes	1	1	1	0	0	0	1	1	1	Hypothetical predicted transmembrane protein OS=Leishmania donovani (strain BPK282A1) OX=981087 GN=LDBPK_240900 PE=4 SV=1
E9BGV7	50.199	5.6	1	1	1	Yes	0	0	0	No	1	1	1	Yes	1	1	1	0	0	0	1	1	1	Hypothetical_protein_-_conserved(predicted) OS=Leishmania donovani (strain BPK282A1) OX=981087 GN=LDBPK_240940 PE=4 SV=1
E9BGZ1	13.048	16.4	1	1	1	Yes	0	0	0	No	1	1	1	Yes	1	1	1	0	0	0	1	1	1	Amastin-like surface protein-like protein (Fragment) OS=Leishmania donovani (strain BPK282A1) OX=981087 GN=LDBPK_241280 PE=4 SV=1
E9BGZ3	19.118	5.2	1	1	1	Yes	0	0	0	No	1	1	1	Yes	1	1	1	0	0	0	1	1	1	Amastin-like surface protein-like protein OS=Leishmania donovani (strain BPK282A1) OX=981087 GN=LDBPK_241300 PE=4 SV=1
E9BHC0	23.779	6.5	1	1	1	Yes	0	0	0	No	1	1	1	Yes	1	1	1	0	0	0	1	1	1	Hypothetical_protein_-_conserved(predicted) OS=Leishmania donovani (strain BPK282A1) OX=981087 GN=LDBPK_250160 PE=4 SV=1
E9BI89	14.551	13.6	1	1	1	Yes	0	0	0	No	1	1	1	Yes	1	1	1	0	0	0	1	1	1	Hypothetical_protein_-_conserved(predicted) OS=Leishmania donovani (strain BPK282A1) OX=981087 GN=LDBPK_260760 PE=4 SV=1
E9BIB1	7.277	35.4	1	1	1	Yes	0	0	0	No	2	1	0	Yes	1	1	1	0	0	0	2	1	0	Hypothetical_protein_-_conserved(predicted) OS=Leishmania donovani (strain BPK282A1) OX=981087 GN=LDBPK_260990 PE=4 SV=1
E9BJ41	6.9733	25.7	1	1	1	Yes	0	0	0	No	1	1	1	Yes	1	1	1	0	0	0	1	1	1	Histone H1, putative OS=Leishmania donovani (strain BPK282A1) OX=981087 GN=LDBPK_271070 PE=4 SV=1
E9BLD5	30.301	5.1	1	1	1	Yes	0	0	0	No	1	1	1	Yes	1	1	1	0	0	0	1	1	1	PAP2 family protein, putative OS=Leishmania donovani (strain BPK282A1) OX=981087 GN=LDBPK_300410 PE=4 SV=1
E9BLD9	23.008	6.2	1	1	1	Yes	0	0	0	No	1	1	1	Yes	1	1	1	0	0	0	1	1	1	RRF domain-containing protein OS=Leishmania donovani (strain BPK282A1) OX=981087 GN=LDBPK_300450 PE=4 SV=1
E9BLK1	58.435	2.8	1	1	1	Yes	0	0	0	No	1	1	1	Yes	1	1	1	0	0	0	1	1	1	Hypothetical_protein_-_conserved(predicted) OS=Leishmania donovani (strain BPK282A1) OX=981087 GN=LDBPK_301080 PE=4 SV=1
E9BMB5	22.974	5.4	1	1	1	Yes	0	0	0	No	1	1	1	Yes	1	1	1	0	0	0	1	1	1	V-type ATPase, C subunit, putative OS=Leishmania donovani (strain BPK282A1) OX=981087 GN=LDBPK_303720 PE=3 SV=1
E9BNU8	43.926	3.6	1	1	1	Yes	0	0	0	No	1	1	1	Yes	1	1	1	0	0	0	1	1	1	Hypothetical_protein_-_conserved(predicted) OS=Leishmania donovani (strain BPK282A1) OX=981087 GN=LDBPK_321950 PE=4 SV=1
E9BPP0	12.45	14.8	1	1	1	Yes	0	0	0	No	1	1	1	Yes	1	1	1	0	0	0	1	1	1	Hypothetical_protein_-_conserved(predicted) OS=Leishmania donovani (strain BPK282A1) OX=981087 GN=LDBPK_333020 PE=4 SV=1
E9BPV2	27.856	4.7	1	1	1	Yes	0	0	0	No	1	1	1	Yes	1	1	1	0	0	0	1	1	1	Hypothetical_protein_-_conserved(predicted) OS=Leishmania donovani (strain BPK282A1) OX=981087 GN=LDBPK_330230 PE=4 SV=1
E9BQI2	13.635	12.5	1	1	1	Yes	0	0	0	No	1	1	1	Yes	1	1	1	0	0	0	1	1	1	RIIa domain-containing protein OS=Leishmania donovani (strain BPK282A1) OX=981087 GN=LDBPK_340280 PE=4 SV=1
E9BRA0	70.286	2.7	1	1	1	Yes	0	0	0	No	1	1	1	Yes	1	1	1	0	0	0	1	1	1	Hypothetical_protein_-_conserved(predicted) OS=Leishmania donovani (strain BPK282A1) OX=981087 GN=LDBPK_343020 PE=4 SV=1
E9BRA5	51.428	6.5	1	1	1	Yes	0	0	0	No	2	1	0	Yes	1	1	1	0	0	0	2	1	0	Hypothetical_protein_-_conserved(predicted) OS=Leishmania donovani (strain BPK282A1) OX=981087 GN=LDBPK_343070 PE=4 SV=1
E9BRF8	39.138	3.7	1	1	1	Yes	0	0	0	No	1	1	1	Yes	1	1	1	0	0	0	1	1	1	Hypothetical_protein_-_conserved(predicted) OS=Leishmania donovani (strain BPK282A1) OX=981087 GN=LDBPK_343600 PE=4 SV=1
E9BSV8	15.419	17	1	1	1	Yes	0	0	0	No	1	1	1	Yes	1	1	1	0	0	0	1	1	1	Hypothetical_protein_-_conserved(predicted) OS=Leishmania donovani (strain BPK282A1) OX=981087 GN=LDBPK_354380 PE=4 SV=1
E9BTD0	53.805	4.9	1	1	1	Yes	0	0	0	No	1	1	1	Yes	1	1	1	0	0	0	1	1	1	GPI transamidase component Tta2, putative(predicted) OS=Leishmania donovani (strain BPK282A1) OX=981087 GN=LDBPK_360710 PE=4 SV=1
E9BUW7	14.131	8.1	1	1	1	Yes	0	0	0	No	1	1	1	Yes	1	1	1	0	0	0	1	1	1	Kinetoplast-associated protein, putative OS=Leishmania donovani (strain BPK282A1) OX=981087 GN=LDBPK_366100 PE=4 SV=1
A4HWN4	13.687	20.8	1	2	1	Yes	0	0	0	No	1	1	1	Yes	1	1	0	0	0	0	0	0	0	Hypothetical_protein_-_conserved OS=Leishmania infantum OX=5671 GN=LINF_150022750 PE=4 SV=1
A4HWT9	62.079	8.2	1	1	2	Yes	0	0	0	No	0	2	1	Yes	0	1	1	0	0	0	0	1	0	Hypothetical_protein_-_conserved OS=Leishmania infantum OX=5671 GN=LINF_160009200 PE=4 SV=1
E9BMX6	67.001	5.2	1	2	1	Yes	0	0	0	No	1	1	1	Yes	1	2	1	0	0	0	1	1	1	GP63-like protein, leishmanolysin-like protein OS=Leishmania donovani (strain BPK282A1) OX=981087 GN=LDBPK_312040 PE=4 SV=1
E9BNG2	12.744	45.1	1	2	1	Yes	0	0	0	No	1	0	2	Yes	1	2	1	0	0	0	1	0	2	Hypothetical_protein_-_conserved(predicted) OS=Leishmania donovani (strain BPK282A1) OX=981087 GN=LDBPK_320580 PE=4 SV=1
E9BQ99	35.098	9.5	1	1	2	Yes	0	0	0	No	1	2	0	Yes	1	1	2	0	0	0	1	2	0	Hypothetical_protein_-_conserved(predicted) OS=Leishmania donovani (strain BPK282A1) OX=981087 GN=LDBPK_331680 PE=4 SV=1
E9BR10	23.416	8.7	1	2	1	Yes	0	0	0	No	1	1	1	Yes	1	2	1	0	0	0	1	1	1	Hypothetical_protein_-_conserved(predicted) OS=Leishmania donovani (strain BPK282A1) OX=981087 GN=LDBPK_342120 PE=4 SV=1
E9BRW5	102.71	3.5	1	1	2	Yes	0	0	0	No	1	1	1	Yes	1	1	2	0	0	0	1	1	1	Hypothetical_protein_-_conserved(predicted) OS=Leishmania donovani (strain BPK282A1) OX=981087 GN=LDBPK_350890 PE=4 SV=1
E9AHN9	33.199	15.9	1	2	2	Yes	0	0	0	No	1	1	1	Yes	1	1	1	0	0	0	0	0	0	Hypothetical_protein_-_conserved OS=Leishmania infantum OX=5671 GN=LINF_330031000 PE=4 SV=1
A4HSS3	110.96	2.9	2	1	2	Yes	0	0	0	No	1	1	1	Yes	1	0	1	0	0	0	0	0	0	Hypothetical_protein_-_conserved OS=Leishmania infantum OX=5671 GN=LINF_060008500 PE=4 SV=2
A4HT75	39.743	15.9	2	1	2	Yes	0	0	0	No	1	1	1	Yes	1	0	1	0	0	0	0	0	0	Adp/ATP carrier-like protein OS=Leishmania infantum OX=5671 GN=LINF_070010800 PE=3 SV=1
E9BGQ3	79.658	5.2	2	1	2	Yes	0	0	0	No	2	1	0	Yes	2	1	2	0	0	0	2	1	0	Hypothetical_protein_-_conserved(predicted) OS=Leishmania donovani (strain BPK282A1) OX=981087 GN=LDBPK_240410 PE=4 SV=1
E9BK98	60.626	7.4	2	3	0	Yes	0	0	0	No	1	1	1	Yes	2	3	0	0	0	0	1	1	1	Major surface protease gp63, putative OS=Leishmania donovani (strain BPK282A1) OX=981087 GN=LDBPK_280600 PE=4 SV=1
E9BKC9	59.76	5.5	2	2	1	Yes	0	0	0	No	1	0	2	Yes	2	2	1	0	0	0	1	0	2	Hypothetical_protein_-_conserved(predicted) OS=Leishmania donovani (strain BPK282A1) OX=981087 GN=LDBPK_280910 PE=4 SV=1
E9BV48	40.038	9.8	2	2	1	Yes	0	0	0	No	1	0	2	Yes	2	2	1	0	0	0	1	0	2	Mitochondrial_carrier_protein_-_putative(predicted) OS=Leishmania donovani (strain BPK282A1) OX=981087 GN=LDBPK_366920 PE=3 SV=1
E9BTF8	64.491	6	1	2	3	Yes	0	0	0	No	0	1	2	Yes	1	2	3	0	0	0	0	1	2	RNA editing complex protein MP67 OS=Leishmania donovani (strain BPK282A1) OX=981087 GN=LDBPK_360980 PE=4 SV=1
A4HY82	9.8753	38.7	2	2	2	Yes	0	0	0	No	1	1	1	Yes	2	2	2	0	0	0	1	1	1	Hypothetical_protein_-_conserved OS=Leishmania infantum OX=5671 GN=LINF_190011000 PE=4 SV=1
A4I5P3	96.428	6.7	2	2	2	Yes	0	0	0	No	1	1	1	Yes	1	1	1	0	0	0	0	0	0	PNPLA domain-containing protein OS=Leishmania infantum OX=5671 GN=LINJ_30_2150 PE=4 SV=1
A4IC90	21.786	18.4	2	2	2	Yes	0	0	0	No	1	1	1	Yes	1	1	1	0	0	0	0	0	0	Hypothetical_protein_-_conserved OS=Leishmania infantum OX=5671 GN=LINF_360074300 PE=4 SV=1
E8NHC3	22.532	8.5	2	2	2	Yes	0	0	0	No	1	1	1	Yes	2	2	2	0	0	0	1	1	1	Amastin-like protein OS=Leishmania infantum OX=5671 GN=LINF_080012000 PE=4 SV=1
A4I0C5	74.461	7.6	2	2	3	Yes	0	0	0	No	1	1	1	Yes	2	2	3	0	0	0	1	1	1	G domain-containing protein OS=Leishmania infantum OX=5671 GN=LINJ_23_0910 PE=4 SV=1
E9BUL4	51.858	15.7	2	3	2	Yes	0	0	0	No	0	1	2	Yes	2	3	2	0	0	0	0	1	2	Hypothetical_protein_-_conserved(predicted) OS=Leishmania donovani (strain BPK282A1) OX=981087 GN=LDBPK_365060 PE=4 SV=1
A4I0Q8	105.39	5.9	3	3	1	Yes	0	0	0	No	1	1	1	Yes	2	2	1	0	0	0	0	0	0	Hypothetical predicted multi-pass transmembrane protein OS=Leishmania infantum OX=5671 GN=LINF_240012000 PE=4 SV=1
A4I9F0	233.15	2	3	2	2	Yes	0	0	0	No	1	1	1	Yes	1	0	0	0	0	0	0	0	0	Hypothetical_protein_-_conserved OS=Leishmania infantum OX=5671 GN=LINF_330041000 PE=4 SV=2
E9BRY2	36.041	11.8	3	1	3	Yes	0	0	0	No	2	0	1	Yes	3	1	3	0	0	0	2	0	1	C3H1-type domain-containing protein OS=Leishmania donovani (strain BPK282A1) OX=981087 GN=LDBPK_351060 PE=4 SV=1
E9BDV4	66.413	8.1	3	3	2	Yes	0	0	0	No	1	2	0	Yes	3	3	2	0	0	0	1	2	0	SET domain-containing protein OS=Leishmania donovani (strain BPK282A1) OX=981087 GN=LDBPK_181240 PE=4 SV=1
E9BFN2	30.616	17.4	3	3	3	Yes	0	0	0	No	1	1	1	Yes	3	3	3	0	0	0	1	1	1	Translocon-associated_protein_(TRAP)_ -_alpha_subunit_-_putative(predicted) OS=Leishmania donovani (strain BPK282A1) OX=981087 GN=LDBPK_220130 PE=4 SV=1
E9BHM7	89.115	8.3	3	3	3	Yes	0	0	0	No	1	1	1	Yes	3	3	3	0	0	0	1	1	1	Modification methylase-like protein OS=Leishmania donovani (strain BPK282A1) OX=981087 GN=LDBPK_251230 PE=3 SV=1
E9BFJ2	28.173	10.4	0	0	1	Yes	0	0	0	No	2	1	1	Yes	0	0	1	0	0	0	2	1	1	MCU domain-containing protein OS=Leishmania donovani (strain BPK282A1) OX=981087 GN=LDBPK_212060 PE=4 SV=1
E9BKS5	64.515	6	0	0	1	Yes	0	0	0	No	0	2	2	Yes	0	0	1	0	0	0	0	2	2	Hypothetical_protein_-_conserved(predicted) OS=Leishmania donovani (strain BPK282A1) OX=981087 GN=LDBPK_291290 PE=4 SV=1
E9BUK0	191.64	6.9	0	0	1	Yes	0	0	0	No	2	1	1	Yes	0	0	1	0	0	0	2	1	1	Hypothetical_protein_-_conserved(predicted) OS=Leishmania donovani (strain BPK282A1) OX=981087 GN=LDBPK_364920 PE=4 SV=1
E9AHX4	40.085	8.3	1	0	0	Yes	0	0	0	No	2	2	0	Yes	1	0	0	0	0	0	2	2	0	TLDc domain-containing protein OS=Leishmania infantum OX=5671 GN=LINJ_36_2060 PE=4 SV=1
E9BF23	25.836	21.1	1	0	0	Yes	0	0	0	No	1	2	1	Yes	1	0	0	0	0	0	1	2	1	zf-U1 domain-containing protein OS=Leishmania donovani (strain BPK282A1) OX=981087 GN=LDBPK_210380 PE=4 SV=1
E9BV75	45.437	5.6	1	0	0	Yes	0	0	0	No	1	2	1	Yes	1	0	0	0	0	0	1	2	1	Calphotin-like protein(predicted) OS=Leishmania donovani (strain BPK282A1) OX=981087 GN=LDBPK_367190 PE=4 SV=1
A4I2E0	262.14	4.8	0	0	2	Yes	0	0	0	No	2	1	1	Yes	0	0	0	0	0	0	0	0	0	Hypothetical_protein_-_conserved(predicted) OS=Leishmania infantum OX=5671 GN=LINJ_26_2120 PE=4 SV=2
E9BL70	13.564	15.6	0	1	1	Yes	0	0	0	No	2	1	1	Yes	0	1	1	0	0	0	2	1	1	Hypothetical_protein_-_conserved(predicted) OS=Leishmania donovani (strain BPK282A1) OX=981087 GN=LDBPK_292730 PE=4 SV=1
E9B8D4	92.008	4.3	1	0	1	Yes	0	0	0	No	2	1	1	Yes	1	0	1	0	0	0	2	1	1	Hypothetical_protein_-_conserved(predicted) OS=Leishmania donovani (strain BPK282A1) OX=981087 GN=LDBPK_050440 PE=4 SV=1
E9BB19	69.698	5.4	1	1	0	Yes	0	0	0	No	1	1	2	Yes	1	1	0	0	0	0	1	1	2	Hypothetical_protein_-_conserved(predicted) OS=Leishmania donovani (strain BPK282A1) OX=981087 GN=LDBPK_120390 PE=4 SV=1
E9BUT2	56.461	7.9	1	0	1	Yes	0	0	0	No	2	2	0	Yes	1	0	1	0	0	0	2	2	0	Adiponectin receptor protein 1, putative(predicted) OS=Leishmania donovani (strain BPK282A1) OX=981087 GN=LDBPK_365750 PE=4 SV=1
E9BCK5	20.505	13	1	1	1	Yes	0	0	0	No	1	1	2	Yes	1	1	1	0	0	0	1	1	2	Anti-silencing protein a-like protein OS=Leishmania donovani (strain BPK282A1) OX=981087 GN=LDBPK_160010 PE=4 SV=1
E9BCL2	43.465	10	1	1	1	Yes	0	0	0	No	2	0	2	Yes	1	1	1	0	0	0	2	0	2	Hypothetical_protein_-_conserved(predicted) OS=Leishmania donovani (strain BPK282A1) OX=981087 GN=LDBPK_160080 PE=4 SV=1
E9BD43	58.419	6.8	1	2	0	Yes	0	0	0	No	1	1	2	Yes	1	2	0	0	0	0	1	1	2	Hypothetical_protein_-_conserved(predicted) OS=Leishmania donovani (strain BPK282A1) OX=981087 GN=LDBPK_170220 PE=4 SV=1
E9BEG7	93.099	3.9	1	1	1	Yes	0	0	0	No	2	1	1	Yes	1	1	1	0	0	0	2	1	1	Hypothetical_protein_-_conserved(predicted) OS=Leishmania donovani (strain BPK282A1) OX=981087 GN=LDBPK_200200 PE=4 SV=1
E9BMA5	18.602	19.8	1	1	1	Yes	0	0	0	No	2	1	1	Yes	1	1	1	0	0	0	2	1	1	Mago nashi-like protein,putative OS=Leishmania donovani (strain BPK282A1) OX=981087 GN=LDBPK_303620 PE=4 SV=1
E9BNT5	14.456	27.1	1	1	1	Yes	0	0	0	No	1	1	2	Yes	1	1	1	0	0	0	1	1	2	Zinc finger protein 2, putative OS=Leishmania donovani (strain BPK282A1) OX=981087 GN=LDBPK_321820 PE=4 SV=1
E9BS57	16.766	18	1	1	1	Yes	0	0	0	No	1	1	2	Yes	1	1	1	0	0	0	1	1	2	Hypothetical_protein_-_conserved(predicted) OS=Leishmania donovani (strain BPK282A1) OX=981087 GN=LDBPK_351830 PE=4 SV=1
E9BTW5	25.829	20.9	1	1	1	Yes	0	0	0	No	1	2	1	Yes	1	1	1	0	0	0	1	2	1	Caltractin, putative OS=Leishmania donovani (strain BPK282A1) OX=981087 GN=LDBPK_362560 PE=4 SV=1
E9B975	16.507	20	2	1	0	Yes	0	0	0	No	1	1	2	Yes	2	1	0	0	0	0	1	1	2	Protein_phosphatase_inhibitor_-_putative(predicted) OS=Leishmania donovani (strain BPK282A1) OX=981087 GN=LDBPK_070840 PE=4 SV=1
E9B7E4	56.18	6.6	1	1	2	Yes	0	0	0	No	2	1	1	Yes	1	1	2	0	0	0	2	1	1	Hypothetical_protein_-_conserved(predicted) OS=Leishmania donovani (strain BPK282A1) OX=981087 GN=LDBPK_010810 PE=4 SV=1
E9BCC9	88.695	6.5	1	1	2	Yes	0	0	0	No	1	1	2	Yes	1	1	2	0	0	0	1	1	2	Hypothetical_protein_-_conserved(predicted) OS=Leishmania donovani (strain BPK282A1) OX=981087 GN=LDBPK_150890 PE=4 SV=1
E9BDY5	44.353	15	1	1	2	Yes	0	0	0	No	2	1	1	Yes	1	1	2	0	0	0	2	1	1	BTB domain-containing protein OS=Leishmania donovani (strain BPK282A1) OX=981087 GN=LDBPK_181540 PE=4 SV=1
E9BER0	205.29	2.3	1	1	2	Yes	0	0	0	No	1	1	2	Yes	1	1	2	0	0	0	1	1	2	Hypothetical_protein_-_conserved(predicted) OS=Leishmania donovani (strain BPK282A1) OX=981087 GN=LDBPK_201110 PE=4 SV=1
E9BJ61	160.59	6.2	1	2	1	Yes	0	0	0	No	2	1	1	Yes	1	2	1	0	0	0	2	1	1	Protein kinase, putative OS=Leishmania donovani (strain BPK282A1) OX=981087 GN=LDBPK_271290 PE=4 SV=1
E9BJE6	60.772	5.9	1	1	2	Yes	0	0	0	No	1	1	2	Yes	1	1	2	0	0	0	1	1	2	Hypothetical_protein_-_conserved(predicted) OS=Leishmania donovani (strain BPK282A1) OX=981087 GN=LDBPK_272160 PE=4 SV=1
E9BJN4	13.11	43.3	1	2	1	Yes	0	0	0	No	1	1	2	Yes	1	2	1	0	0	0	1	1	2	Protein_of_uncharacterized_function_(DUF423)_-_pu tative(predicted) OS=Leishmania donovani (strain BPK282A1) OX=981087 GN=LDBPK_281630 PE=4 SV=1
A4I2K2	8.1314	28.6	2	1	1	Yes	0	0	0	No	1	1	2	Yes	2	1	1	0	0	0	1	1	2	Hypothetical_protein_-_conserved OS=Leishmania infantum OX=5671 GN=LINF_270005500 PE=4 SV=1
E9B7C4	43.075	16.5	2	1	1	Yes	0	0	0	No	3	0	1	Yes	0	0	0	0	0	0	1	0	1	Hypothetical_protein_-_conserved(predicted) OS=Leishmania donovani (strain BPK282A1) OX=981087 GN=LDBPK_010600 PE=4 SV=1
E9BDQ3	25.908	20	2	2	0	Yes	0	0	0	No	1	2	1	Yes	2	2	0	0	0	0	1	2	1	Dynein-light chain-protein, putative OS=Leishmania donovani (strain BPK282A1) OX=981087 GN=LDBPK_180730 PE=4 SV=1
E9BJE8	118.66	3.8	2	1	1	Yes	0	0	0	No	2	1	1	Yes	2	1	1	0	0	0	2	1	1	Hypothetical_protein_-_conserved(predicted) OS=Leishmania donovani (strain BPK282A1) OX=981087 GN=LDBPK_272180 PE=4 SV=1
E9BM31	37.586	9.9	2	1	1	Yes	0	0	0	No	2	1	1	Yes	2	1	1	0	0	0	2	1	1	Hypothetical_protein_-_conserved(predicted) OS=Leishmania donovani (strain BPK282A1) OX=981087 GN=LDBPK_302880 PE=4 SV=1
E9BBD8	24.659	11.5	1	2	2	Yes	0	0	0	No	2	1	1	Yes	1	2	2	0	0	0	2	1	1	Hypothetical_protein_-_conserved(predicted) OS=Leishmania donovani (strain BPK282A1) OX=981087 GN=LDBPK_130640 PE=4 SV=1
E9BHB0	17.282	19.7	1	2	2	Yes	0	0	0	No	1	1	2	Yes	1	2	2	0	0	0	1	1	2	Vesicle transport protein OS=Leishmania donovani (strain BPK282A1) OX=981087 GN=LDBPK_250060 PE=3 SV=1
E9BJ24	44.941	10.5	1	2	2	Yes	0	0	0	No	2	1	1	Yes	1	2	2	0	0	0	2	1	1	Hypothetical_protein_-_conserved(predicted) OS=Leishmania donovani (strain BPK282A1) OX=981087 GN=LDBPK_270900 PE=4 SV=1
E9BJI7	160.35	4.5	1	2	2	Yes	0	0	0	No	2	1	1	Yes	1	2	2	0	0	0	2	1	1	Hypothetical_protein_-_conserved(predicted) OS=Leishmania donovani (strain BPK282A1) OX=981087 GN=LDBPK_281160 PE=4 SV=1
E9BLS9	133.86	4.9	1	2	2	Yes	0	0	0	No	1	1	2	Yes	1	2	2	0	0	0	1	1	2	Hypothetical_protein_-_conserved(predicted) OS=Leishmania donovani (strain BPK282A1) OX=981087 GN=LDBPK_301860 PE=4 SV=1
E9BMX1	61.038	10.5	1	2	2	Yes	0	0	0	No	2	1	1	Yes	1	2	2	0	0	0	2	1	1	Hypothetical_protein_-_conserved(predicted) OS=Leishmania donovani (strain BPK282A1) OX=981087 GN=LDBPK_311990 PE=4 SV=1
E9BPQ8	145.33	2.8	1	2	2	Yes	0	0	0	No	2	1	1	Yes	1	2	2	0	0	0	2	1	1	ABC transporter family-like protein OS=Leishmania donovani (strain BPK282A1) OX=981087 GN=LDBPK_333200 PE=4 SV=1
A4HWU8	24.763	9.9	2	1	2	Yes	0	0	0	No	1	1	2	Yes	1	1	1	0	0	0	0	0	1	Hypothetical_protein_-_conserved OS=Leishmania infantum OX=5671 GN=LINF_160010100 PE=4 SV=1
E9AGJ9	30.997	11.9	2	1	2	Yes	0	0	0	No	1	1	2	Yes	2	1	2	0	0	0	1	1	2	Hypothetical_protein_-_conserved OS=Leishmania infantum OX=5671 GN=LINF_130011200 PE=4 SV=1
E9BCJ8	12.607	29.4	2	1	2	Yes	0	0	0	No	1	2	1	Yes	2	1	2	0	0	0	1	2	1	Uncharacterized protein OS=Leishmania donovani (strain BPK282A1) OX=981087 GN=LDBPK_151590 PE=4 SV=1
E9BEU3	48.28	10.6	2	2	1	Yes	0	0	0	No	2	1	1	Yes	2	2	1	0	0	0	2	1	1	Hypothetical_protein_-_conserved(predicted) OS=Leishmania donovani (strain BPK282A1) OX=981087 GN=LDBPK_201440 PE=4 SV=1
E9BFE8	111.43	4.3	2	2	1	Yes	0	0	0	No	1	1	2	Yes	2	2	1	0	0	0	1	1	2	Hypothetical_protein_-_conserved(predicted) OS=Leishmania donovani (strain BPK282A1) OX=981087 GN=LDBPK_211620 PE=4 SV=1
A4HYQ9	102.2	8.2	3	1	1	Yes	0	0	0	No	1	2	1	Yes	1	1	0	0	0	0	0	0	0	MORN_repeat_-_putative OS=Leishmania infantum OX=5671 GN=LINF_200010600 PE=4 SV=1
A4I238	46.646	11.7	1	2	3	Yes	0	0	0	No	2	2	0	Yes	1	2	3	0	0	0	2	2	0	Hypothetical_protein_-_conserved OS=Leishmania infantum OX=5671 GN=LINF_260015900 PE=4 SV=1
A4I7S1	69.301	19	1	3	2	Yes	0	0	0	No	1	2	1	Yes	0	1	0	0	0	0	0	0	0	Hypothetical_protein_-_conserved OS=Leishmania infantum OX=5671 GN=LINF_320016100 PE=4 SV=1
E9AGB8	68.934	5.3	2	2	2	Yes	0	0	0	No	1	1	2	Yes	2	2	2	0	0	0	1	1	2	Hypothetical_protein_-_conserved(predicted) OS=Leishmania infantum OX=5671 GN=LINJ.12.0260 PE=4 SV=1
E9BCP0	41.75	8.4	2	2	2	Yes	0	0	0	No	1	1	2	Yes	2	2	2	0	0	0	1	1	2	Fe2OG dioxygenase domain-containing protein OS=Leishmania donovani (strain BPK282A1) OX=981087 GN=LDBPK_160360 PE=4 SV=1
E9BD85	34.184	11	2	2	2	Yes	0	0	0	No	2	1	1	Yes	2	2	2	0	0	0	2	1	1	Bis(5'-nucleosyl)-tetraphosphatase,symmetrical-li keprotein OS=Leishmania donovani (strain BPK282A1) OX=981087 GN=LDBPK_170640 PE=4 SV=1
E9BGH6	47.123	8.4	2	2	2	Yes	0	0	0	No	1	1	2	Yes	2	2	2	0	0	0	1	1	2	Hypothetical_protein_-_conserved(predicted) OS=Leishmania donovani (strain BPK282A1) OX=981087 GN=LDBPK_231620 PE=4 SV=1
E9BHA5	50.957	7.8	2	2	2	Yes	0	0	0	No	1	1	2	Yes	2	2	2	0	0	0	1	1	2	Beta galactofuranosyl transferase OS=Leishmania donovani (strain BPK282A1) OX=981087 GN=LDBPK_250010 PE=4 SV=1
E9BKZ6	11.69	42.6	2	2	2	Yes	0	0	0	No	2	1	1	Yes	2	2	2	0	0	0	2	1	1	Hypothetical_protein_-_conserved(predicted) OS=Leishmania donovani (strain BPK282A1) OX=981087 GN=LDBPK_291990 PE=4 SV=1
E9BST6	48.361	8.3	2	2	2	Yes	0	0	0	No	2	1	1	Yes	2	2	2	0	0	0	2	1	1	Hypothetical_protein_-_conserved(predicted) OS=Leishmania donovani (strain BPK282A1) OX=981087 GN=LDBPK_354160 PE=4 SV=1
E9BTI4	16.212	24.3	2	2	2	Yes	0	0	0	No	1	2	1	Yes	2	2	2	0	0	0	1	2	1	Hypothetical_protein_-_conserved(predicted) OS=Leishmania donovani (strain BPK282A1) OX=981087 GN=LDBPK_361250 PE=4 SV=1
E9BU21	19.324	16.4	2	2	2	Yes	0	0	0	No	2	1	1	Yes	2	2	2	0	0	0	2	1	1	Hypothetical_protein_-_conserved(predicted) OS=Leishmania donovani (strain BPK282A1) OX=981087 GN=LDBPK_363120 PE=4 SV=1
E9BMW9	71.036	9.4	3	1	2	Yes	0	0	0	No	2	1	1	Yes	3	1	2	0	0	0	2	1	1	Dihydrouridine synthase (Dus), putative OS=Leishmania donovani (strain BPK282A1) OX=981087 GN=LDBPK_311970 PE=4 SV=1
A4IDJ3	63.811	17.9	2	2	3	Yes	0	0	0	No	2	0	2	Yes	2	2	3	0	0	0	2	0	2	Hypothetical_protein_-_conserved OS=Leishmania infantum OX=5671 GN=LINF_360029000 PE=4 SV=1
E9AHR6	62.758	8.4	3	2	2	Yes	0	0	0	No	1	2	1	Yes	3	2	2	0	0	0	1	2	1	Hypothetical_protein_-_conserved OS=Leishmania infantum OX=5671 GN=LINF_330034000 PE=4 SV=1
A4HWA7	61.808	8	3	3	3	Yes	0	0	0	No	1	2	1	Yes	1	1	1	0	0	0	0	1	0	Flavin-binding_monooxygenase-like /Pyridine_nucleotide-disulphide_oxidoreductase/NAD(P )-binding_Rossmann-like_domain/L-lysine_6-monooxygenase_ (NADPH-requiring)_-_putative OS=Leishmania infantum OX=5671 GN=LINF_150005900 PE=3 SV=1
E9BFZ8	29.592	16.5	3	3	3	Yes	0	0	0	No	1	1	2	Yes	3	3	3	0	0	0	1	1	2	Mitochondrial_glycoprotein_-_putative(predicted) OS=Leishmania donovani (strain BPK282A1) OX=981087 GN=LDBPK_221330 PE=4 SV=1
E9BQX4	30.54	19.1	4	3	2	Yes	0	0	0	No	1	1	2	Yes	4	3	2	0	0	0	1	1	2	Pyroglutamyl-peptidase I (PGP), putative OS=Leishmania donovani (strain BPK282A1) OX=981087 GN=LDBPK_341750 PE=4 SV=1
A4I1C2	25.489	26.3	4	3	3	Yes	0	0	0	No	1	1	2	Yes	2	2	2	0	0	0	0	0	0	DNL_zinc_finger_containing_protein_-_putative OS=Leishmania infantum OX=5671 GN=LINF_250013800 PE=4 SV=1
A4IE31	126.41	7.6	4	3	3	Yes	0	0	0	No	1	1	2	Yes	4	3	3	0	0	0	1	1	2	Hypothetical_protein_-_conserved(predicted) OS=Leishmania infantum OX=5671 GN=LINJ_36_6460 PE=4 SV=1
A4HSV4	206.61	7.1	4	6	8	Yes	0	0	0	No	1	1	2	Yes	4	6	8	0	0	0	1	1	2	Hypothetical_protein_-_conserved(predicted) OS=Leishmania infantum OX=5671 GN=LINJ_06_0650 PE=4 SV=1
E9BLL6	75.109	12.3	6	7	6	Yes	0	0	0	No	1	2	1	Yes	6	7	6	0	0	0	1	2	1	Palmitoyltransferase OS=Leishmania donovani (strain BPK282A1) OX=981087 GN=LDBPK_301230 PE=3 SV=1
E9BV00	52.133	8.5	1	0	0	Yes	0	0	0	No	2	1	2	Yes	1	0	0	0	0	0	2	1	2	Galactose oxidase, central domain containing protein, putative(predicted) OS=Leishmania donovani (strain BPK282A1) OX=981087 GN=LDBPK_366430 PE=4 SV=1
A4HRN1	103	6.9	1	1	1	Yes	0	0	0	No	2	2	1	Yes	1	1	1	0	0	0	2	2	1	EamA-like_transporter_family/Triose-phosphate_Transporter_family/UAA_transporter_family_-_putative OS=Leishmania infantum OX=5671 GN=LINF_020008400 PE=4 SV=1
E9BDK5	44.049	9.2	1	1	1	Yes	0	0	0	No	2	1	2	Yes	1	1	1	0	0	0	2	1	2	Hypothetical_protein_-_conserved(predicted) OS=Leishmania donovani (strain BPK282A1) OX=981087 GN=LDBPK_180240 PE=4 SV=1
E9BH85	36.602	9.5	1	1	1	Yes	0	0	0	No	1	2	2	Yes	1	1	1	0	0	0	1	2	2	UBIQUITIN_CONJUGAT_2 domain-containing protein OS=Leishmania donovani (strain BPK282A1) OX=981087 GN=LDBPK_242230 PE=4 SV=1
E9BPX9	118.67	4.5	1	1	1	Yes	0	0	0	No	1	2	2	Yes	0	0	0	0	0	0	0	0	1	Hypothetical_protein_-_conserved(predicted) OS=Leishmania donovani (strain BPK282A1) OX=981087 GN=LDBPK_330500 PE=4 SV=1
E9BQ58	39.246	17.1	1	1	1	Yes	0	0	0	No	2	1	2	Yes	1	1	1	0	0	0	2	1	2	Hypothetical_protein_-_conserved(predicted) OS=Leishmania donovani (strain BPK282A1) OX=981087 GN=LDBPK_331270 PE=4 SV=1
E9BR80	46	11.7	1	1	1	Yes	0	0	0	No	2	2	1	Yes	1	1	1	0	0	0	1	1	1	Hypothetical_protein_-_conserved(predicted) OS=Leishmania donovani (strain BPK282A1) OX=981087 GN=LDBPK_342820 PE=4 SV=1
E9BS26	42.595	7.6	1	1	1	Yes	0	0	0	No	1	2	2	Yes	1	1	1	0	0	0	1	2	2	Hypothetical_protein_-_conserved(predicted) OS=Leishmania donovani (strain BPK282A1) OX=981087 GN=LDBPK_351500 PE=4 SV=1
E9BV18	21.7	18.4	1	1	1	Yes	0	0	0	No	2	1	2	Yes	0	0	0	0	0	0	1	0	1	Hypothetical_protein_-_conserved(predicted) OS=Leishmania donovani (strain BPK282A1) OX=981087 GN=LDBPK_366620 PE=4 SV=1
E9B7W0	24.562	9.6	2	0	1	Yes	0	0	0	No	2	2	1	Yes	2	0	1	0	0	0	2	2	1	Vesicle transport protein OS=Leishmania donovani (strain BPK282A1) OX=981087 GN=LDBPK_030900 PE=3 SV=1
A4HWI9	264.48	3.9	1	2	1	Yes	0	0	0	No	3	0	2	Yes	1	2	1	0	0	0	3	0	2	Hypothetical_protein_-_conserved OS=Leishmania infantum OX=5671 GN=LINF_150017200 PE=4 SV=2
E9B7M9	98.289	5.3	1	2	1	Yes	0	0	0	No	3	1	1	Yes	1	2	1	0	0	0	3	1	1	Leucine_Rich_Repeat_-_putative(predicted) OS=Leishmania donovani (strain BPK282A1) OX=981087 GN=LDBPK_030110 PE=4 SV=1
E9BDF8	47.877	11.8	1	2	1	Yes	0	0	0	No	1	2	2	Yes	1	2	1	0	0	0	1	2	2	SSD domain-containing protein OS=Leishmania donovani (strain BPK282A1) OX=981087 GN=LDBPK_171360 PE=4 SV=1
E9BGK7	70.399	4	1	2	1	Yes	0	0	0	No	2	1	2	Yes	1	2	1	0	0	0	2	1	2	Hypothetical_protein_-_conserved(predicted) OS=Leishmania donovani (strain BPK282A1) OX=981087 GN=LDBPK_231930 PE=4 SV=1
E9BGS1	39.879	9.4	1	1	2	Yes	0	0	0	No	2	2	1	Yes	1	1	2	0	0	0	2	2	1	Hypothetical predicted transmembrane protein OS=Leishmania donovani (strain BPK282A1) OX=981087 GN=LDBPK_240590 PE=4 SV=1
E9BRK9	42.938	10.5	1	2	1	Yes	0	0	0	No	2	1	2	Yes	1	2	1	0	0	0	2	1	2	ANK_REP_REGION domain-containing protein OS=Leishmania donovani (strain BPK282A1) OX=981087 GN=LDBPK_344110 PE=4 SV=1
E9BB69	23.53	20.7	2	2	0	Yes	0	0	0	No	3	1	1	Yes	2	2	0	0	0	0	3	1	1	Hypothetical_protein_-_conserved(predicted) OS=Leishmania donovani (strain BPK282A1) OX=981087 GN=LDBPK_120870 PE=4 SV=1
E9BHH5	56.066	11.1	2	1	1	Yes	0	0	0	No	1	2	2	Yes	2	1	1	0	0	0	1	2	2	Hypothetical_protein_-_conserved(predicted) OS=Leishmania donovani (strain BPK282A1) OX=981087 GN=LDBPK_250710 PE=4 SV=1
A4I4Q8	77.102	8.9	1	2	2	Yes	0	0	0	No	2	1	2	Yes	1	2	2	0	0	0	2	1	2	Hypothetical_protein_-_conserved OS=Leishmania infantum OX=5671 GN=LINF_290027800 PE=4 SV=1
E9BAB5	41.708	10.4	1	2	2	Yes	0	0	0	No	2	1	2	Yes	1	2	2	0	0	0	2	1	2	Hypothetical_protein_-_conserved(predicted) OS=Leishmania donovani (strain BPK282A1) OX=981087 GN=LDBPK_100700 PE=4 SV=1
E9BC13	59.91	8.1	1	2	2	Yes	0	0	0	No	1	2	2	Yes	1	2	2	0	0	0	1	2	2	Hypothetical_protein_-_conserved(predicted) OS=Leishmania donovani (strain BPK282A1) OX=981087 GN=LDBPK_141310 PE=4 SV=1
E9BLY7	128.55	4.2	1	2	2	Yes	0	0	0	No	2	2	1	Yes	1	2	2	0	0	0	2	2	1	Hypothetical_protein_-_conserved(predicted) OS=Leishmania donovani (strain BPK282A1) OX=981087 GN=LDBPK_302440 PE=4 SV=1
A4HWW1	116.57	6.6	2	2	1	Yes	0	0	0	No	3	1	1	Yes	2	2	1	0	0	0	3	1	1	Hypothetical_protein_-_conserved OS=Leishmania infantum OX=5671 GN=LINF_160011500 PE=4 SV=1
E9B7Y3	36.319	17.8	2	2	1	Yes	0	0	0	No	2	2	1	Yes	0	0	0	0	0	0	1	1	0	Surface antigen-like protein (Fragment) OS=Leishmania donovani (strain BPK282A1) OX=981087 GN=LDBPK_040170 PE=4 SV=1
E9BEB0	15.143	23.1	2	1	2	Yes	0	0	0	No	1	2	2	Yes	2	1	2	0	0	0	1	2	2	CHCH domain-containing protein OS=Leishmania donovani (strain BPK282A1) OX=981087 GN=LDBPK_191180 PE=4 SV=1
E9BEI7	78.951	13.5	2	0	3	Yes	0	0	0	No	3	0	2	Yes	2	0	3	0	0	0	3	0	2	Sugar (And other) transporter/Major Facilitator Superfamily, putative(predicted) OS=Leishmania donovani (strain BPK282A1) OX=981087 GN=LDBPK_200400 PE=4 SV=1
E9BPS6	14.11	33.1	2	1	2	Yes	0	0	0	No	1	2	2	Yes	2	1	2	0	0	0	1	2	2	H1 histone-like protein OS=Leishmania donovani (strain BPK282A1) OX=981087 GN=LDBPK_333390 PE=4 SV=1
E9BTA7	54.232	7.4	2	2	1	Yes	0	0	0	No	2	2	1	Yes	2	2	1	0	0	0	2	2	1	Hypothetical_protein_-_conserved(predicted) OS=Leishmania donovani (strain BPK282A1) OX=981087 GN=LDBPK_360480 PE=4 SV=1
A4I7U9	61.107	11.6	2	2	2	Yes	0	0	0	No	2	1	2	Yes	2	2	2	0	0	0	2	1	2	Hypothetical_protein_-_conserved OS=Leishmania infantum OX=5671 GN=LINF_320018900 PE=4 SV=1
A4I8W6	102.84	9.4	2	2	2	Yes	0	0	0	No	1	1	3	Yes	2	2	2	0	0	0	1	1	3	PSP1 C-terminal domain-containing protein OS=Leishmania infantum OX=5671 GN=LINJ_33_1070 PE=4 SV=1
E9AG70	116.66	6.1	2	2	2	Yes	0	0	0	No	1	1	3	Yes	1	0	1	0	0	0	0	0	1	Hypothetical_protein_-_conserved OS=Leishmania infantum OX=5671 GN=LINF_060017400 PE=4 SV=1
E9B7Y5	18.115	22	2	2	2	Yes	0	0	0	No	2	2	1	Yes	2	2	2	0	0	0	2	2	1	Surface antigen-like protein OS=Leishmania donovani (strain BPK282A1) OX=981087 GN=LDBPK_040190 PE=4 SV=1
E9B8R8	30.268	9	2	2	2	Yes	0	0	0	No	2	2	1	Yes	2	2	2	0	0	0	2	2	1	Deoxyuridine triphosphatase, putative OS=Leishmania donovani (strain BPK282A1) OX=981087 GN=LDBPK_060580 PE=4 SV=1
E9BAI9	19.703	17.6	2	2	2	Yes	0	0	0	No	1	2	2	Yes	2	2	2	0	0	0	1	2	2	Hypothetical_protein_-_conserved(predicted) OS=Leishmania donovani (strain BPK282A1) OX=981087 GN=LDBPK_110010 PE=4 SV=1
E9BBC2	35.152	10.8	2	2	2	Yes	0	0	0	No	2	2	1	Yes	2	2	2	0	0	0	2	2	1	Hypothetical_protein_-_conserved(predicted) OS=Leishmania donovani (strain BPK282A1) OX=981087 GN=LDBPK_130480 PE=4 SV=1
E9BDU1	25.283	10.8	2	2	2	Yes	0	0	0	No	2	1	2	Yes	2	2	2	0	0	0	2	1	2	ANK_REP_REGION domain-containing protein OS=Leishmania donovani (strain BPK282A1) OX=981087 GN=LDBPK_181110 PE=4 SV=1
E9BEX4	13.377	34.7	2	2	2	Yes	0	0	0	No	1	2	2	Yes	2	2	2	0	0	0	1	2	2	Hypothetical_protein_-_conserved(predicted) OS=Leishmania donovani (strain BPK282A1) OX=981087 GN=LDBPK_201760 PE=4 SV=1
E9BFD0	31.181	10.9	2	2	2	Yes	0	0	0	No	2	1	2	Yes	2	2	2	0	0	0	2	1	2	Hypothetical_protein_-_conserved(predicted) OS=Leishmania donovani (strain BPK282A1) OX=981087 GN=LDBPK_211440 PE=4 SV=1
E9BJ51	24.866	16	2	2	2	Yes	0	0	0	No	2	1	2	Yes	2	2	2	0	0	0	2	1	2	Hypothetical_protein_-_conserved(predicted) OS=Leishmania donovani (strain BPK282A1) OX=981087 GN=LDBPK_271190 PE=4 SV=1
E9BV85	45.939	7.1	2	2	2	Yes	0	0	0	No	2	1	2	Yes	2	2	2	0	0	0	2	1	2	Delta8 fatty acid desaturase-like protein OS=Leishmania donovani (strain BPK282A1) OX=981087 GN=LDBPK_367290 PE=4 SV=1
A4I3Q9	136.55	4.7	3	1	2	Yes	0	0	0	No	2	1	2	Yes	1	0	0	0	0	0	0	0	0	DNA repair protein-like protein OS=Leishmania infantum OX=5671 GN=LINF_280024600 PE=4 SV=1
A4HXA5	30.34	19.3	1	3	3	Yes	0	0	0	No	1	2	2	Yes	0	1	1	0	0	0	0	0	1	Putative Qa-SNARE protein OS=Leishmania infantum OX=5671 GN=LINF_170010100 PE=4 SV=1
A4HY13	121.67	6.9	2	2	3	Yes	0	0	0	No	2	1	2	Yes	2	2	3	0	0	0	2	1	2	Chaperone_DNAJ_protein_-_putative OS=Leishmania infantum OX=5671 GN=LINF_180019800 PE=4 SV=1
E9BUK3	158.15	4.1	2	3	2	Yes	0	0	0	No	3	1	1	Yes	2	3	2	0	0	0	3	1	1	Methionine synthase reductase, mitochondrial-like protein OS=Leishmania donovani (strain BPK282A1) OX=981087 GN=LDBPK_364950 PE=4 SV=1
E9BL60	43.47	15.9	2	3	3	Yes	0	0	0	No	2	2	1	Yes	2	3	3	0	0	0	2	2	1	SP-RING-type domain-containing protein OS=Leishmania donovani (strain BPK282A1) OX=981087 GN=LDBPK_292630 PE=4 SV=1
E9BTN4	46.872	9.3	3	3	2	Yes	0	0	0	No	2	2	1	Yes	3	3	2	0	0	0	2	2	1	Queuosine salvage protein OS=Leishmania donovani (strain BPK282A1) OX=981087 GN=LDBPK_361750 PE=3 SV=1
A4HWB8	39.888	12.1	3	3	3	Yes	0	0	0	No	1	2	2	Yes	1	1	1	0	0	0	0	0	0	Hypothetical_protein_-_conserved(predicted) OS=Leishmania infantum OX=5671 GN=LINJ_15_0210 PE=4 SV=2
A4I1Q9	36.626	12	3	3	3	Yes	0	0	0	No	2	2	1	Yes	1	1	1	0	0	0	0	0	0	TPR_repeat/Tetratricopeptide_repeat_-_putative OS=Leishmania infantum OX=5671 GN=LINF_250028000 PE=4 SV=1
E9B7Z9	20.516	30.4	3	3	3	Yes	0	0	0	No	2	0	3	Yes	3	3	3	0	0	0	2	0	3	ADP-ribosylation factor, putative OS=Leishmania donovani (strain BPK282A1) OX=981087 GN=LDBPK_040330 PE=4 SV=1
E9AHF1	96.957	6.8	3	3	4	Yes	0	0	0	No	1	2	2	Yes	3	3	4	0	0	0	1	2	2	MatE_-_putative OS=Leishmania infantum OX=5671 GN=LINF_270014100 PE=4 SV=1
E9BG15	41.694	18.4	4	3	4	Yes	0	0	0	No	2	1	2	Yes	4	3	4	0	0	0	2	1	2	cobW domain-containing protein OS=Leishmania donovani (strain BPK282A1) OX=981087 GN=LDBPK_221500 PE=4 SV=1
E9BRF9	22.826	31	4	3	4	Yes	0	0	0	No	1	2	2	Yes	4	3	4	0	0	0	1	2	2	Hypothetical_protein_-_conserved(predicted) OS=Leishmania donovani (strain BPK282A1) OX=981087 GN=LDBPK_343610 PE=4 SV=1
E9BRI9	30.502	24.1	4	3	4	Yes	0	0	0	No	2	1	2	Yes	4	3	4	0	0	0	2	1	2	J domain-containing protein OS=Leishmania donovani (strain BPK282A1) OX=981087 GN=LDBPK_343910 PE=4 SV=1
E9BA16	19.708	19	0	1	0	Yes	0	0	0	No	2	2	2	Yes	0	1	0	0	0	0	2	2	2	Hypothetical_protein_-__conserved(predicted) OS=Leishmania donovani (strain BPK282A1) OX=981087 GN=LDBPK_091310 PE=4 SV=1
E9BPH2	33.199	15.9	0	1	1	Yes	0	0	0	No	2	2	2	Yes	0	0	0	0	0	0	1	1	1	Hypothetical_protein_-_conserved(predicted) OS=Leishmania donovani (strain BPK282A1) OX=981087 GN=LDBPK_332330 PE=4 SV=1
E9BGT3	105.39	3.8	1	1	0	Yes	0	0	0	No	2	2	2	Yes	0	0	0	0	0	0	1	1	1	Hypothetical predicted multi-pass transmembrane protein OS=Leishmania donovani (strain BPK282A1) OX=981087 GN=LDBPK_240710 PE=4 SV=1
E9BLG0	22.682	19.2	1	0	1	Yes	0	0	0	No	2	2	2	Yes	1	0	1	0	0	0	2	2	2	Hypothetical_protein_-_conserved(predicted) OS=Leishmania donovani (strain BPK282A1) OX=981087 GN=LDBPK_300660 PE=4 SV=1
E9B7X5	17.62	20.3	1	1	1	Yes	0	0	0	No	2	2	2	Yes	1	1	1	0	0	0	2	2	2	Hypothetical_protein_-_conserved(predicted) OS=Leishmania donovani (strain BPK282A1) OX=981087 GN=LDBPK_040090 PE=4 SV=1
E9B951	39.727	15.9	1	1	1	Yes	0	0	0	No	2	2	2	Yes	0	0	0	0	0	0	1	1	1	Adp/ATP carrier-like protein OS=Leishmania donovani (strain BPK282A1) OX=981087 GN=LDBPK_070580 PE=3 SV=1
E9B9B4	33.876	15.1	1	1	1	Yes	0	0	0	No	2	1	3	Yes	1	1	1	0	0	0	2	1	3	Hypothetical_protein_-_conserved(predicted) OS=Leishmania donovani (strain BPK282A1) OX=981087 GN=LDBPK_071270 PE=4 SV=1
E9BGE1	48.228	13.6	1	1	1	Yes	0	0	0	No	3	0	3	Yes	1	1	1	0	0	0	3	0	3	5-formyltetrahydrofolate cyclo-ligase family, putative(predicted) OS=Leishmania donovani (strain BPK282A1) OX=981087 GN=LDBPK_231270 PE=4 SV=1
E9BKH4	46.76	8.5	1	1	1	Yes	0	0	0	No	2	2	2	Yes	1	1	1	0	0	0	2	2	2	Hypothetical_protein_-_conserved(predicted) OS=Leishmania donovani (strain BPK282A1) OX=981087 GN=LDBPK_290280 PE=4 SV=1
E9BKX7	12.216	22.3	1	1	1	Yes	0	0	0	No	2	2	2	Yes	0	0	0	0	0	0	1	1	1	Thioredoxin domain-containing protein OS=Leishmania donovani (strain BPK282A1) OX=981087 GN=LDBPK_291790 PE=4 SV=1
E9BLV8	96.394	6.7	1	1	1	Yes	0	0	0	No	2	2	2	Yes	0	0	0	0	0	0	1	1	1	PNPLA domain-containing protein OS=Leishmania donovani (strain BPK282A1) OX=981087 GN=LDBPK_302150 PE=4 SV=1
E9BNI1	65.728	12.7	3	0	0	Yes	0	0	0	No	1	3	2	Yes	3	0	0	0	0	0	1	3	2	Outer row dynein-assembly protein 7(predicted) OS=Leishmania donovani (strain BPK282A1) OX=981087 GN=LDBPK_320770 PE=4 SV=1
E9BB44	18.853	14	1	1	2	Yes	0	0	0	No	2	2	2	Yes	1	1	2	0	0	0	2	2	2	Hypothetical_protein_-_conserved(predicted) OS=Leishmania donovani (strain BPK282A1) OX=981087 GN=LDBPK_120640 PE=4 SV=1
E9BF21	26.059	20.6	1	2	1	Yes	0	0	0	No	2	2	2	Yes	1	2	1	0	0	0	2	2	2	Hypothetical_protein_-_conserved(predicted) OS=Leishmania donovani (strain BPK282A1) OX=981087 GN=LDBPK_210360 PE=4 SV=1
E9BG95	42.659	17.3	1	1	2	Yes	0	0	0	No	2	2	2	Yes	1	1	2	0	0	0	2	2	2	Hypothetical_protein_-_conserved(predicted) OS=Leishmania donovani (strain BPK282A1) OX=981087 GN=LDBPK_230760 PE=4 SV=1
E9BJC6	25.482	16.2	1	2	1	Yes	0	0	0	No	2	2	2	Yes	1	2	1	0	0	0	2	2	2	Transmembrane adaptor Erv26, putative(predicted) OS=Leishmania donovani (strain BPK282A1) OX=981087 GN=LDBPK_271960 PE=4 SV=1
E9BL43	22.871	10.7	1	2	1	Yes	0	0	0	No	2	2	2	Yes	1	2	1	0	0	0	2	2	2	5-demethoxyubiquinone hydroxylase, mitochondrial OS=Leishmania donovani (strain BPK282A1) OX=981087 GN=LDBPK_292460 PE=3 SV=1
E9BPT1	11.519	29.4	1	2	1	Yes	0	0	0	No	2	2	2	Yes	1	2	1	0	0	0	2	2	2	Hypothetical_protein_-_conserved(predicted) OS=Leishmania donovani (strain BPK282A1) OX=981087 GN=LDBPK_330020 PE=4 SV=1
E9BRY4	63.828	8.4	1	2	1	Yes	0	0	0	No	1	2	3	Yes	0	1	0	0	0	0	1	1	2	Hypothetical_protein_-_conserved(predicted) OS=Leishmania donovani (strain BPK282A1) OX=981087 GN=LDBPK_351080 PE=4 SV=1
A4I6X8	94.028	6.1	2	1	1	Yes	0	0	0	No	2	2	2	Yes	2	1	1	0	0	0	2	2	2	Mannosyltransferase-like protein OS=Leishmania infantum OX=5671 GN=LINJ_31_1920 PE=4 SV=1
E9BIX0	53.432	17.2	2	1	1	Yes	0	0	0	No	2	1	3	Yes	2	1	1	0	0	0	2	1	3	RRM domain-containing protein OS=Leishmania donovani (strain BPK282A1) OX=981087 GN=LDBPK_270360 PE=4 SV=1
A4I0I6	123.29	6.7	1	1	3	Yes	0	0	0	No	3	1	2	Yes	1	1	3	0	0	0	3	1	2	Hypothetical_protein_-_conserved(predicted) OS=Leishmania infantum OX=5671 GN=LINJ_23_1540 PE=4 SV=1
E9B7V7	77.449	7.7	1	2	2	Yes	0	0	0	No	3	1	2	Yes	1	2	2	0	0	0	3	1	2	FCP1 homology domain-containing protein OS=Leishmania donovani (strain BPK282A1) OX=981087 GN=LDBPK_030870 PE=4 SV=1
E9BA21	24.208	22	1	2	2	Yes	0	0	0	No	2	2	2	Yes	1	2	2	0	0	0	2	2	2	DUF862 domain-containing protein OS=Leishmania donovani (strain BPK282A1) OX=981087 GN=LDBPK_091360 PE=4 SV=1
E9BBC3	32.093	9.8	1	2	2	Yes	0	0	0	No	2	2	2	Yes	0	1	1	0	0	0	1	1	1	MCU domain-containing protein OS=Leishmania donovani (strain BPK282A1) OX=981087 GN=LDBPK_130490 PE=4 SV=1
E9BHG2	36.397	8.2	1	2	2	Yes	0	0	0	No	2	2	2	Yes	1	2	2	0	0	0	2	2	2	Tyrosine phosphatase family, putative(predicted) OS=Leishmania donovani (strain BPK282A1) OX=981087 GN=LDBPK_250580 PE=4 SV=1
E9BJF3	19.462	39.6	1	2	2	Yes	0	0	0	No	2	2	2	Yes	1	2	2	0	0	0	2	2	2	MORN repeat, putative(predicted) OS=Leishmania donovani (strain BPK282A1) OX=981087 GN=LDBPK_272230 PE=4 SV=1
E9BNL3	74.223	19.6	1	2	2	Yes	0	0	0	No	2	3	1	Yes	0	0	0	0	0	0	1	1	0	Hypothetical_protein_-_conserved(predicted) OS=Leishmania donovani (strain BPK282A1) OX=981087 GN=LDBPK_321100 PE=4 SV=1
E9BPE9	21.524	12.8	1	2	2	Yes	0	0	0	No	2	2	2	Yes	1	2	2	0	0	0	2	2	2	Cornichon protein, putative(predicted) OS=Leishmania donovani (strain BPK282A1) OX=981087 GN=LDBPK_323990 PE=4 SV=1
E9BSE1	18.631	60.1	1	2	2	Yes	0	0	0	No	2	1	3	Yes	1	2	2	0	0	0	2	1	3	Ankyrin repeat protein, putative OS=Leishmania donovani (strain BPK282A1) OX=981087 GN=LDBPK_352710 PE=4 SV=1
E9BE02	45.041	7.9	2	1	2	Yes	0	0	0	No	2	2	2	Yes	2	1	2	0	0	0	2	2	2	SH3 domain-containing protein OS=Leishmania donovani (strain BPK282A1) OX=981087 GN=LDBPK_190060 PE=4 SV=1
E9BFV0	61.453	7.7	2	2	1	Yes	0	0	0	No	2	2	2	Yes	2	2	1	0	0	0	2	2	2	UDP-galactose transporter, putative(predicted) OS=Leishmania donovani (strain BPK282A1) OX=981087 GN=LDBPK_220830 PE=4 SV=1
E9BI88	17.143	16.9	2	1	2	Yes	0	0	0	No	2	2	2	Yes	2	1	2	0	0	0	2	2	2	RRM domain-containing protein OS=Leishmania donovani (strain BPK282A1) OX=981087 GN=LDBPK_260750 PE=4 SV=1
E9BQ82	53.582	6.1	2	1	2	Yes	0	0	0	No	2	2	2	Yes	2	1	2	0	0	0	2	2	2	Amino acid permease-like protein OS=Leishmania donovani (strain BPK282A1) OX=981087 GN=LDBPK_331510 PE=4 SV=1
A4HSW0	41.863	9.9	1	2	3	Yes	0	0	0	No	2	1	3	Yes	1	2	3	0	0	0	2	1	3	Hypothetical_protein_-_conserved OS=Leishmania infantum OX=5671 GN=LINF_060012500 PE=4 SV=1
E9BUJ9	9.2515	55.7	1	3	2	Yes	0	0	0	No	2	1	3	Yes	1	3	2	0	0	0	2	1	3	Cytochrome b5 1, putative OS=Leishmania donovani (strain BPK282A1) OX=981087 GN=LDBPK_364910 PE=3 SV=1
A4HRG7	62.158	4.6	2	2	2	Yes	0	0	0	No	2	2	2	Yes	2	2	2	0	0	0	2	2	2	Protein_of_uncharacterized_function_(DUF791)_-_pu tative OS=Leishmania infantum OX=5671 GN=LINF_010009500 PE=4 SV=1
A4IBC8	34.421	14	2	2	2	Yes	0	0	0	No	2	2	2	Yes	2	2	2	0	0	0	2	2	2	Hypothetical_protein_-_conserved OS=Leishmania infantum OX=5671 GN=LINF_350031300 PE=4 SV=1
E9BAB7	36.334	5.6	2	2	2	Yes	0	0	0	No	2	2	2	Yes	2	2	2	0	0	0	2	2	2	Hypothetical_protein_-_conserved(predicted) OS=Leishmania donovani (strain BPK282A1) OX=981087 GN=LDBPK_100720 PE=4 SV=1
E9BAL8	30.034	15	2	2	2	Yes	0	0	0	No	2	2	2	Yes	2	2	2	0	0	0	2	2	2	Sec20, putative(predicted) OS=Leishmania donovani (strain BPK282A1) OX=981087 GN=LDBPK_110300 PE=4 SV=1
E9BAY3	31.125	20.1	2	2	2	Yes	0	0	0	No	2	1	3	Yes	2	2	2	0	0	0	2	1	3	Kinetoplastid kinetochore protein 6, putative(predicted) OS=Leishmania donovani (strain BPK282A1) OX=981087 GN=LDBPK_120080 PE=4 SV=1
E9BBJ5	45.595	9.8	2	2	2	Yes	0	0	0	No	2	2	2	Yes	2	2	2	0	0	0	2	2	2	Hypothetical_protein_-_conserved(predicted) OS=Leishmania donovani (strain BPK282A1) OX=981087 GN=LDBPK_131210 PE=4 SV=1
E9BC51	61.836	8	2	2	2	Yes	0	0	0	No	2	2	2	Yes	0	0	0	0	0	0	1	1	1	Flavin-binding monooxygenase-like/Pyridine nucleotide-disulfide oxidoreductase/NAD(P)-binding Rossmann-like domain/L-lysine 6-monooxygenase (NADPH-requiring), putative(predicted) OS=Leishmania donovani (strain BPK282A1) OX=981087 GN=LDBPK_150100 PE=3 SV=1
E9BCQ0	25.695	12	2	2	2	Yes	0	0	0	No	2	2	2	Yes	2	2	2	0	0	0	2	2	2	Hypothetical_protein_-_conserved(predicted) OS=Leishmania donovani (strain BPK282A1) OX=981087 GN=LDBPK_160460 PE=4 SV=1
E9BH00	9.7654	28.2	2	2	2	Yes	0	0	0	No	2	2	2	Yes	2	2	2	0	0	0	2	2	2	Hypothetical_protein_-_conserved(predicted) OS=Leishmania donovani (strain BPK282A1) OX=981087 GN=LDBPK_241370 PE=4 SV=1
E9BHB8	14.249	31	2	2	2	Yes	0	0	0	No	2	2	2	Yes	2	2	2	0	0	0	2	2	2	DNA-directed_RNA_polymerase_I_subunit_-_putative(predicted) OS=Leishmania donovani (strain BPK282A1) OX=981087 GN=LDBPK_250140 PE=4 SV=1
E9BJL5	37.878	7.1	2	2	2	Yes	0	0	0	No	2	2	2	Yes	2	2	2	0	0	0	2	2	2	Hypothetical_protein_-_conserved(predicted) OS=Leishmania donovani (strain BPK282A1) OX=981087 GN=LDBPK_281440 PE=4 SV=1
E9BK67	29.455	16.1	2	2	2	Yes	0	0	0	No	2	2	2	Yes	2	2	2	0	0	0	2	2	2	Hypothetical_protein_-_conserved(predicted) OS=Leishmania donovani (strain BPK282A1) OX=981087 GN=LDBPK_280270 PE=4 SV=1
E9BM37	48.977	13	2	2	2	Yes	0	0	0	No	3	2	1	Yes	2	2	2	0	0	0	3	2	1	Hypothetical_protein_-_conserved(predicted) OS=Leishmania donovani (strain BPK282A1) OX=981087 GN=LDBPK_302940 PE=4 SV=1
E9BP72	36.464	18.2	2	2	2	Yes	0	0	0	No	2	2	2	Yes	2	2	2	0	0	0	2	2	2	Chaperone protein DNAj, putative OS=Leishmania donovani (strain BPK282A1) OX=981087 GN=LDBPK_323220 PE=4 SV=1
E9BPX2	10.662	31.3	2	2	2	Yes	0	0	0	No	2	2	2	Yes	2	2	2	0	0	0	2	2	2	Archaic translocase of outer membrane 11 kDa subunit, putative(predicted) OS=Leishmania donovani (strain BPK282A1) OX=981087 GN=LDBPK_330430 PE=4 SV=1
E9BR07	14.806	22.7	2	2	2	Yes	0	0	0	No	2	2	2	Yes	2	2	2	0	0	0	2	2	2	Hypothetical_protein_-_conserved(predicted) OS=Leishmania donovani (strain BPK282A1) OX=981087 GN=LDBPK_342090 PE=4 SV=1
E9BUX3	46.359	7.7	2	2	2	Yes	0	0	0	No	2	2	2	Yes	2	2	2	0	0	0	2	2	2	Choline/ethanolamine phosphotransferase (CEPT), putative OS=Leishmania donovani (strain BPK282A1) OX=981087 GN=LDBPK_366160 PE=3 SV=1
E9AGX8	76.272	10.5	3	2	1	Yes	0	0	0	No	2	3	1	Yes	3	2	1	0	0	0	2	3	1	RNA_polymerase_III_transcription_factor_(TF )IIIC_subunit_-_putative OS=Leishmania infantum OX=5671 GN=LINF_210019000 PE=4 SV=1
A4HSX6	24.292	31.9	1	3	3	Yes	0	0	0	No	2	2	2	Yes	1	1	1	0	0	0	0	0	0	Hypothetical_protein_-_conserved OS=Leishmania infantum OX=5671 GN=LINF_060014100 PE=4 SV=1
A4HXH2	114.21	8.5	2	2	4	Yes	0	0	0	No	1	3	2	Yes	2	2	4	0	0	0	1	3	2	Phosphorylated_CTD_interacting_factor_1_WW_domain _containing_protein_-_putative OS=Leishmania infantum OX=5671 GN=LINF_170016500 PE=4 SV=1
E9AGG9	59.608	12.4	2	3	3	Yes	0	0	0	No	2	1	3	Yes	2	1	1	0	0	0	0	0	1	Putative surface antigen protein OS=Leishmania infantum OX=5671 GN=LINF_120013500 PE=4 SV=1
A4HTE2	53.52	13	3	2	3	Yes	0	0	0	No	2	2	2	Yes	1	0	1	0	0	0	0	0	0	Amino_acid_transporter_19_-_putative OS=Leishmania infantum OX=5671 GN=AAT19 PE=4 SV=1
E9B7F1	43.142	18.4	3	2	3	Yes	0	0	0	No	2	1	3	Yes	3	2	3	0	0	0	2	1	3	Hypothetical_protein_-_conserved(predicted) OS=Leishmania donovani (strain BPK282A1) OX=981087 GN=LDBPK_020040 PE=4 SV=1
E9B8L7	36.016	17.4	3	3	2	Yes	0	0	0	No	3	2	1	Yes	3	3	2	0	0	0	3	2	1	Hypothetical_protein_-_conserved(predicted) OS=Leishmania donovani (strain BPK282A1) OX=981087 GN=LDBPK_060060 PE=4 SV=1
E9BL26	49.804	19	3	2	3	Yes	0	0	0	No	1	2	3	Yes	3	2	3	0	0	0	1	2	3	Domain_of_uncharacterized_function_(DUF4379)_-_pu tative(predicted) OS=Leishmania donovani (strain BPK282A1) OX=981087 GN=LDBPK_292290 PE=4 SV=1
A4I1Q3	113.09	12.6	3	3	3	Yes	0	0	0	No	2	2	2	Yes	1	1	1	0	0	0	0	0	0	Helicase-like_protein_-_putative OS=Leishmania infantum OX=5671 GN=LINF_250027400 PE=4 SV=1
A4I1T2	15.637	33.1	3	3	3	Yes	0	0	0	No	2	2	2	Yes	1	1	1	0	0	0	0	0	0	Microsomal_signal_peptidase_12_kDa_subunit_(SPC12 )_-_putative OS=Leishmania infantum OX=5671 GN=LINF_250030400 PE=4 SV=1
E9BQW7	18.34	56	3	3	3	Yes	0	0	0	No	2	1	3	Yes	3	3	3	0	0	0	2	1	3	Ubiquitin-conjugating enzyme, putative OS=Leishmania donovani (strain BPK282A1) OX=981087 GN=LDBPK_341660 PE=4 SV=1
E9BNT9	20.92	37.4	2	4	4	Yes	0	0	0	No	2	1	3	Yes	2	4	4	0	0	0	2	1	3	Hypothetical_protein_-_conserved(predicted) OS=Leishmania donovani (strain BPK282A1) OX=981087 GN=LDBPK_321860 PE=4 SV=1
A4I344	57.773	10.9	3	3	4	Yes	0	0	0	No	2	2	2	Yes	2	2	2	0	0	0	0	0	0	Hypothetical_protein_-_conserved OS=Leishmania infantum OX=5671 GN=LINF_270032500 PE=4 SV=1
A4ICV8	35.652	18.7	3	4	3	Yes	0	0	0	No	1	2	3	Yes	1	1	1	0	0	0	0	0	0	Hypothetical_protein_-_conserved OS=Leishmania infantum OX=5671 GN=LINF_360008100 PE=4 SV=1
A4HY58	195.32	4.1	4	3	4	Yes	0	0	0	No	2	2	2	Yes	4	3	4	0	0	0	2	2	2	Protein_kinase_-_putative OS=Leishmania infantum OX=5671 GN=LINF_190008500 PE=4 SV=1
A4I1Y6	119.68	7.9	4	4	3	Yes	0	0	0	No	3	1	2	Yes	4	4	3	0	0	0	3	1	2	Hypothetical_protein_-_conserved OS=Leishmania infantum OX=5671 GN=LINF_260010400 PE=4 SV=1
A4I4L6	91.886	13.5	6	6	5	Yes	0	0	0	No	4	1	1	Yes	6	6	5	0	0	0	4	1	1	Hypothetical_protein_-_conserved OS=Leishmania infantum OX=5671 GN=LINF_290022100 PE=4 SV=1
E9AHL0	35.042	24.8	6	6	6	Yes	0	0	0	No	3	1	2	Yes	6	6	6	0	0	0	3	1	2	Hypothetical_protein_-_conserved OS=Leishmania infantum OX=5671 GN=LINF_310013450 PE=4 SV=1
E9BUB3	61.226	20.5	6	5	8	Yes	0	0	0	No	2	2	2	Yes	6	5	8	0	0	0	2	2	2	Similar to leishmania major. l411.4-like protein OS=Leishmania donovani (strain BPK282A1) OX=981087 GN=LDBPK_364050 PE=4 SV=1
E9BEH9	89.265	5.9	0	2	1	Yes	0	0	0	No	2	3	2	Yes	0	0	0	0	0	0	1	1	1	ZZ-type domain-containing protein OS=Leishmania donovani (strain BPK282A1) OX=981087 GN=LDBPK_200320 PE=4 SV=1
E9BEC5	40.405	28.4	1	1	1	Yes	0	0	0	No	2	2	3	Yes	0	0	0	0	0	0	1	1	1	Glycerol uptake protein, putative (Fragment) OS=Leishmania donovani (strain BPK282A1) OX=981087 GN=LDBPK_191350 PE=4 SV=1
E9BGK1	23.819	22.7	1	1	1	Yes	0	0	0	No	2	2	3	Yes	0	0	0	0	0	0	1	1	1	Hypothetical_protein_-_conserved(predicted) OS=Leishmania donovani (strain BPK282A1) OX=981087 GN=LDBPK_231870 PE=4 SV=1
E9B8Y0	116.79	6.1	1	2	1	Yes	0	0	0	No	2	2	3	Yes	0	0	0	0	0	0	1	1	1	Hypothetical_protein_-_conserved(predicted) OS=Leishmania donovani (strain BPK282A1) OX=981087 GN=LDBPK_061200 PE=4 SV=1
E9BEI9	36.136	14.4	2	1	1	Yes	0	0	0	No	3	2	2	Yes	2	1	1	0	0	0	3	2	2	Protein_of_uncharacterized_function_(DUF2946)_-_p utative(predicted) OS=Leishmania donovani (strain BPK282A1) OX=981087 GN=LDBPK_200420 PE=4 SV=1
E9BD64	30.322	19.3	1	2	2	Yes	0	0	0	No	2	3	2	Yes	0	0	0	0	0	0	1	1	1	Qa-SNARE protein, putative OS=Leishmania donovani (strain BPK282A1) OX=981087 GN=LDBPK_170430 PE=4 SV=1
E9BF89	71.835	10.5	1	2	2	Yes	0	0	0	No	3	2	2	Yes	1	2	2	0	0	0	3	2	2	Hypothetical_protein_-_conserved(predicted) OS=Leishmania donovani (strain BPK282A1) OX=981087 GN=LDBPK_211030 PE=4 SV=1
E9BHH0	69.288	7.7	1	2	2	Yes	0	0	0	No	2	2	3	Yes	1	2	2	0	0	0	2	2	3	C2H2-type domain-containing protein OS=Leishmania donovani (strain BPK282A1) OX=981087 GN=LDBPK_250660 PE=4 SV=1
E9BQ73	31.703	24.7	1	2	2	Yes	0	0	0	No	2	3	2	Yes	1	2	2	0	0	0	2	3	2	QA-SNARE protein putative OS=Leishmania donovani (strain BPK282A1) OX=981087 GN=LDBPK_331420 PE=4 SV=1
E9BCS8	63.827	8.6	2	2	1	Yes	0	0	0	No	2	3	2	Yes	2	2	1	0	0	0	2	3	2	Hypothetical_protein_-_conserved(predicted) OS=Leishmania donovani (strain BPK282A1) OX=981087 GN=LDBPK_160750 PE=4 SV=1
E9BTH4	62.556	6.9	2	1	2	Yes	0	0	0	No	2	2	3	Yes	2	1	2	0	0	0	2	2	3	Hypothetical_protein_-_conserved(predicted) OS=Leishmania donovani (strain BPK282A1) OX=981087 GN=LDBPK_361140 PE=4 SV=1
E9BEZ0	27.882	17.3	2	2	2	Yes	0	0	0	No	3	3	1	Yes	2	2	2	0	0	0	3	3	1	Hypothetical_protein_-_conserved(predicted) OS=Leishmania donovani (strain BPK282A1) OX=981087 GN=LDBPK_210050 PE=4 SV=1
E9BIB5	19.229	13.7	2	2	2	Yes	0	0	0	No	2	3	2	Yes	2	2	2	0	0	0	2	3	2	2Fe-2S ferredoxin-type domain-containing protein OS=Leishmania donovani (strain BPK282A1) OX=981087 GN=LDBPK_261030 PE=4 SV=1
E9BNJ8	14.841	30.8	2	2	2	Yes	0	0	0	No	2	3	2	Yes	2	2	2	0	0	0	2	3	2	Hypothetical_protein_-_conserved(predicted) OS=Leishmania donovani (strain BPK282A1) OX=981087 GN=LDBPK_320950 PE=4 SV=1
E9BNZ8	49.007	5	2	2	2	Yes	0	0	0	No	2	3	2	Yes	2	2	2	0	0	0	2	3	2	C-14 sterol reductase, putative OS=Leishmania donovani (strain BPK282A1) OX=981087 GN=LDBPK_322470 PE=4 SV=1
E9BV43	35.126	16.7	2	2	2	Yes	0	0	0	No	2	3	2	Yes	2	2	2	0	0	0	2	3	2	ACB domain-containing protein OS=Leishmania donovani (strain BPK282A1) OX=981087 GN=LDBPK_366870 PE=4 SV=1
E9AG79	122.84	6.6	2	2	3	Yes	0	0	0	No	4	1	2	Yes	2	2	3	0	0	0	4	1	2	Hypothetical_protein_-_conserved OS=Leishmania infantum OX=5671 GN=LINF_080009100 PE=4 SV=1
E9BA74	78.807	6.8	2	3	2	Yes	0	0	0	No	3	2	2	Yes	2	3	2	0	0	0	3	2	2	Hypothetical_protein_-_conserved(predicted) OS=Leishmania donovani (strain BPK282A1) OX=981087 GN=LDBPK_100260 PE=4 SV=1
E9BDU3	38.541	16	2	2	3	Yes	0	0	0	No	2	2	3	Yes	2	2	3	0	0	0	2	2	3	AN1-like_Zinc_finger_containing_protein_-_putative(predicted) OS=Leishmania donovani (strain BPK282A1) OX=981087 GN=LDBPK_181130 PE=4 SV=1
E9BIX5	16.158	30	2	2	3	Yes	0	0	0	No	2	3	2	Yes	2	2	3	0	0	0	2	3	2	Hypothetical_protein_-_conserved(predicted) OS=Leishmania donovani (strain BPK282A1) OX=981087 GN=LDBPK_270410 PE=4 SV=1
E9BL00	49.539	13.7	2	2	3	Yes	0	0	0	No	3	2	2	Yes	2	2	3	0	0	0	3	2	2	Hypothetical_protein_-_conserved(predicted) OS=Leishmania donovani (strain BPK282A1) OX=981087 GN=LDBPK_292030 PE=4 SV=1
E9BQ68	73.236	10.9	2	3	2	Yes	0	0	0	No	2	2	3	Yes	2	3	2	0	0	0	2	2	3	ABC transporter, putative OS=Leishmania donovani (strain BPK282A1) OX=981087 GN=LDBPK_331370 PE=4 SV=1
E9BNJ5	61.869	10.2	3	2	2	Yes	0	0	0	No	2	3	2	Yes	3	2	2	0	0	0	2	3	2	Hypothetical_protein_-_conserved(predicted) OS=Leishmania donovani (strain BPK282A1) OX=981087 GN=LDBPK_320910 PE=4 SV=1
E9BSE2	8.3793	73.3	3	2	2	Yes	0	0	0	No	3	2	2	Yes	3	2	2	0	0	0	3	2	2	Heat shock factor binding protein 1, putative(predicted) OS=Leishmania donovani (strain BPK282A1) OX=981087 GN=LDBPK_352720 PE=4 SV=1
A4HZV6	13.762	39.2	3	2	3	Yes	0	0	0	No	2	3	2	Yes	3	2	3	0	0	0	2	3	2	Hypothetical_protein_-_conserved OS=Leishmania infantum OX=5671 GN=LINF_220013500 PE=4 SV=1
E9BET3	14.886	37.5	3	3	2	Yes	0	0	0	No	3	2	2	Yes	3	3	2	0	0	0	3	2	2	Calpain-like cysteine peptidase, putative OS=Leishmania donovani (strain BPK282A1) OX=981087 GN=LDBPK_201340 PE=4 SV=1
E9BV54	16.211	62.3	3	3	2	Yes	0	0	0	No	3	2	2	Yes	3	3	2	0	0	0	3	2	2	Cytochrome b5 heme-binding domain-containing protein OS=Leishmania donovani (strain BPK282A1) OX=981087 GN=LDBPK_366980 PE=3 SV=1
E9BTH5	16.99	38.6	2	4	3	Yes	0	0	0	No	2	3	2	Yes	2	4	3	0	0	0	2	3	2	Hypothetical_protein_-_conserved(predicted) OS=Leishmania donovani (strain BPK282A1) OX=981087 GN=LDBPK_361150 PE=4 SV=1
E9B7E2	21.011	24.2	3	3	3	Yes	0	0	0	No	2	2	3	Yes	3	3	3	0	0	0	2	2	3	Hypothetical_protein_-_conserved(predicted) OS=Leishmania donovani (strain BPK282A1) OX=981087 GN=LDBPK_010780 PE=4 SV=1
E9BHR1	58.847	10.2	4	2	3	Yes	0	0	0	No	2	2	3	Yes	4	2	3	0	0	0	2	2	3	Hypothetical_protein_-_conserved(predicted) OS=Leishmania donovani (strain BPK282A1) OX=981087 GN=LDBPK_251570 PE=4 SV=1
E9BSQ0	43.377	19.8	3	3	4	Yes	0	0	0	No	2	2	3	Yes	3	3	4	0	0	0	2	2	3	Hypothetical_protein_-_conserved(predicted) OS=Leishmania donovani (strain BPK282A1) OX=981087 GN=LDBPK_353790 PE=4 SV=1
E9BBU8	64.102	13.2	4	4	2	Yes	0	0	0	No	1	3	3	Yes	4	4	2	0	0	0	1	3	3	Hypothetical_protein_-_conserved(predicted) OS=Leishmania donovani (strain BPK282A1) OX=981087 GN=LDBPK_140630 PE=4 SV=1
A4HTY3	71.22	14.5	4	3	4	Yes	0	0	0	No	2	2	3	Yes	1	1	1	0	0	0	0	0	0	Hypothetical_protein_-__conserved OS=Leishmania infantum OX=5671 GN=LINF_090012100 PE=4 SV=1
A4I8W3	15.425	46.5	4	4	3	Yes	0	0	0	No	2	3	2	Yes	4	4	3	0	0	0	2	3	2	Rhodanese-like_domain_containing_protein_-_putative OS=Leishmania infantum OX=5671 GN=LINF_330017300 PE=4 SV=1
E9AGF9	12.088	50.9	4	4	3	Yes	0	0	0	No	2	3	2	Yes	1	1	1	0	0	0	0	0	0	Protein_of_uncharacterized_function_(DUF962) OS=Leishmania infantum OX=5671 GN=LINF_120012350 PE=4 SV=1
A4IDK0	36.666	36.2	5	4	4	Yes	0	0	0	No	2	3	2	Yes	1	0	0	0	0	0	0	0	0	Guanylate kinase-like protein OS=Leishmania infantum OX=5671 GN=LINF_360029700 PE=4 SV=1
A0A381M9M8	53.747	34.8	10	10	7	Yes	0	0	0	No	3	1	3	Yes	3	3	2	0	0	0	0	0	0	Hypothetical_protein_-_conserved OS=Leishmania infantum OX=5671 GN=LINF_040006600 PE=4 SV=1
E9BGD4	80.468	22.6	1	0	0	Yes	0	0	0	No	2	3	3	Yes	1	0	0	0	0	0	2	3	3	Hypothetical_protein_-_conserved(predicted) OS=Leishmania donovani (strain BPK282A1) OX=981087 GN=LDBPK_231160 PE=4 SV=1
E9B8P3	111.04	4.9	1	1	1	Yes	0	0	0	No	3	3	2	Yes	0	0	0	0	0	0	2	2	1	Hypothetical_protein_-_conserved(predicted) OS=Leishmania donovani (strain BPK282A1) OX=981087 GN=LDBPK_060320 PE=4 SV=1
E9BRI0	51.846	12.1	1	1	1	Yes	0	0	0	No	3	2	3	Yes	1	1	1	0	0	0	3	2	3	Hypothetical_protein_-_conserved(predicted) OS=Leishmania donovani (strain BPK282A1) OX=981087 GN=LDBPK_343820 PE=4 SV=1
E9BKR1	109.18	5	2	1	0	Yes	0	0	0	No	3	3	2	Yes	2	1	0	0	0	0	3	3	2	Hypothetical_protein_-_conserved(predicted) OS=Leishmania donovani (strain BPK282A1) OX=981087 GN=LDBPK_291150 PE=4 SV=1
A4I3Y1	54.252	24.4	1	2	1	Yes	0	0	0	No	3	2	3	Yes	0	0	0	0	0	0	0	0	0	Hypothetical_protein_-_conserved OS=Leishmania infantum OX=5671 GN=LINF_280032100 PE=4 SV=1
E9BJ82	23.038	26.1	1	2	1	Yes	0	0	0	No	2	3	3	Yes	1	2	1	0	0	0	2	3	3	Hypothetical_protein_-_conserved(predicted) OS=Leishmania donovani (strain BPK282A1) OX=981087 GN=LDBPK_271510 PE=4 SV=1
E9B801	21.36	20	1	1	3	Yes	0	0	0	No	2	3	3	Yes	1	1	3	0	0	0	2	3	3	Hypothetical_protein_-_conserved(predicted) OS=Leishmania donovani (strain BPK282A1) OX=981087 GN=LDBPK_040350 PE=4 SV=1
E9BP13	14.387	27.6	2	1	2	Yes	0	0	0	No	3	2	3	Yes	2	1	2	0	0	0	3	2	3	Hypothetical_protein_-_conserved(predicted) OS=Leishmania donovani (strain BPK282A1) OX=981087 GN=LDBPK_322620 PE=4 SV=1
E9BSX6	9.3578	61	1	3	2	Yes	0	0	0	No	3	2	3	Yes	1	3	2	0	0	0	3	2	3	Anaphase promoting complex subunit protein, putative OS=Leishmania donovani (strain BPK282A1) OX=981087 GN=LDBPK_354570 PE=4 SV=1
A4HRT8	236.89	33.8	2	3	1	Yes	0	0	0	No	3	3	2	Yes	2	3	1	0	0	0	3	3	2	FYVE-type domain-containing protein OS=Leishmania infantum OX=5671 GN=LINJ_03_0260 PE=4 SV=1
E9BAV7	77.018	6.9	2	2	2	Yes	0	0	0	No	3	2	3	Yes	2	2	2	0	0	0	3	2	3	Organic solute transporter Ostalpha, putative(predicted) OS=Leishmania donovani (strain BPK282A1) OX=981087 GN=LDBPK_111190 PE=4 SV=1
E9BTW7	49.487	13.1	2	2	2	Yes	0	0	0	No	4	3	1	Yes	0	0	0	0	0	0	1	1	0	Hypothetical_protein_-_conserved(predicted) OS=Leishmania donovani (strain BPK282A1) OX=981087 GN=LDBPK_362580 PE=4 SV=1
E9BST8	115.09	4	3	2	1	Yes	0	0	0	No	3	3	2	Yes	3	2	1	0	0	0	3	3	2	Hypothetical_protein_-_conserved(predicted) OS=Leishmania donovani (strain BPK282A1) OX=981087 GN=LDBPK_354180 PE=4 SV=1
A4IA32	142.95	27.2	2	2	3	Yes	0	0	0	No	3	2	3	Yes	2	2	3	0	0	0	3	2	3	Hypothetical_protein_-_conserved(predicted) OS=Leishmania infantum OX=5671 GN=LINJ_34_2390 PE=4 SV=1
E9BIU7	70.901	9.6	2	2	3	Yes	0	0	0	No	3	3	2	Yes	2	2	3	0	0	0	3	3	2	RING-CH-type domain-containing protein OS=Leishmania donovani (strain BPK282A1) OX=981087 GN=LDBPK_270120 PE=4 SV=1
E9BTS5	51.037	8.9	2	2	3	Yes	0	0	0	No	3	3	2	Yes	2	2	3	0	0	0	3	3	2	Alpha-1,3-mannosyltransferase, putative OS=Leishmania donovani (strain BPK282A1) OX=981087 GN=LDBPK_362160 PE=4 SV=1
E9BDH9	55.211	4.5	3	2	2	Yes	0	0	0	No	3	3	2	Yes	3	2	2	0	0	0	3	3	2	Rab-GAP TBC domain-containing protein OS=Leishmania donovani (strain BPK282A1) OX=981087 GN=LDBPK_171570 PE=4 SV=1
E9BGZ8	26.617	24.8	3	2	2	Yes	0	0	0	No	2	3	3	Yes	3	2	2	0	0	0	2	3	3	Peptidyl-prolyl cis-trans isomerase-like protein OS=Leishmania donovani (strain BPK282A1) OX=981087 GN=LDBPK_241350 PE=4 SV=1
E9BSA7	121.66	6.2	3	2	2	Yes	0	0	0	No	4	2	2	Yes	3	2	2	0	0	0	4	2	2	Protein kinase, putative OS=Leishmania donovani (strain BPK282A1) OX=981087 GN=LDBPK_352370 PE=4 SV=1
E9BQN4	52.068	19.2	2	3	3	Yes	0	0	0	No	3	2	3	Yes	2	3	3	0	0	0	3	2	3	Hypothetical_protein_-_conserved(predicted) OS=Leishmania donovani (strain BPK282A1) OX=981087 GN=LDBPK_340800 PE=4 SV=1
E9B980	62.494	8.5	3	3	2	Yes	0	0	0	No	3	2	3	Yes	3	3	2	0	0	0	3	2	3	J domain-containing protein OS=Leishmania donovani (strain BPK282A1) OX=981087 GN=LDBPK_070890 PE=4 SV=1
E9BA72	54.268	5.9	3	3	3	Yes	0	0	0	No	3	3	2	Yes	3	3	3	0	0	0	3	3	2	Amastin surface glycoprotein, putative(predicted) OS=Leishmania donovani (strain BPK282A1) OX=981087 GN=LDBPK_100240 PE=4 SV=1
E9BCT8	51.683	7.2	3	3	3	Yes	0	0	0	No	2	3	3	Yes	3	3	3	0	0	0	2	3	3	Metallopeptidase, putative OS=Leishmania donovani (strain BPK282A1) OX=981087 GN=LDBPK_160850 PE=4 SV=1
E9BDY7	16.874	33.1	3	2	4	Yes	0	0	0	No	2	3	3	Yes	3	2	4	0	0	0	2	3	3	RING-type domain-containing protein OS=Leishmania donovani (strain BPK282A1) OX=981087 GN=LDBPK_181560 PE=4 SV=1
E9BLX6	38.48	11.9	3	3	3	Yes	0	0	0	No	3	3	2	Yes	3	3	3	0	0	0	3	3	2	SET domain-containing protein OS=Leishmania donovani (strain BPK282A1) OX=981087 GN=LDBPK_302330 PE=4 SV=1
E9BRP1	32.039	11.7	3	3	3	Yes	0	0	0	No	2	3	3	Yes	3	3	3	0	0	0	2	3	3	Hypothetical_protein_-_conserved(predicted) OS=Leishmania donovani (strain BPK282A1) OX=981087 GN=LDBPK_350090 PE=4 SV=1
E9BUM0	23.396	29.4	3	3	3	Yes	0	0	0	No	3	2	3	Yes	3	3	3	0	0	0	3	2	3	Exosome-associated protein 4, putative OS=Leishmania donovani (strain BPK282A1) OX=981087 GN=LDBPK_365120 PE=4 SV=1
A4IBH5	79.277	12.8	4	1	5	Yes	0	0	0	No	3	3	2	Yes	1	0	1	0	0	0	0	0	0	Protein_kinase_-_putative OS=Leishmania infantum OX=5671 GN=LINF_350034000 PE=4 SV=1
A4I7V1	35.846	20.2	3	5	3	Yes	0	0	0	No	3	3	2	Yes	0	2	0	0	0	0	0	0	0	Hypothetical_protein_-_conserved OS=Leishmania infantum OX=5671 GN=LINF_320019500 PE=4 SV=1
E9BIR9	10.828	64.9	3	4	4	Yes	0	0	0	No	3	2	3	Yes	3	4	4	0	0	0	3	2	3	Hypothetical_protein_-_conserved(predicted) OS=Leishmania donovani (strain BPK282A1) OX=981087 GN=LDBPK_262580 PE=4 SV=1
E9BR91	46.809	18.1	3	4	4	Yes	0	0	0	No	4	2	2	Yes	3	4	4	0	0	0	4	2	2	Hypothetical_protein_-_conserved(predicted) OS=Leishmania donovani (strain BPK282A1) OX=981087 GN=LDBPK_342930 PE=4 SV=1
A4HRV0	32.763	15.5	4	4	4	Yes	0	0	0	No	3	3	2	Yes	2	2	2	0	0	0	0	0	0	GPR1/FUN34/yaaH_family_-_putative OS=Leishmania infantum OX=5671 GN=LINF_030008700 PE=4 SV=1
A4HS17	39.607	17.8	4	4	4	Yes	0	0	0	No	2	3	3	Yes	1	1	1	0	0	0	0	0	0	Hypothetical_protein_-_conserved OS=Leishmania infantum OX=5671 GN=LINF_040007300 PE=4 SV=1
A4IAA5	80.585	15.2	5	4	3	Yes	0	0	0	No	2	3	3	Yes	5	4	3	0	0	0	2	3	3	Hypothetical_protein_-_conserved OS=Leishmania infantum OX=5671 GN=LINF_340040900 PE=4 SV=1
E9BLJ7	50.3	21.5	5	4	5	Yes	0	0	0	No	3	3	2	Yes	5	4	5	0	0	0	3	3	2	Autophagy_protein_5_(ATG5)GeneDB:LmjF.30.0980(predicted) OS=Leishmania donovani (strain BPK282A1) OX=981087 GN=LDBPK_301040 PE=4 SV=1
A4HZY0	27.29	36.9	5	5	5	Yes	0	0	0	No	3	2	3	Yes	2	2	2	0	0	0	0	0	0	Hypothetical_protein_-_conserved OS=Leishmania infantum OX=5671 GN=LINF_220016800 PE=4 SV=1
A4I4C2	31.38	38.5	5	6	6	Yes	0	0	0	No	3	3	2	Yes	5	6	6	0	0	0	3	3	2	NADH-ubiquinone_oxidoreductase_complex_I_subunit_-_putative OS=Leishmania infantum OX=5671 GN=LINF_290011900 PE=4 SV=1
E9BCW9	39.56	18.6	0	2	1	Yes	0	0	0	No	3	3	3	Yes	0	2	1	0	0	0	3	3	3	Polyketide_cyc domain-containing protein OS=Leishmania donovani (strain BPK282A1) OX=981087 GN=LDBPK_161150 PE=4 SV=1
E9BK73	45.062	14.3	1	2	0	Yes	0	0	0	No	3	3	3	Yes	1	2	0	0	0	0	3	3	3	Hypothetical_protein_-_conserved(predicted) OS=Leishmania donovani (strain BPK282A1) OX=981087 GN=LDBPK_280330 PE=4 SV=1
E9BJG8	57.737	7.5	1	1	2	Yes	0	0	0	No	3	3	3	Yes	0	0	0	0	0	0	1	1	1	Hypothetical_protein_-_conserved(predicted) OS=Leishmania donovani (strain BPK282A1) OX=981087 GN=LDBPK_272380 PE=4 SV=1
E9BSJ3	21.376	23.4	2	2	1	Yes	0	0	0	No	3	3	3	Yes	2	2	1	0	0	0	3	3	3	Hypothetical_protein_-_conserved(predicted) OS=Leishmania donovani (strain BPK282A1) OX=981087 GN=LDBPK_353230 PE=4 SV=1
E9B8U5	44.606	21.1	3	0	2	Yes	0	0	0	No	3	3	3	Yes	3	0	2	0	0	0	3	3	3	Qb-SNARE protein, putative(predicted) OS=Leishmania donovani (strain BPK282A1) OX=981087 GN=LDBPK_060850 PE=4 SV=1
E9BHW9	58.405	13.1	3	1	1	Yes	0	0	0	No	4	2	3	Yes	3	1	1	0	0	0	4	2	3	Rieske domain-containing protein OS=Leishmania donovani (strain BPK282A1) OX=981087 GN=LDBPK_252150 PE=4 SV=1
A4HYZ9	29.514	46.7	1	3	2	Yes	0	0	0	No	3	2	4	Yes	1	3	2	0	0	0	3	2	4	Hypothetical_protein_-_conserved OS=Leishmania infantum OX=5671 GN=LINF_200021500 PE=4 SV=1
E9B9C1	53.506	13.2	2	2	2	Yes	0	0	0	No	3	3	3	Yes	0	0	0	0	0	0	1	1	1	Amino acid transporter, putative OS=Leishmania donovani (strain BPK282A1) OX=981087 GN=LDBPK_071340 PE=4 SV=1
E9BE62	21.714	26.3	2	3	1	Yes	0	0	0	No	3	2	4	Yes	2	3	1	0	0	0	3	2	4	U3 snoRNA-associated protein UTP11, putative OS=Leishmania donovani (strain BPK282A1) OX=981087 GN=LDBPK_190670 PE=4 SV=1
E9BER5	33.99	21.3	2	2	2	Yes	0	0	0	No	3	3	3	Yes	2	2	2	0	0	0	3	3	3	Protein_transport_protein_yif1_-_putative(predicted) OS=Leishmania donovani (strain BPK282A1) OX=981087 GN=LDBPK_201160 PE=4 SV=1
E9BFT9	13.032	26.2	2	2	2	Yes	0	0	0	No	3	3	3	Yes	2	2	2	0	0	0	3	3	3	Hypothetical_protein_-_conserved(predicted) OS=Leishmania donovani (strain BPK282A1) OX=981087 GN=LDBPK_220720 PE=4 SV=1
E9BHW7	113.06	12.6	2	2	2	Yes	0	0	0	No	3	3	3	Yes	0	0	0	0	0	0	1	1	1	Helicase-like protein, putative OS=Leishmania donovani (strain BPK282A1) OX=981087 GN=LDBPK_252130 PE=4 SV=1
E9BHZ7	15.706	32.4	2	2	2	Yes	0	0	0	No	3	3	3	Yes	0	0	0	0	0	0	1	1	1	Microsomal signal peptidase 12 kDa subunit (SPC12), putative(predicted) OS=Leishmania donovani (strain BPK282A1) OX=981087 GN=LDBPK_252430 PE=4 SV=1
E9BPE2	15.005	28.8	2	3	2	Yes	0	0	0	No	3	3	3	Yes	2	3	2	0	0	0	3	3	3	Kinetoplast-associated protein p18-2, putative OS=Leishmania donovani (strain BPK282A1) OX=981087 GN=LDBPK_323920 PE=4 SV=1
E9BFP7	79.399	9.4	3	1	3	Yes	0	0	0	No	3	4	2	Yes	3	1	3	0	0	0	3	4	2	Hypothetical_protein_-_conserved(predicted) OS=Leishmania donovani (strain BPK282A1) OX=981087 GN=LDBPK_220280 PE=4 SV=1
A4I4J2	22.818	23.4	2	2	4	Yes	0	0	0	No	2	3	4	Yes	2	2	4	0	0	0	2	3	4	Amastin, putative OS=Leishmania infantum OX=5671 GN=LINF_290019500 PE=4 SV=1
E9B8X8	79.504	17.6	2	4	2	Yes	0	0	0	No	4	2	3	Yes	2	4	2	0	0	0	4	2	3	BRCT domain-containing protein OS=Leishmania donovani (strain BPK282A1) OX=981087 GN=LDBPK_061180 PE=4 SV=1
E9BA18	36.147	12.9	3	2	3	Yes	0	0	0	No	3	3	3	Yes	3	2	3	0	0	0	3	3	3	Mitochondrial carrier protein, putative OS=Leishmania donovani (strain BPK282A1) OX=981087 GN=LDBPK_091330 PE=3 SV=1
E9BA38	15.03	33.6	3	3	2	Yes	0	0	0	No	3	3	3	Yes	3	3	2	0	0	0	3	3	3	Rhodanese domain-containing protein OS=Leishmania donovani (strain BPK282A1) OX=981087 GN=LDBPK_091530 PE=4 SV=1
A4I1E6	104.05	10.9	3	4	2	Yes	0	0	0	No	3	3	3	Yes	1	1	1	0	0	0	0	0	0	Hypothetical_protein_-_conserved(predicted) OS=Leishmania infantum OX=5671 GN=LINJ_25_1080 PE=4 SV=1
E9BKH8	14.095	25.2	3	3	3	Yes	0	0	0	No	3	3	3	Yes	3	3	3	0	0	0	3	3	3	Hypothetical_protein(predicted) OS=Leishmania donovani (strain BPK282A1) OX=981087 GN=LDBPK_290320 PE=4 SV=1
E9BLV0	35.119	18.2	3	3	3	Yes	0	0	0	No	2	4	3	Yes	3	3	3	0	0	0	2	4	3	Hypothetical_protein_-_conserved(predicted) OS=Leishmania donovani (strain BPK282A1) OX=981087 GN=LDBPK_302070 PE=4 SV=1
E9BQY8	17.153	26.3	3	3	3	Yes	0	0	0	No	3	3	3	Yes	3	3	3	0	0	0	3	3	3	Hypothetical_protein_-_conserved(predicted) OS=Leishmania donovani (strain BPK282A1) OX=981087 GN=LDBPK_341890 PE=4 SV=1
E9B7J8	35.818	17.9	3	3	4	Yes	0	0	0	No	2	4	3	Yes	3	3	4	0	0	0	2	4	3	Hypothetical_protein_-_conserved(predicted) OS=Leishmania donovani (strain BPK282A1) OX=981087 GN=LDBPK_020510 PE=4 SV=1
E9B8Y3	16.493	38.1	3	3	4	Yes	0	0	0	No	3	3	3	Yes	3	3	4	0	0	0	3	3	3	Thioredoxin domain-containing protein OS=Leishmania donovani (strain BPK282A1) OX=981087 GN=LDBPK_061240 PE=4 SV=1
E9BC10	60.356	10.7	3	4	3	Yes	0	0	0	No	3	2	4	Yes	3	4	3	0	0	0	3	2	4	Phosphatidylserine synthase, putative OS=Leishmania donovani (strain BPK282A1) OX=981087 GN=LDBPK_141280 PE=4 SV=1
E9AHK0	22.725	35.4	4	3	3	Yes	0	0	0	No	3	3	3	Yes	0	0	0	0	0	0	0	0	0	Putative ama1 protein OS=Leishmania infantum OX=5671 GN=LINJ_30_1490 PE=4 SV=1
A4I1D1	35.336	23.5	3	4	4	Yes	0	0	0	No	3	3	3	Yes	0	1	1	0	0	0	0	0	0	Hypothetical_protein_-_conserved OS=Leishmania infantum OX=5671 GN=LINF_250014800 PE=4 SV=1
E9BJ30	22.106	25.4	3	4	4	Yes	0	0	0	No	3	2	4	Yes	3	4	4	0	0	0	3	2	4	Emopamil binding protein, putative(predicted) OS=Leishmania donovani (strain BPK282A1) OX=981087 GN=LDBPK_270960 PE=4 SV=1
A4I658	16.68	33.3	4	3	4	Yes	0	0	0	No	3	3	3	Yes	4	3	4	0	0	0	3	3	3	SnoaL-like_domain_containing_protein_-_putative OS=Leishmania infantum OX=5671 GN=LINF_300042500 PE=4 SV=1
E9BUG8	52.049	10.5	4	3	4	Yes	0	0	0	No	4	3	2	Yes	4	3	4	0	0	0	4	3	2	Alternative oxidase OS=Leishmania donovani (strain BPK282A1) OX=981087 GN=LDBPK_364600 PE=3 SV=1
A4HUT4	12.456	57.7	4	4	4	Yes	0	0	0	No	3	3	3	Yes	1	1	1	0	0	0	0	0	0	Pterin-4-alpha-carbinolamine_dehydratase_-_putative OS=Leishmania infantum OX=5671 GN=LINF_110007100 PE=3 SV=1
A4HY85	99.618	7.6	4	4	4	Yes	0	0	0	No	3	3	3	Yes	1	1	1	0	0	0	0	0	0	Extracellular_receptor_-_putative OS=Leishmania infantum OX=5671 GN=LINF_190011300 PE=4 SV=1
A4I141	31	16.3	4	4	4	Yes	0	0	0	No	3	3	3	Yes	1	1	1	0	0	0	0	0	0	Hypothetical_protein_-_conserved OS=Leishmania infantum OX=5671 GN=LINF_240029500 PE=4 SV=1
E9BUZ6	34.868	27.6	4	3	5	Yes	0	0	0	No	3	3	3	Yes	4	3	5	0	0	0	3	3	3	Hypothetical_protein_-_conserved(predicted) OS=Leishmania donovani (strain BPK282A1) OX=981087 GN=LDBPK_366390 PE=4 SV=1
E9BI49	92.909	10.2	5	4	3	Yes	0	0	0	No	2	4	3	Yes	5	4	3	0	0	0	2	4	3	TPR repeat/Tetratricopeptide repeat, putative(predicted) OS=Leishmania donovani (strain BPK282A1) OX=981087 GN=LDBPK_260360 PE=4 SV=1
A4IDP2	64.832	11.6	4	4	5	Yes	0	0	0	No	3	2	4	Yes	4	4	5	0	0	0	3	2	4	Esterase_PHB_depolymerase /Prolyl_oligopeptidase_family_-_putative OS=Leishmania infantum OX=5671 GN=LINF_360055800 PE=4 SV=1
A4IBZ4	119.52	8.4	5	6	5	Yes	0	0	0	No	3	2	4	Yes	5	6	5	0	0	0	3	2	4	FPL domain-containing protein OS=Leishmania infantum OX=5671 GN=LINJ_35_4610 PE=4 SV=2
E9B8U7	24.276	40.9	0	2	2	Yes	0	0	0	No	3	4	3	Yes	0	0	0	0	0	0	1	2	1	Hypothetical_protein_-_conserved(predicted) OS=Leishmania donovani (strain BPK282A1) OX=981087 GN=LDBPK_060870 PE=4 SV=1
A4HT21	71.932	9.7	2	1	1	Yes	0	0	0	No	4	3	3	Yes	0	0	0	0	0	0	1	1	0	CLN3_protein_-_putative(predicted) OS=Leishmania infantum OX=5671 GN=LINJ_06_1360 PE=4 SV=2
E9BA14	46.904	18.5	2	1	3	Yes	0	0	0	No	4	4	2	Yes	2	1	3	0	0	0	4	4	2	Hypothetical_protein_-__conserved(predicted) OS=Leishmania donovani (strain BPK282A1) OX=981087 GN=LDBPK_091290 PE=4 SV=1
E9BV44	38.519	30.7	2	2	2	Yes	0	0	0	No	4	3	3	Yes	2	2	2	0	0	0	4	3	3	Y113g7b.23 protein-like protein(predicted) OS=Leishmania donovani (strain BPK282A1) OX=981087 GN=LDBPK_366880 PE=4 SV=1
E9B821	163.63	8.2	1	3	3	Yes	0	0	0	No	3	3	4	Yes	1	3	3	0	0	0	3	3	4	DENN domain-containing protein OS=Leishmania donovani (strain BPK282A1) OX=981087 GN=LDBPK_040560 PE=4 SV=1
E9BCR7	74.679	13.4	2	2	3	Yes	0	0	0	No	3	3	4	Yes	2	2	3	0	0	0	3	3	4	Peptidyl-prolyl cis-trans isomerase OS=Leishmania donovani (strain BPK282A1) OX=981087 GN=LDBPK_160640 PE=3 SV=1
E9BLD0	71.333	11.1	2	2	3	Yes	0	0	0	No	4	3	3	Yes	2	2	3	0	0	0	4	3	3	Transmembrane 9 superfamily member OS=Leishmania donovani (strain BPK282A1) OX=981087 GN=LDBPK_300360 PE=3 SV=1
A4I0J6	43.586	28.6	2	3	3	Yes	0	0	0	No	3	3	4	Yes	1	0	1	0	0	0	0	0	0	Mitochondrial carrier protein-like protein OS=Leishmania infantum OX=5671 GN=LINF_230023000 PE=3 SV=1
A4HUK0	122.84	7.9	3	3	2	Yes	0	0	0	No	2	3	5	Yes	3	3	2	0	0	0	2	3	5	Hypothetical_protein_-_conserved OS=Leishmania infantum OX=5671 GN=LINF_100015500 PE=4 SV=1
E9BSG2	79.301	13.8	3	1	4	Yes	0	0	0	No	4	3	3	Yes	0	0	0	0	0	0	1	0	1	Protein kinase domain-containing protein OS=Leishmania donovani (strain BPK282A1) OX=981087 GN=LDBPK_352920 PE=4 SV=1
E9BER7	33.204	14	3	3	3	Yes	0	0	0	No	4	3	3	Yes	3	3	3	0	0	0	4	3	3	Hypothetical_protein_-_conserved(predicted) OS=Leishmania donovani (strain BPK282A1) OX=981087 GN=LDBPK_201180 PE=4 SV=1
E9BJW1	32.589	35.3	4	3	2	Yes	0	0	0	No	3	4	3	Yes	4	3	2	0	0	0	3	4	3	Hd phosphohydrolase family protein(predicted) OS=Leishmania donovani (strain BPK282A1) OX=981087 GN=LDBPK_282410 PE=4 SV=1
E9BB87	13.992	47.9	3	4	3	Yes	0	0	0	No	4	4	2	Yes	3	4	3	0	0	0	4	4	2	Hypothetical_protein_-_conserved(predicted) OS=Leishmania donovani (strain BPK282A1) OX=981087 GN=LDBPK_130120 PE=4 SV=1
E9BL25	67.793	19.7	3	4	3	Yes	0	0	0	No	4	2	4	Yes	3	4	3	0	0	0	4	2	4	DTW domain-containing protein OS=Leishmania donovani (strain BPK282A1) OX=981087 GN=LDBPK_292280 PE=4 SV=1
E9BCI7	10.712	61.1	4	3	3	Yes	0	0	0	No	4	3	3	Yes	4	3	3	0	0	0	4	3	3	Hypothetical_protein_-_conserved(predicted) OS=Leishmania donovani (strain BPK282A1) OX=981087 GN=LDBPK_151480 PE=4 SV=1
E9BCX4	29.069	33.9	4	5	1	Yes	0	0	0	No	4	3	3	Yes	4	5	1	0	0	0	4	3	3	Hypothetical_protein_-_conserved(predicted) OS=Leishmania donovani (strain BPK282A1) OX=981087 GN=LDBPK_161200 PE=4 SV=1
E9BQE5	87.678	8	4	3	3	Yes	0	0	0	No	4	4	2	Yes	4	3	3	0	0	0	4	4	2	Hypothetical_protein(predicted) OS=Leishmania donovani (strain BPK282A1) OX=981087 GN=LDBPK_332150 PE=4 SV=1
E9BP16	70.973	12.2	2	4	5	Yes	0	0	0	No	4	4	2	Yes	2	4	5	0	0	0	4	4	2	Hypothetical_protein_-_conserved(predicted) OS=Leishmania donovani (strain BPK282A1) OX=981087 GN=LDBPK_322650 PE=4 SV=1
E9B7Y7	39.607	17.8	4	4	3	Yes	0	0	0	No	2	4	4	Yes	1	1	0	0	0	0	0	1	1	Hypothetical_protein_-_conserved(predicted) OS=Leishmania donovani (strain BPK282A1) OX=981087 GN=LDBPK_040210 PE=4 SV=1
E9BD80	114.6	7.3	4	4	5	Yes	0	0	0	No	3	4	3	Yes	4	4	5	0	0	0	3	4	3	Hypothetical_protein_-_conserved(predicted) OS=Leishmania donovani (strain BPK282A1) OX=981087 GN=LDBPK_170590 PE=4 SV=1
E9AHT2	23.881	35.5	5	3	5	Yes	0	0	0	No	3	3	4	Yes	1	1	2	0	0	0	0	0	0	Amastin-like_protein OS=Leishmania infantum OX=5671 GN=LINF_340015800 PE=4 SV=1
A4ICZ9	146.06	7.1	6	4	4	Yes	0	0	0	No	4	3	3	Yes	6	4	4	0	0	0	4	3	3	Hypothetical_protein_-_conserved OS=Leishmania infantum OX=5671 GN=LINF_360048600 PE=4 SV=2
E9B813	34.544	27.2	0	1	0	Yes	0	0	0	No	4	3	4	Yes	0	1	0	0	0	0	4	3	4	Hypothetical_protein_-_conserved(predicted) OS=Leishmania donovani (strain BPK282A1) OX=981087 GN=LDBPK_040480 PE=4 SV=1
E9BT24	27.344	22	1	0	1	Yes	0	0	0	No	4	3	4	Yes	1	0	1	0	0	0	4	3	4	Hypothetical_protein_-_conserved(predicted) OS=Leishmania donovani (strain BPK282A1) OX=981087 GN=LDBPK_355050 PE=4 SV=1
E9BJB5	28.842	30.9	1	2	1	Yes	0	0	0	No	4	3	4	Yes	1	2	1	0	0	0	4	3	4	Hypothetical_protein_-_conserved(predicted) OS=Leishmania donovani (strain BPK282A1) OX=981087 GN=LDBPK_271850 PE=4 SV=1
E9BJY8	54.242	24.4	1	2	1	Yes	0	0	0	No	4	3	4	Yes	0	0	0	0	0	0	1	1	1	Hypothetical_protein_-_conserved(predicted) OS=Leishmania donovani (strain BPK282A1) OX=981087 GN=LDBPK_282680 PE=4 SV=1
A4I0L0	42.655	36.4	2	1	2	Yes	0	0	0	No	4	4	3	Yes	1	0	1	0	0	0	1	1	0	RING-H2_zinc_finger/Ring_finger_domain /Zinc_finger_-_C3HC4_type_(RING_finger )_containing_protein_-_putative OS=Leishmania infantum OX=5671 GN=LINF_230024400 PE=4 SV=1
E9B8Z6	71.835	9.7	2	2	1	Yes	0	0	0	No	4	3	4	Yes	0	1	0	0	0	0	1	1	1	CLN3 protein, putative(predicted) OS=Leishmania donovani (strain BPK282A1) OX=981087 GN=LDBPK_061360 PE=4 SV=1
E9BPL1	120.16	8.3	2	2	2	Yes	0	0	0	No	4	2	5	Yes	2	2	2	0	0	0	4	2	5	Hypothetical_protein_-_conserved(predicted) OS=Leishmania donovani (strain BPK282A1) OX=981087 GN=LDBPK_332730 PE=4 SV=1
E9B9U9	51.678	16.8	2	3	2	Yes	0	0	0	No	3	4	4	Yes	2	3	2	0	0	0	3	4	4	CULT domain-containing protein OS=Leishmania donovani (strain BPK282A1) OX=981087 GN=LDBPK_090620 PE=4 SV=1
E9BJ21	105.19	7.6	2	2	3	Yes	0	0	0	No	4	3	4	Yes	2	2	3	0	0	0	4	3	4	Hypothetical_protein_-_conserved(predicted) OS=Leishmania donovani (strain BPK282A1) OX=981087 GN=LDBPK_270870 PE=4 SV=1
A4IBQ2	66.834	17.1	3	3	2	Yes	0	0	0	No	5	2	4	Yes	0	1	1	0	0	0	1	0	1	Membrane_transporter_protein_-_putative OS=Leishmania infantum OX=5671 GN=LINF_350041700 PE=4 SV=1
E9BSZ8	11.635	41.1	3	3	2	Yes	0	0	0	No	4	4	3	Yes	3	3	2	0	0	0	4	4	3	Glycine cleavage system H protein OS=Leishmania donovani (strain BPK282A1) OX=981087 GN=LDBPK_354790 PE=3 SV=1
E9AHP9	57.03	15.2	3	4	2	Yes	0	0	0	No	4	4	3	Yes	1	1	1	0	0	0	0	0	0	Hypothetical_protein_-_conserved OS=Leishmania infantum OX=5671 GN=LINF_330032100 PE=4 SV=1
E9BV36	43.293	16.8	3	3	3	Yes	0	0	0	No	4	4	3	Yes	0	0	0	0	0	0	1	1	0	Cop9 signalosome complex subunit, putative(predicted) OS=Leishmania donovani (strain BPK282A1) OX=981087 GN=LDBPK_366800 PE=4 SV=1
A4I5U4	39.62	26.1	3	4	3	Yes	0	0	0	No	4	4	3	Yes	1	1	1	0	0	0	0	0	0	Hypothetical_protein_-_conserved OS=Leishmania infantum OX=5671 GN=LINF_300031900 PE=4 SV=1
E9B7U6	45.145	17.9	3	4	3	Yes	0	0	0	No	4	4	3	Yes	3	4	3	0	0	0	4	4	3	Hypothetical_protein_-_conserved(predicted) OS=Leishmania donovani (strain BPK282A1) OX=981087 GN=LDBPK_030780 PE=4 SV=1
E9BA71	29.542	20.9	3	4	3	Yes	0	0	0	No	3	4	4	Yes	3	4	3	0	0	0	3	4	4	Hypothetical_protein_-_conserved(predicted) OS=Leishmania donovani (strain BPK282A1) OX=981087 GN=LDBPK_100230 PE=4 SV=1
E9BNF7	29.435	25	4	4	2	Yes	0	0	0	No	4	4	3	Yes	4	4	2	0	0	0	4	4	3	Hypothetical_protein_-_conserved(predicted) OS=Leishmania donovani (strain BPK282A1) OX=981087 GN=LDBPK_320530 PE=4 SV=1
E9BA70	75.629	11.7	3	4	4	Yes	0	0	0	No	4	3	4	Yes	3	4	4	0	0	0	4	3	4	Hypothetical_protein_-_conserved(predicted) OS=Leishmania donovani (strain BPK282A1) OX=981087 GN=LDBPK_100220 PE=4 SV=1
E9BUV9	17.818	30.4	4	4	4	Yes	0	0	0	No	4	3	4	Yes	4	4	4	0	0	0	4	3	4	Mechanosensitive ion channel, putative(predicted) OS=Leishmania donovani (strain BPK282A1) OX=981087 GN=LDBPK_366020 PE=4 SV=1
E9BM21	30.34	33.6	4	5	5	Yes	0	0	0	No	4	4	3	Yes	4	5	5	0	0	0	4	4	3	Superoxide dismutase, putative OS=Leishmania donovani (strain BPK282A1) OX=981087 GN=LDBPK_302780 PE=4 SV=1
E9BR98	128.89	10.5	4	3	7	Yes	0	0	0	No	3	4	4	Yes	4	3	7	0	0	0	3	4	4	Phospholipid-transporting ATPase OS=Leishmania donovani (strain BPK282A1) OX=981087 GN=LDBPK_343000 PE=3 SV=1
E9BK23	106.29	11.7	6	6	3	Yes	0	0	0	No	5	4	2	Yes	6	6	3	0	0	0	5	4	2	Hypothetical_protein_-_conserved(predicted) OS=Leishmania donovani (strain BPK282A1) OX=981087 GN=LDBPK_283050 PE=4 SV=1
E9AHD7	55.458	18.4	7	6	7	Yes	0	0	0	No	3	4	4	Yes	2	1	2	0	0	0	0	1	0	Amino_acid_transporter_aATP11_-_putative OS=Leishmania infantum OX=5671 GN=LINF_270012700 PE=4 SV=1
E9BGJ2	42.672	41.2	1	1	1	Yes	0	0	0	No	4	3	5	Yes	0	0	0	0	0	0	1	0	2	RING-type domain-containing protein OS=Leishmania donovani (strain BPK282A1) OX=981087 GN=LDBPK_231780 PE=4 SV=1
E9BIM3	426.41	3.7	1	1	2	Yes	0	0	0	No	5	5	2	Yes	0	0	0	0	0	0	1	1	0	Hypothetical_protein_-_conserved(predicted) OS=Leishmania donovani (strain BPK282A1) OX=981087 GN=LDBPK_262120 PE=4 SV=1
E9BGE0	73.112	13.7	1	3	1	Yes	0	0	0	No	3	4	5	Yes	1	3	1	0	0	0	3	4	5	Hypothetical_protein_-_conserved(predicted) OS=Leishmania donovani (strain BPK282A1) OX=981087 GN=LDBPK_231260 PE=4 SV=1
E9BSN9	66.806	17.1	3	2	1	Yes	0	0	0	No	5	3	4	Yes	0	0	0	0	0	0	1	1	1	Membrane transporter protein, putative(predicted) OS=Leishmania donovani (strain BPK282A1) OX=981087 GN=LDBPK_353680 PE=4 SV=1
E9BK88	30.294	37.3	2	3	2	Yes	0	0	0	No	3	4	5	Yes	2	3	2	0	0	0	3	4	5	Ubiquitin activating enzyme, putative OS=Leishmania donovani (strain BPK282A1) OX=981087 GN=LDBPK_280500 PE=4 SV=1
E9BQ64	105.84	5.7	2	2	3	Yes	0	0	0	No	4	4	4	Yes	2	2	3	0	0	0	4	4	4	Hypothetical_protein_-_conserved(predicted) OS=Leishmania donovani (strain BPK282A1) OX=981087 GN=LDBPK_331330 PE=4 SV=1
E9BK40	16.322	35.8	3	3	2	Yes	0	0	0	No	4	4	4	Yes	0	0	0	0	0	0	1	1	1	Glucosamine 6-phosphate N-acetyltransferase OS=Leishmania donovani (strain BPK282A1) OX=981087 GN=LDBPK_283250 PE=3 SV=1
A4HTC1	94.2	7.8	2	4	3	Yes	0	0	0	No	4	4	4	Yes	2	4	3	0	0	0	4	4	4	Hypothetical_protein_-_conserved OS=Leishmania infantum OX=5671 GN=LINF_070016000 PE=4 SV=1
E9BAL0	12.484	57.7	3	3	3	Yes	0	0	0	No	4	4	4	Yes	0	0	0	0	0	0	1	1	1	Pterin-4-alpha-carbinolamine dehydratase, putative OS=Leishmania donovani (strain BPK282A1) OX=981087 GN=LDBPK_110220 PE=3 SV=1
E9BHJ7	35.405	23.5	3	3	3	Yes	0	0	0	No	4	4	4	Yes	0	0	0	0	0	0	1	1	1	Hypothetical_protein_-_conserved(predicted) OS=Leishmania donovani (strain BPK282A1) OX=981087 GN=LDBPK_250930 PE=4 SV=1
E9BRT4	225.5	4	3	4	2	Yes	0	0	0	No	4	4	4	Yes	3	4	2	0	0	0	4	4	4	WD domain, G-beta repeat, putative(predicted) OS=Leishmania donovani (strain BPK282A1) OX=981087 GN=LDBPK_350570 PE=4 SV=1
E9BIJ9	294.39	3.4	4	1	4	Yes	0	0	0	No	4	2	6	Yes	4	1	4	0	0	0	4	2	6	Leucine_Rich_repeat_-_putative(predicted) OS=Leishmania donovani (strain BPK282A1) OX=981087 GN=LDBPK_261880 PE=4 SV=1
A4I6V8	147.3	7.7	5	3	1	Yes	0	0	0	No	4	4	4	Yes	2	2	0	0	0	0	1	2	1	Protein_kinase_-_putative OS=Leishmania infantum OX=5671 GN=LINF_310025800 PE=4 SV=1
E9BH45	28.516	28.9	4	4	3	Yes	0	0	0	No	4	4	4	Yes	4	4	3	0	0	0	4	4	4	Hypothetical_protein_-_conserved(predicted) OS=Leishmania donovani (strain BPK282A1) OX=981087 GN=LDBPK_241830 PE=3 SV=1
E9BE59	99.492	7.6	4	4	4	Yes	0	0	0	No	4	4	4	Yes	1	1	1	0	0	0	1	1	1	Extracellular receptor, putative OS=Leishmania donovani (strain BPK282A1) OX=981087 GN=LDBPK_190640 PE=4 SV=1
E9BK58	22.922	18.9	4	4	4	Yes	0	0	0	No	4	4	4	Yes	4	4	4	0	0	0	4	4	4	Hypothetical_protein_-_conserved(predicted) OS=Leishmania donovani (strain BPK282A1) OX=981087 GN=LDBPK_280180 PE=4 SV=1
E9BCD4	49.799	23.5	5	3	4	Yes	0	0	0	No	4	4	4	Yes	5	3	4	0	0	0	4	4	4	Myo-inositol-1 phosphatase, putative OS=Leishmania donovani (strain BPK282A1) OX=981087 GN=LDBPK_150940 PE=4 SV=1
A4HYM4	83.879	14.3	3	4	6	Yes	0	0	0	No	5	4	3	Yes	1	1	1	0	0	0	0	0	0	Glycerol-3-phosphate dehydrogenase-like protein OS=Leishmania infantum OX=5671 GN=LINF_200009700 PE=4 SV=1
E9BJ00	12.127	77.8	4	4	5	Yes	0	0	0	No	4	4	4	Yes	4	4	5	0	0	0	4	4	4	Glutaredoxin-like protein OS=Leishmania donovani (strain BPK282A1) OX=981087 GN=LDBPK_270670 PE=4 SV=1
E9AGG2	70.508	11.3	4	4	6	Yes	0	0	0	No	4	4	4	Yes	4	4	6	0	0	0	4	4	4	Putative surface antigen protein 2 OS=Leishmania infantum OX=5671 GN=LINF_120014000 PE=4 SV=1
E9BB12	34.433	26.2	4	5	5	Yes	0	0	0	No	5	3	4	Yes	4	5	5	0	0	0	5	3	4	Hypothetical_protein_-_conserved(predicted) OS=Leishmania donovani (strain BPK282A1) OX=981087 GN=LDBPK_120320 PE=4 SV=1
E9BI79	27.879	60.4	5	4	5	Yes	0	0	0	No	4	4	4	Yes	5	4	5	0	0	0	4	4	4	t-SNARE coiled-coil homology domain-containing protein OS=Leishmania donovani (strain BPK282A1) OX=981087 GN=LDBPK_260660 PE=4 SV=1
E9B7D8	136.84	8.4	3	6	6	Yes	0	0	0	No	5	3	4	Yes	3	6	6	0	0	0	5	3	4	Hypothetical_protein_-_conserved(predicted) OS=Leishmania donovani (strain BPK282A1) OX=981087 GN=LDBPK_010740 PE=4 SV=1
A4HY78	57.622	15.8	5	5	5	Yes	0	0	0	No	4	4	4	Yes	5	5	5	0	0	0	4	4	4	Hypothetical_protein_-_conserved OS=Leishmania infantum OX=5671 GN=LINF_190010500 PE=4 SV=1
A4I5I0	35.016	17.7	5	5	5	Yes	0	0	0	No	4	4	4	Yes	5	5	5	0	0	0	4	4	4	p1/s1 nuclease OS=Leishmania infantum OX=5671 GN=LINF_300020200 PE=4 SV=1
E9BEV9	68.684	13.8	5	4	6	Yes	0	0	0	No	4	3	5	Yes	5	4	6	0	0	0	4	3	5	Rab-GAP TBC domain-containing protein OS=Leishmania donovani (strain BPK282A1) OX=981087 GN=LDBPK_201600 PE=4 SV=1
E9BHY5	49.126	19.9	6	5	4	Yes	0	0	0	No	5	3	4	Yes	6	5	4	0	0	0	5	3	4	PCI domain-containing protein OS=Leishmania donovani (strain BPK282A1) OX=981087 GN=LDBPK_252310 PE=4 SV=1
E9BSQ3	71.16	11.1	6	5	4	Yes	0	0	0	No	4	5	3	Yes	6	5	4	0	0	0	4	5	3	Enriched in surface-labeled proteome protein 9, putative(predicted) OS=Leishmania donovani (strain BPK282A1) OX=981087 GN=LDBPK_353820 PE=4 SV=1
A4I6G9	32.174	25.6	5	5	6	Yes	0	0	0	No	3	4	5	Yes	1	1	1	0	0	0	0	0	0	Hypothetical_protein_-_conserved OS=Leishmania infantum OX=5671 GN=LINF_310013300 PE=4 SV=1
E9BS91	52.99	22.9	6	5	5	Yes	0	0	0	No	5	2	5	Yes	6	5	5	0	0	0	5	2	5	Short chain dehydrogenase, putative(predicted) OS=Leishmania donovani (strain BPK282A1) OX=981087 GN=LDBPK_352210 PE=4 SV=1
E9BGH7	43.577	28.6	1	3	2	Yes	0	0	0	No	4	4	5	Yes	0	0	0	0	0	0	1	1	1	Mitochondrial carrier protein-like protein OS=Leishmania donovani (strain BPK282A1) OX=981087 GN=LDBPK_231630 PE=3 SV=1
E9B9Z5	34.035	25.2	2	4	2	Yes	0	0	0	No	5	4	4	Yes	2	4	2	0	0	0	5	4	4	Hypothetical_protein_-__conserved(predicted) OS=Leishmania donovani (strain BPK282A1) OX=981087 GN=LDBPK_091090 PE=4 SV=1
E9BNV3	63.422	19.7	2	3	3	Yes	0	0	0	No	6	3	4	Yes	2	3	3	0	0	0	6	3	4	Hypothetical_protein_-_conserved(predicted) OS=Leishmania donovani (strain BPK282A1) OX=981087 GN=LDBPK_322010 PE=4 SV=1
E9BAK1	29.931	26.2	3	2	3	Yes	0	0	0	No	4	4	5	Yes	3	2	3	0	0	0	4	4	5	NGG1 interacting factor 3-like protein OS=Leishmania donovani (strain BPK282A1) OX=981087 GN=LDBPK_110130 PE=4 SV=1
E9BPE0	29.47	35.9	3	3	2	Yes	0	0	0	No	3	6	4	Yes	0	0	0	0	0	0	1	2	1	TYW3 domain-containing protein OS=Leishmania donovani (strain BPK282A1) OX=981087 GN=LDBPK_323900 PE=4 SV=1
A4I785	29.773	47.3	2	3	4	Yes	0	0	0	No	4	4	5	Yes	0	1	2	0	0	0	0	0	1	KH_domain/Domain_of_uncharacterized_function_(DUF 1771)/Smr_domain_containing_protein_-_putative OS=Leishmania infantum OX=5671 GN=LINF_310036800 PE=4 SV=1
E9BSN1	80.793	14.1	3	3	3	Yes	0	0	0	No	4	4	5	Yes	3	3	3	0	0	0	4	4	5	Hypothetical_protein_-_conserved(predicted) OS=Leishmania donovani (strain BPK282A1) OX=981087 GN=LDBPK_353600 PE=4 SV=1
E9BFM9	53.971	15.7	4	3	2	Yes	0	0	0	No	4	4	5	Yes	4	3	2	0	0	0	4	4	5	Amino acid permease, putative OS=Leishmania donovani (strain BPK282A1) OX=981087 GN=LDBPK_220100 PE=4 SV=1
E9BPE5	23.733	41.5	3	4	3	Yes	0	0	0	No	5	5	3	Yes	3	4	3	0	0	0	5	5	3	Tetratricopeptide_repeat_-_putative(predicted) OS=Leishmania donovani (strain BPK282A1) OX=981087 GN=LDBPK_323950 PE=4 SV=1
E9BKR0	103.02	10.4	4	4	4	Yes	0	0	0	No	3	4	6	Yes	4	4	4	0	0	0	3	4	6	KU70 protein, putative OS=Leishmania donovani (strain BPK282A1) OX=981087 GN=LDBPK_291140 PE=4 SV=1
E9BV23	34.89	27.2	4	4	4	Yes	0	0	0	No	4	4	5	Yes	4	4	4	0	0	0	4	4	5	Methylenetetrahydrofolate reductase, putative OS=Leishmania donovani (strain BPK282A1) OX=981087 GN=LDBPK_366670 PE=4 SV=1
E9BGT8	36.098	19.1	4	5	4	Yes	0	0	0	No	5	4	4	Yes	4	5	4	0	0	0	5	4	4	Hypothetical_protein_-_conserved(predicted) OS=Leishmania donovani (strain BPK282A1) OX=981087 GN=LDBPK_240760 PE=4 SV=1
A4I0F7	60.867	23.9	5	5	3	Yes	0	0	0	No	5	3	5	Yes	5	5	3	0	0	0	5	3	5	Hypothetical_protein_-_conserved OS=Leishmania infantum OX=5671 GN=LINF_230019000 PE=4 SV=1
E9BEW9	33.254	27.7	5	5	4	Yes	0	0	0	No	5	3	5	Yes	5	5	4	0	0	0	5	3	5	Hypothetical_protein_-_conserved(predicted) OS=Leishmania donovani (strain BPK282A1) OX=981087 GN=LDBPK_201710 PE=4 SV=1
A4HV20	35.151	25.6	5	4	6	Yes	0	0	0	No	4	4	5	Yes	5	4	6	0	0	0	4	4	5	Hypothetical_protein_-_conserved OS=Leishmania infantum OX=5671 GN=LINF_110017400 PE=4 SV=1
E9BRG9	55.64	25.1	5	5	5	Yes	0	0	0	No	6	3	4	Yes	5	5	5	0	0	0	6	3	4	Protein-serine/threonine kinase OS=Leishmania donovani (strain BPK282A1) OX=981087 GN=LDBPK_343710 PE=3 SV=1
E9BUY0	70.358	13.8	5	5	5	Yes	0	0	0	No	5	4	4	Yes	5	5	5	0	0	0	5	4	4	Hypothetical_protein_-_conserved(predicted) OS=Leishmania donovani (strain BPK282A1) OX=981087 GN=LDBPK_366230 PE=4 SV=1
E9BPV8	40.745	22.3	4	6	6	Yes	0	0	0	No	5	3	5	Yes	4	6	6	0	0	0	5	3	5	Mpv17 / PMP22 family, putative(predicted) OS=Leishmania donovani (strain BPK282A1) OX=981087 GN=LDBPK_330290 PE=4 SV=1
A4I751	22.604	45.9	6	5	6	Yes	0	0	0	No	4	5	4	Yes	1	1	1	0	0	0	0	0	0	Hypothetical_protein_-_conserved OS=Leishmania infantum OX=5671 GN=LINF_310032800 PE=4 SV=1
E9BV19	58.364	20.8	6	6	5	Yes	0	0	0	No	6	3	4	Yes	6	6	5	0	0	0	6	3	4	Poly(A)-specific ribonuclease PARN, putative(predicted) OS=Leishmania donovani (strain BPK282A1) OX=981087 GN=LDBPK_366630 PE=4 SV=1
A4I2A2	42.222	24.7	6	7	7	Yes	0	0	0	No	4	5	4	Yes	6	7	7	0	0	0	4	5	4	Putative fatty acid desaturase OS=Leishmania infantum OX=5671 GN=LINJ_26_1680 PE=3 SV=1
A4HX04	68.334	21	7	8	7	Yes	0	0	0	No	4	4	5	Yes	7	8	7	0	0	0	4	4	5	Hypothetical_protein_-_conserved OS=Leishmania infantum OX=5671 GN=LINF_160016300 PE=4 SV=1
A4I4U2	35.438	32.2	9	7	9	Yes	0	0	0	No	3	5	5	Yes	5	4	5	0	0	0	0	1	1	Acyltransferase_-_putative OS=Leishmania infantum OX=5671 GN=LINF_290030500 PE=4 SV=1
A4IDN8	71.146	27.1	8	9	10	Yes	0	0	0	No	4	5	4	Yes	4	4	4	0	0	0	0	0	0	PHD-like_zinc-binding_domain_containing_protein_-_putative(predicted) OS=Leishmania infantum OX=5671 GN=LINJ_36_4820 PE=4 SV=1
E9BHL2	104.14	11	2	3	1	Yes	0	0	0	No	5	4	5	Yes	0	0	0	0	0	0	2	1	2	Hypothetical_protein_-_conserved(predicted) OS=Leishmania donovani (strain BPK282A1) OX=981087 GN=LDBPK_251080 PE=4 SV=1
E9BPI3	56.931	16.4	2	3	1	Yes	0	0	0	No	5	5	4	Yes	0	0	0	0	0	0	1	1	1	Hypothetical_protein_-_conserved(predicted) OS=Leishmania donovani (strain BPK282A1) OX=981087 GN=LDBPK_332440 PE=4 SV=1
E9BM10	39.621	25.8	2	3	2	Yes	0	0	0	No	5	5	4	Yes	0	0	0	0	0	0	1	1	1	Hypothetical_protein_-_conserved(predicted) OS=Leishmania donovani (strain BPK282A1) OX=981087 GN=LDBPK_302670 PE=4 SV=1
E9BD33	26.926	38.4	3	2	2	Yes	0	0	0	No	5	5	4	Yes	0	0	0	0	0	0	2	2	1	Hypothetical_protein_-_conserved(predicted) OS=Leishmania donovani (strain BPK282A1) OX=981087 GN=LDBPK_170060 PE=4 SV=1
E9BFV7	27.388	36.9	3	3	3	Yes	0	0	0	No	5	4	5	Yes	0	0	0	0	0	0	2	2	2	Hypothetical_protein_-_conserved(predicted) OS=Leishmania donovani (strain BPK282A1) OX=981087 GN=LDBPK_220900 PE=4 SV=1
E9BL35	36.868	29.6	3	2	4	Yes	0	0	0	No	5	4	5	Yes	0	1	1	0	0	0	1	0	1	PlsC domain-containing protein OS=Leishmania donovani (strain BPK282A1) OX=981087 GN=LDBPK_292380 PE=4 SV=1
E9BQC2	48.393	20.7	4	3	3	Yes	0	0	0	No	4	5	5	Yes	4	3	3	0	0	0	4	5	5	Hypothetical_protein_-_conserved(predicted) OS=Leishmania donovani (strain BPK282A1) OX=981087 GN=LDBPK_331920 PE=4 SV=1
E9BP24	15.202	59.8	4	3	4	Yes	0	0	0	No	5	4	5	Yes	0	0	0	0	0	0	1	0	1	Hypothetical_protein_-_conserved(predicted) OS=Leishmania donovani (strain BPK282A1) OX=981087 GN=LDBPK_322730 PE=4 SV=1
E9BEZ6	31.279	18.6	4	4	4	Yes	0	0	0	No	4	5	5	Yes	4	4	4	0	0	0	4	5	5	Hypothetical_protein_-_conserved(predicted) OS=Leishmania donovani (strain BPK282A1) OX=981087 GN=LDBPK_210110 PE=4 SV=1
A4HXV1	182.62	7.4	4	4	5	Yes	0	0	0	No	6	3	5	Yes	1	1	1	0	0	0	0	0	0	Hypothetical_protein_-_conserved OS=Leishmania infantum OX=5671 GN=LINF_180012900 PE=4 SV=1
E9BL69	77.552	16	4	4	5	Yes	0	0	0	No	5	5	4	Yes	4	4	5	0	0	0	5	5	4	Hypothetical_protein_-_conserved(predicted) OS=Leishmania donovani (strain BPK282A1) OX=981087 GN=LDBPK_292720 PE=4 SV=1
E9B857	62.38	20.7	4	5	5	Yes	0	0	0	No	4	6	4	Yes	4	5	5	0	0	0	4	6	4	Hypothetical_protein_-_conserved(predicted) OS=Leishmania donovani (strain BPK282A1) OX=981087 GN=LDBPK_040920 PE=4 SV=1
E9BIL5	39.412	25	5	5	4	Yes	0	0	0	No	5	5	4	Yes	5	5	4	0	0	0	5	5	4	PQ loop repeat, putative(predicted) OS=Leishmania donovani (strain BPK282A1) OX=981087 GN=LDBPK_262040 PE=4 SV=1
E9BL56	90.661	19.3	3	6	6	Yes	0	0	0	No	4	5	5	Yes	3	6	6	0	0	0	4	5	5	Hypothetical_protein_-_conserved(predicted) OS=Leishmania donovani (strain BPK282A1) OX=981087 GN=LDBPK_292590 PE=4 SV=1
A4HWE2	70.618	25.8	4	6	5	Yes	0	0	0	No	6	4	4	Yes	1	2	1	0	0	0	1	1	1	Hypothetical_protein_-_conserved OS=Leishmania infantum OX=5671 GN=LINF_150009400 PE=4 SV=1
A4I5M2	49.388	24.3	6	4	5	Yes	0	0	0	No	5	5	4	Yes	1	0	1	0	0	0	0	0	0	Hypothetical_protein_-_conserved OS=Leishmania infantum OX=5671 GN=LINF_300024400 PE=4 SV=1
A4HRW4	34.059	26.5	5	6	6	Yes	0	0	0	No	5	4	5	Yes	1	1	1	0	0	0	0	0	0	Hypothetical_protein_-_conserved OS=Leishmania infantum OX=5671 GN=LINF_030012600 PE=4 SV=1
E9BDN6	40.894	28.5	7	7	6	Yes	0	0	0	No	4	5	5	Yes	7	7	6	0	0	0	4	5	5	Hypothetical_protein_-_conserved(predicted) OS=Leishmania donovani (strain BPK282A1) OX=981087 GN=LDBPK_180550 PE=4 SV=1
E9B922	39.4	17.1	2	3	3	Yes	0	0	0	No	5	5	5	Yes	2	3	3	0	0	0	5	5	5	Mitochondrial calcium uptake 1, putative(predicted) OS=Leishmania donovani (strain BPK282A1) OX=981087 GN=LDBPK_070260 PE=4 SV=1
E9BPL7	87.057	12.3	4	2	4	Yes	0	0	0	No	5	5	5	Yes	4	2	4	0	0	0	5	5	5	Hypothetical_protein_-_conserved(predicted) OS=Leishmania donovani (strain BPK282A1) OX=981087 GN=LDBPK_332790 PE=4 SV=1
E9BQJ0	87.723	8.7	4	3	3	Yes	0	0	0	No	5	5	5	Yes	0	0	0	0	0	0	1	1	1	AAA domain-containing protein OS=Leishmania donovani (strain BPK282A1) OX=981087 GN=LDBPK_340360 PE=4 SV=1
E9BTL0	16.951	71	4	4	3	Yes	0	0	0	No	4	5	6	Yes	0	0	0	0	0	0	1	1	1	Hypothetical_protein_-_conserved(predicted) OS=Leishmania donovani (strain BPK282A1) OX=981087 GN=LDBPK_361510 PE=4 SV=1
E9BEA8	100.2	10.1	3	5	4	Yes	0	0	0	No	5	5	5	Yes	3	5	4	0	0	0	5	5	5	Hypothetical_protein_-_conserved(predicted) OS=Leishmania donovani (strain BPK282A1) OX=981087 GN=LDBPK_191160 PE=4 SV=1
E9BAJ7	57.161	24.5	6	3	4	Yes	0	0	0	No	5	5	5	Yes	6	3	4	0	0	0	5	5	5	MORN repeat, putative(predicted) OS=Leishmania donovani (strain BPK282A1) OX=981087 GN=LDBPK_110090 PE=4 SV=1
A4I880	15.193	56.8	5	4	5	Yes	0	0	0	No	5	5	5	Yes	1	1	1	0	0	0	1	1	1	Hypothetical_protein_-_conserved OS=Leishmania infantum OX=5671 GN=LINF_320032800 PE=4 SV=1
E9BK35	33.212	19.9	5	4	5	Yes	0	0	0	No	5	5	5	Yes	5	4	5	0	0	0	5	5	5	WD_REPEATS_REGION domain-containing protein OS=Leishmania donovani (strain BPK282A1) OX=981087 GN=LDBPK_283190 PE=4 SV=1
A4HSV5	326.11	5.5	6	3	5	Yes	0	0	0	No	4	6	5	Yes	6	3	5	0	0	0	4	6	5	Protein_kinase_-_putative OS=Leishmania infantum OX=5671 GN=LINF_060012000 PE=4 SV=2
E9BKK8	63.112	20.2	7	5	2	Yes	0	0	0	No	4	6	5	Yes	7	5	2	0	0	0	4	6	5	NF-X1_type_zinc_finger_containing_protein_-_putative(predicted) OS=Leishmania donovani (strain BPK282A1) OX=981087 GN=LDBPK_290620 PE=4 SV=1
E9BJC2	22.332	38.1	5	5	5	Yes	0	0	0	No	5	5	5	Yes	5	5	5	0	0	0	5	5	5	GMP_PDE_delta domain-containing protein OS=Leishmania donovani (strain BPK282A1) OX=981087 GN=LDBPK_271920 PE=4 SV=1
E9BUT8	26.425	18.3	5	5	5	Yes	0	0	0	No	5	5	5	Yes	5	5	5	0	0	0	5	5	5	GOLD domain-containing protein OS=Leishmania donovani (strain BPK282A1) OX=981087 GN=LDBPK_365810 PE=3 SV=1
E9BDR7	57.055	21.3	5	5	6	Yes	0	0	0	No	5	5	5	Yes	5	5	6	0	0	0	5	5	5	Hypothetical_protein_-_conserved(predicted) OS=Leishmania donovani (strain BPK282A1) OX=981087 GN=LDBPK_180870 PE=4 SV=1
E9BGZ0	40.801	27.3	5	6	5	Yes	0	0	0	No	5	4	6	Yes	5	6	5	0	0	0	5	4	6	Hypothetical_protein_-_conserved(predicted) OS=Leishmania donovani (strain BPK282A1) OX=981087 GN=LDBPK_241270 PE=4 SV=1
E9BIB3	41.298	34.9	7	6	6	Yes	0	0	0	No	4	5	6	Yes	7	6	6	0	0	0	4	5	6	Hypothetical_protein_-_conserved(predicted) OS=Leishmania donovani (strain BPK282A1) OX=981087 GN=LDBPK_261010 PE=4 SV=1
A4HS13	52.76	34.9	10	10	9	Yes	0	0	0	No	7	4	4	Yes	1	1	1	0	0	0	0	0	0	Surface antigen-like protein OS=Leishmania infantum OX=5671 GN=LINF_040006900 PE=4 SV=1
A4HRJ1	83.953	16.5	3	2	1	Yes	0	0	0	No	7	4	5	Yes	3	2	1	0	0	0	7	4	5	Hypothetical_protein_-_conserved OS=Leishmania infantum OX=5671 GN=LINF_010011900 PE=4 SV=1
E9B9Q8	53.63	31	3	2	4	Yes	0	0	0	No	6	3	7	Yes	3	2	4	0	0	0	6	3	7	NRDE protein, putative(predicted) OS=Leishmania donovani (strain BPK282A1) OX=981087 GN=LDBPK_090220 PE=4 SV=1
E9BDQ7	183.13	7.3	3	3	4	Yes	0	0	0	No	7	3	6	Yes	0	0	0	0	0	0	1	0	1	PDZ domain-containing protein OS=Leishmania donovani (strain BPK282A1) OX=981087 GN=LDBPK_180770 PE=4 SV=1
E9BHQ4	28.8	24.9	4	5	5	Yes	0	0	0	No	6	5	5	Yes	4	5	5	0	0	0	6	5	5	S5A_REDUCTASE domain-containing protein OS=Leishmania donovani (strain BPK282A1) OX=981087 GN=LDBPK_251500 PE=4 SV=1
E9BB86	40.197	31.5	5	5	5	Yes	0	0	0	No	6	5	5	Yes	5	5	5	0	0	0	6	5	5	SURF1-like protein OS=Leishmania donovani (strain BPK282A1) OX=981087 GN=LDBPK_130110 PE=3 SV=1
E9BCG6	46.201	26	5	4	6	Yes	0	0	0	No	6	5	5	Yes	5	4	6	0	0	0	6	5	5	SET domain-containing protein OS=Leishmania donovani (strain BPK282A1) OX=981087 GN=LDBPK_151280 PE=4 SV=1
E9BTT7	30.064	25.7	5	5	5	Yes	0	0	0	No	5	6	5	Yes	5	5	5	0	0	0	5	6	5	COP-coated vesicle membrane protein erv25, putative OS=Leishmania donovani (strain BPK282A1) OX=981087 GN=LDBPK_362280 PE=3 SV=1
E9BCP7	59.76	20.8	5	5	6	Yes	0	0	0	No	5	6	5	Yes	5	5	6	0	0	0	5	6	5	Pyridoxal-dependent decarboxylase conserved domain containing protein, putative(predicted) OS=Leishmania donovani (strain BPK282A1) OX=981087 GN=LDBPK_160430 PE=3 SV=1
E9AHY5	25.144	42.9	6	7	6	Yes	0	0	0	No	6	5	5	Yes	6	7	6	0	0	0	6	5	5	Nitroreductase_family_-_putative OS=Leishmania infantum OX=5671 GN=LINF_360068100 PE=4 SV=1
A4HYT4	75.912	15	2	3	2	Yes	0	0	0	No	6	5	6	Yes	2	3	2	0	0	0	6	5	6	AATF_protein_-_putative(predicted) OS=Leishmania infantum OX=5671 GN=LINJ_20_0930 PE=4 SV=1
E9BT56	68.226	24.6	2	3	2	Yes	0	0	0	No	7	4	6	Yes	2	3	2	0	0	0	7	4	6	Hypothetical_protein_-_conserved(predicted) OS=Leishmania donovani (strain BPK282A1) OX=981087 GN=LDBPK_355370 PE=4 SV=1
E9BHX2	31.531	46.4	4	5	4	Yes	0	0	0	No	5	5	7	Yes	4	5	4	0	0	0	5	5	7	RNA triphosphatase, putative OS=Leishmania donovani (strain BPK282A1) OX=981087 GN=LDBPK_252180 PE=4 SV=1
E9BLT8	49.372	24.3	5	4	4	Yes	0	0	0	No	6	6	5	Yes	0	0	0	0	0	0	1	1	1	Hypothetical_protein_-_conserved(predicted) OS=Leishmania donovani (strain BPK282A1) OX=981087 GN=LDBPK_301950 PE=4 SV=1
E9B7U2	34.065	26.5	4	5	5	Yes	0	0	0	No	6	5	6	Yes	0	0	0	0	0	0	1	1	1	Hypothetical_protein_-_conserved(predicted) OS=Leishmania donovani (strain BPK282A1) OX=981087 GN=LDBPK_030740 PE=4 SV=1
E9BC86	70.802	26.3	4	5	6	Yes	0	0	0	No	7	5	5	Yes	1	1	2	0	0	0	2	2	2	Hypothetical_protein_-_conserved(predicted) OS=Leishmania donovani (strain BPK282A1) OX=981087 GN=LDBPK_150450 PE=4 SV=1
A4HZ50	45.729	29.9	6	6	6	Yes	0	0	0	No	6	5	6	Yes	0	0	0	0	0	0	0	0	0	Hypothetical_protein_-_conserved(predicted) OS=Leishmania infantum OX=5671 GN=LINJ_21_0570 PE=4 SV=2
E9B8D1	99.293	17.2	6	6	6	Yes	0	0	0	No	6	5	6	Yes	6	6	6	0	0	0	6	5	6	TPR_REGION domain-containing protein OS=Leishmania donovani (strain BPK282A1) OX=981087 GN=LDBPK_050410 PE=4 SV=1
E9BJ11	119.56	11.6	7	8	8	Yes	0	0	0	No	5	6	6	Yes	7	8	8	0	0	0	5	6	6	Pep3/Vps18/deep orange family/Region in Clathrin and VPS/Vacuolar sorting protein 39 domain 2, putative(predicted) OS=Leishmania donovani (strain BPK282A1) OX=981087 GN=LDBPK_270770 PE=4 SV=1
A4ICV7	35.993	47	8	8	7	Yes	0	0	0	No	6	5	6	Yes	8	8	7	0	0	0	6	5	6	Conserved NUDIX hydrolase protein OS=Leishmania infantum OX=5671 GN=LINF_360008200 PE=4 SV=1
A4IDW9	145.32	14.8	6	7	11	Yes	0	0	0	No	6	6	5	Yes	1	1	2	0	0	0	0	0	0	Hypothetical_protein_-_conserved OS=Leishmania infantum OX=5671 GN=LINF_360065200 PE=4 SV=1
E9BA67	23.358	52	3	3	3	Yes	0	0	0	No	6	6	6	Yes	0	0	0	0	0	0	3	3	3	MORN repeat, putative(predicted) OS=Leishmania donovani (strain BPK282A1) OX=981087 GN=LDBPK_100190 PE=4 SV=1
E9BSP2	155.26	9.8	4	3	5	Yes	0	0	0	No	7	6	5	Yes	4	3	5	0	0	0	7	6	5	RanBP2-type domain-containing protein OS=Leishmania donovani (strain BPK282A1) OX=981087 GN=LDBPK_353710 PE=4 SV=1
E9BI56	35.465	33.4	5	4	5	Yes	0	0	0	No	5	6	7	Yes	5	4	5	0	0	0	5	6	7	Hypothetical_protein_-_conserved(predicted) OS=Leishmania donovani (strain BPK282A1) OX=981087 GN=LDBPK_260430 PE=4 SV=1
E9BSL7	79.979	17.8	4	5	6	Yes	0	0	0	No	7	5	6	Yes	0	0	0	0	0	0	2	1	0	Hypothetical_protein_-_conserved(predicted) OS=Leishmania donovani (strain BPK282A1) OX=981087 GN=LDBPK_353460 PE=4 SV=1
E9BAA6	39.527	28	5	5	5	Yes	0	0	0	No	6	6	6	Yes	5	5	5	0	0	0	6	6	6	Zinc binding dehydrogenase-like protein OS=Leishmania donovani (strain BPK282A1) OX=981087 GN=LDBPK_100610 PE=4 SV=1
E9BJ99	92.26	10.1	5	6	6	Yes	0	0	0	No	6	6	6	Yes	5	6	6	0	0	0	6	6	6	Hypothetical_protein_-_conserved(predicted) OS=Leishmania donovani (strain BPK282A1) OX=981087 GN=LDBPK_271690 PE=4 SV=1
E9BQF8	76.094	10.6	6	6	5	Yes	0	0	0	No	6	6	6	Yes	6	6	5	0	0	0	6	6	6	J domain-containing protein OS=Leishmania donovani (strain BPK282A1) OX=981087 GN=LDBPK_340040 PE=4 SV=1
A4HRV4	11.132	64	6	6	6	Yes	0	0	0	No	6	6	6	Yes	6	6	6	0	0	0	6	6	6	60S_acidic_ribosomal_protein_P2_-_putative OS=Leishmania infantum OX=5671 GN=LINF_030009100 PE=3 SV=1
E9B7H6	33.698	36.4	6	6	6	Yes	0	0	0	No	6	6	6	Yes	6	6	6	0	0	0	6	6	6	Ribosomal RNA processing protein, putative OS=Leishmania donovani (strain BPK282A1) OX=981087 GN=LDBPK_020290 PE=4 SV=1
A4I6M3	44.769	40.3	7	6	7	Yes	0	0	0	No	5	6	7	Yes	1	1	1	0	0	0	0	0	0	Hypothetical_protein_-_conserved OS=Leishmania infantum OX=5671 GN=LINF_310016000 PE=4 SV=1
Q2PDC5	34.237	34.7	7	9	8	Yes	0	0	0	No	6	5	7	Yes	7	9	8	0	0	0	6	5	7	Inosine-uridine preferring nucleoside hydrolase OS=Leishmania infantum OX=5671 GN=iunh PE=4 SV=1
E9BJP3	44.84	25.6	4	4	3	Yes	0	0	0	No	6	6	7	Yes	0	0	0	0	0	0	2	2	2	Kelch motif/Galactose oxidase, central domain containing protein, putative(predicted) OS=Leishmania donovani (strain BPK282A1) OX=981087 GN=LDBPK_281720 PE=4 SV=1
E9BGR6	24.886	51.5	4	4	5	Yes	0	0	0	No	6	6	7	Yes	4	4	5	0	0	0	6	6	7	Hypothetical_protein_-_conserved(predicted) OS=Leishmania donovani (strain BPK282A1) OX=981087 GN=LDBPK_240540 PE=4 SV=1
E9BI40	22.535	52.5	5	4	5	Yes	0	0	0	No	6	6	7	Yes	5	4	5	0	0	0	6	6	7	Hypothetical_protein_-_conserved(predicted) OS=Leishmania donovani (strain BPK282A1) OX=981087 GN=LDBPK_260270 PE=4 SV=1
A4I5Q2	33.859	36.6	6	7	4	Yes	0	0	0	No	6	6	7	Yes	1	1	1	0	0	0	0	0	0	Hypothetical_protein_-_conserved OS=Leishmania infantum OX=5671 GN=LINF_300027800 PE=4 SV=1
E9AHD0	107.31	16.9	6	6	5	Yes	0	0	0	No	5	7	7	Yes	6	6	5	0	0	0	5	7	7	Hypothetical_protein_-_conserved OS=Leishmania infantum OX=5671 GN=LINF_270012000 PE=4 SV=1
E9BF42	43.664	31.3	6	6	6	Yes	0	0	0	No	6	6	7	Yes	0	0	0	0	0	0	0	1	1	Hypothetical_protein_-_conserved(predicted) OS=Leishmania donovani (strain BPK282A1) OX=981087 GN=LDBPK_210570 PE=4 SV=1
A4HUV0	53.08	34	7	8	6	Yes	0	0	0	No	5	7	7	Yes	1	1	1	0	0	0	0	0	0	Hypothetical_protein_-_conserved OS=Leishmania infantum OX=5671 GN=LINF_110008800 PE=4 SV=1
E9BNX3	57.596	29.2	6	2	4	Yes	0	0	0	No	7	6	7	Yes	6	2	4	0	0	0	7	6	7	CMP/dCMP-type deaminase domain-containing protein OS=Leishmania donovani (strain BPK282A1) OX=981087 GN=LDBPK_322210 PE=4 SV=1
E9BV82	65.467	21.4	6	6	5	Yes	0	0	0	No	7	6	7	Yes	6	6	5	0	0	0	7	6	7	RNA editing comple protein MP63 OS=Leishmania donovani (strain BPK282A1) OX=981087 GN=LDBPK_367260 PE=4 SV=1
E9BUI9	48.689	36.1	5	7	6	Yes	0	0	0	No	7	6	7	Yes	5	7	6	0	0	0	7	6	7	Hypothetical_protein_-_conserved(predicted) OS=Leishmania donovani (strain BPK282A1) OX=981087 GN=LDBPK_364810 PE=4 SV=1
E9BUT6	145.2	13.4	5	6	9	Yes	0	0	0	No	7	7	6	Yes	0	0	0	0	0	0	1	1	1	Hypothetical_protein_-_conserved(predicted) OS=Leishmania donovani (strain BPK282A1) OX=981087 GN=LDBPK_365790 PE=4 SV=1
E9BL86	31.528	30.9	7	7	7	Yes	0	0	0	No	7	6	7	Yes	7	7	7	0	0	0	7	6	7	Mitochondrial carrier protein-like protein OS=Leishmania donovani (strain BPK282A1) OX=981087 GN=LDBPK_292890 PE=3 SV=1
A4I0K5	30.081	45.6	8	8	6	Yes	0	0	0	No	8	6	6	Yes	0	0	1	0	0	0	0	0	0	Hypothetical_protein_-_conserved OS=Leishmania infantum OX=5671 GN=LINF_230023900 PE=4 SV=1
E9BSP5	27.398	36.8	8	7	8	Yes	0	0	0	No	7	5	8	Yes	8	7	8	0	0	0	7	5	8	Peroxisomal biogenesis factor 11 (PEX11), putative(predicted) OS=Leishmania donovani (strain BPK282A1) OX=981087 GN=LDBPK_353740 PE=4 SV=1
A4HTK3	55.457	34.4	12	11	8	Yes	0	0	0	No	6	8	6	Yes	12	11	8	0	0	0	6	8	6	Cyclopropane-fatty-acyl-phospholipid syntahse OS=Leishmania infantum OX=5671 GN=LINF_080010600 PE=4 SV=1
E9BNA6	15.893	61.2	3	2	2	Yes	0	0	0	No	7	7	7	Yes	1	0	0	0	0	0	4	4	4	Hypothetical_protein_-_conserved(predicted) OS=Leishmania donovani (strain BPK282A1) OX=981087 GN=LDBPK_320010 PE=4 SV=1
E9BPN9	53.219	21.5	5	5	6	Yes	0	0	0	No	7	6	8	Yes	5	5	6	0	0	0	7	6	8	Hypothetical_protein_-_conserved(predicted) OS=Leishmania donovani (strain BPK282A1) OX=981087 GN=LDBPK_333010 PE=4 SV=1
E9BAM7	52.998	34	6	7	5	Yes	0	0	0	No	6	7	8	Yes	0	0	0	0	0	0	1	0	1	Hypothetical_protein_-_conserved(predicted) OS=Leishmania donovani (strain BPK282A1) OX=981087 GN=LDBPK_110390 PE=4 SV=1
E9BU00	83.337	13	6	7	8	Yes	0	0	0	No	8	5	8	Yes	0	0	0	0	0	0	1	0	1	Hypothetical_protein_-_conserved(predicted) OS=Leishmania donovani (strain BPK282A1) OX=981087 GN=LDBPK_362910 PE=4 SV=1
E9BSR6	90.521	18.9	7	8	10	Yes	0	0	0	No	6	8	7	Yes	7	8	10	0	0	0	6	8	7	Hypothetical_protein_-_conserved(predicted) OS=Leishmania donovani (strain BPK282A1) OX=981087 GN=LDBPK_353960 PE=4 SV=1
A4I601	24.626	71.2	9	9	8	Yes	0	0	0	No	8	6	7	Yes	1	1	1	0	0	0	0	0	0	Putative ribosomal P protein AGP2beta-1 OS=Leishmania infantum OX=5671 GN=LINF_300043200 PE=4 SV=1
A4HWQ1	22.919	62.1	9	9	9	Yes	0	0	0	No	7	7	7	Yes	2	2	2	0	0	0	0	0	0	Holliday_junction_DNA_helicase_ruvB_N-terminus/Part_of_AAA_domaiNoAA_domain_containing_protein_-_putative OS=Leishmania infantum OX=5671 GN=LINF_160005200 PE=4 SV=1
E9BUJ0	71.24	25.5	4	5	6	Yes	0	0	0	No	6	9	7	Yes	0	0	0	0	0	0	2	4	3	PHD-like zinc-binding domain containing protein, putative(predicted) OS=Leishmania donovani (strain BPK282A1) OX=981087 GN=LDBPK_364820 PE=4 SV=1
E9BLW8	33.843	36.6	6	6	3	Yes	0	0	0	No	7	7	8	Yes	1	0	0	0	0	0	1	1	1	Hypothetical_protein_-_conserved(predicted) OS=Leishmania donovani (strain BPK282A1) OX=981087 GN=LDBPK_302250 PE=4 SV=1
A4HU33	51.32	29.5	6	6	6	Yes	0	0	0	No	7	8	7	Yes	0	1	0	0	0	0	0	0	0	Hypothetical_protein_-__conserved OS=Leishmania infantum OX=5671 GN=LINF_090018400 PE=4 SV=1
E9BI10	33.809	50.5	7	7	4	Yes	0	0	0	No	7	7	8	Yes	7	7	4	0	0	0	7	7	8	Tagatose-6-phosphate kinase-like protein OS=Leishmania donovani (strain BPK282A1) OX=981087 GN=LDBPK_252550 PE=4 SV=1
A4I4Q0	30.108	48	7	8	7	Yes	0	0	0	No	7	8	7	Yes	1	2	2	0	0	0	0	0	0	Hypothetical_protein_-_conserved OS=Leishmania infantum OX=5671 GN=LINF_290026800 PE=4 SV=1
E9BL36	35.483	32.2	5	3	4	Yes	0	0	0	No	7	8	8	Yes	1	0	0	0	0	0	2	2	2	PlsC domain-containing protein OS=Leishmania donovani (strain BPK282A1) OX=981087 GN=LDBPK_292390 PE=4 SV=1
E9BCX9	38.719	56.3	6	7	7	Yes	0	0	0	No	9	7	7	Yes	6	7	7	0	0	0	9	7	7	Cyclophilin, putative OS=Leishmania donovani (strain BPK282A1) OX=981087 GN=LDBPK_161250 PE=4 SV=1
E9BPL6	45.062	43.4	8	8	7	Yes	0	0	0	No	9	8	6	Yes	8	8	7	0	0	0	9	8	6	LIM zinc-binding domain-containing protein OS=Leishmania donovani (strain BPK282A1) OX=981087 GN=LDBPK_332780 PE=4 SV=1
E9BGI7	30.08	50.5	9	9	5	Yes	0	0	0	No	9	7	7	Yes	1	1	0	0	0	0	1	1	1	Hypothetical_protein_-_conserved(predicted) OS=Leishmania donovani (strain BPK282A1) OX=981087 GN=LDBPK_231730 PE=4 SV=1
A4I6Y2	58.403	35.2	10	10	10	Yes	0	0	0	No	8	7	8	Yes	1	1	1	0	0	0	0	0	0	CRAL/TRIO_domain_containing_protein_-_putative OS=Leishmania infantum OX=5671 GN=LINF_310028500 PE=4 SV=1
E9BQ18	99.638	13.8	5	5	6	Yes	0	0	0	No	7	8	9	Yes	5	5	6	0	0	0	7	8	9	Hypothetical_protein_-_conserved(predicted) OS=Leishmania donovani (strain BPK282A1) OX=981087 GN=LDBPK_330890 PE=4 SV=1
E9BMC3	24.596	71.2	8	8	7	Yes	0	0	0	No	9	7	8	Yes	0	0	0	0	0	0	1	1	1	Ribosomal P protein AGP2beta-1, putative OS=Leishmania donovani (strain BPK282A1) OX=981087 GN=LDBPK_303800 PE=4 SV=1
E9BA02	51.322	31	6	5	6	Yes	0	0	0	No	8	9	8	Yes	0	0	0	0	0	0	1	1	1	Hypothetical_protein_-__conserved(predicted) OS=Leishmania donovani (strain BPK282A1) OX=981087 GN=LDBPK_091170 PE=4 SV=1
E9BR28	56.846	25.2	8	7	8	Yes	0	0	0	No	9	8	8	Yes	8	7	8	0	0	0	9	8	8	Hypothetical_protein_-_conserved(predicted) OS=Leishmania donovani (strain BPK282A1) OX=981087 GN=LDBPK_342300 PE=4 SV=1
E9BAF3	36.877	56	8	9	7	Yes	0	0	0	No	7	9	9	Yes	8	9	7	0	0	0	6	8	9	Nucleoside phosphorylase-like protein OS=Leishmania donovani (strain BPK282A1) OX=981087 GN=LDBPK_101090 PE=4 SV=1
E9BDN5	57.72	31.4	9	8	9	Yes	0	0	0	No	7	10	8	Yes	9	7	8	0	0	0	7	9	7	Hypothetical_protein_-_conserved(predicted) OS=Leishmania donovani (strain BPK282A1) OX=981087 GN=LDBPK_180540 PE=4 SV=1
A4I2X6	39.949	51.3	7	8	8	Yes	0	0	0	No	9	9	8	Yes	7	8	8	0	0	0	9	9	8	Hypothetical_protein_-_conserved OS=Leishmania infantum OX=5671 GN=LINF_270027700 PE=4 SV=1
A4HTX7	28.861	63.4	9	8	9	Yes	0	0	0	No	9	8	9	Yes	1	0	1	0	0	0	0	0	0	Histidine_phosphatase_superfamily_(Branch_1)_-__p utative OS=Leishmania infantum OX=5671 GN=LINF_090011500 PE=4 SV=1
E9BL64	37.986	55	9	10	7	Yes	0	0	0	No	9	8	9	Yes	9	10	7	0	0	0	9	8	9	Domain_of_uncharacterized_function_(DUF4586)_-_pu tative(predicted) OS=Leishmania donovani (strain BPK282A1) OX=981087 GN=LDBPK_292670 PE=4 SV=1
E9B7G7	109.49	13.6	5	7	6	Yes	0	0	0	No	9	9	9	Yes	5	7	6	0	0	0	9	9	9	Phosphoglycan beta 1,3 galactosyltransferase OS=Leishmania donovani (strain BPK282A1) OX=981087 GN=LDBPK_020200 PE=4 SV=1
E9BCK7	22.836	68.2	7	7	7	Yes	0	0	0	No	9	8	10	Yes	0	0	0	0	0	0	2	1	3	Holliday junction DNA helicase ruvB N-terminus/Part of AAA domaiNoAA domain containing protein, putative(predicted) OS=Leishmania donovani (strain BPK282A1) OX=981087 GN=LDBPK_160030 PE=4 SV=1
A4I8I3	46.001	52.2	9	8	10	Yes	0	0	0	No	9	10	9	Yes	1	1	1	0	0	0	0	0	0	Hypothetical_protein_-_conserved OS=Leishmania infantum OX=5671 GN=LINF_320043600 PE=4 SV=1
E9BAR2	130.71	15.1	8	10	5	Yes	0	0	0	No	9	11	9	Yes	8	10	5	0	0	0	9	11	9	Hypothetical_protein_-_conserved(predicted) OS=Leishmania donovani (strain BPK282A1) OX=981087 GN=LDBPK_110740 PE=4 SV=1
E9B9U8	28.879	63.4	8	8	8	Yes	0	0	0	No	10	9	10	Yes	0	0	0	0	0	0	1	1	1	Histidine phosphatase superfamily (Branch 1), putative(predicted) OS=Leishmania donovani (strain BPK282A1) OX=981087 GN=LDBPK_090610 PE=4 SV=1
E9BF81	35.741	44.6	7	6	10	Yes	0	0	0	No	10	11	9	Yes	7	6	10	0	0	0	10	11	9	Hypothetical_protein_-_conserved(predicted) OS=Leishmania donovani (strain BPK282A1) OX=981087 GN=LDBPK_210950 PE=4 SV=1
A4HSZ9	29.64	59.8	10	11	10	Yes	0	0	0	No	9	10	11	Yes	1	1	1	0	0	0	0	0	0	Deoxyribose-phosphate_aldolase_-_putative OS=Leishmania infantum OX=5671 GN=LINF_060016500 PE=3 SV=1
E9BQW0	37.853	46.9	11	9	11	Yes	0	0	0	No	11	9	10	Yes	11	9	11	0	0	0	11	9	10	Hypothetical_protein_-_conserved(predicted) OS=Leishmania donovani (strain BPK282A1) OX=981087 GN=LDBPK_341590 PE=4 SV=1
E9BPD0	46.015	52.2	8	7	9	Yes	0	0	0	No	10	11	10	Yes	0	0	0	0	0	0	1	1	1	Hypothetical_protein_-_conserved(predicted) OS=Leishmania donovani (strain BPK282A1) OX=981087 GN=LDBPK_323800 PE=4 SV=1
E9B7C0	72.469	39.3	9	12	9	Yes	0	0	0	No	11	8	13	Yes	1	1	1	0	0	0	2	1	2	Hypothetical_protein_-_conserved(predicted) OS=Leishmania donovani (strain BPK282A1) OX=981087 GN=LDBPK_010560 PE=4 SV=1
E9B8X1	29.666	59.8	9	10	9	Yes	0	0	0	No	10	11	12	Yes	0	0	0	0	0	0	1	1	1	Deoxyribose-phosphate aldolase, putative OS=Leishmania donovani (strain BPK282A1) OX=981087 GN=LDBPK_061110 PE=3 SV=1
E9AG72	71.091	25.9	3	4	13	Yes	0	0	0	No	14	12	13	Yes	3	4	13	0	0	0	14	12	13	Pteridine_transporter_(Truncated)_-_putative OS=Leishmania infantum OX=5671 GN=LINF_060018800 PE=4 SV=1
E9BHE7	173.77	17.1	17	13	15	Yes	0	0	0	No	18	13	14	Yes	1	0	1	0	0	0	1	1	1	Hypothetical_protein_-_conserved(predicted) OS=Leishmania donovani (strain BPK282A1) OX=981087 GN=LDBPK_250430 PE=4 SV=1
A4I185	173.63	19.4	19	16	18	Yes	0	0	0	No	18	13	14	Yes	3	3	4	0	0	0	1	1	1	Hypothetical_protein_-_conserved OS=Leishmania infantum OX=5671 GN=LINF_250009400 PE=4 SV=1
E9B9Z1	576.84	1.2	2	2	3	Yes	0	2	2	Yes	3	4	2	Yes	1	1	1	0	2	2	1	2	0	Chorein_N domain-containing protein OS=Leishmania donovani (strain BPK282A1) OX=981087 GN=LDBPK_091050 PE=4 SV=1
E9BB55	41.373	60.7	12	11	11	Yes	1	1	1	Yes	15	14	15	Yes	0	0	0	0	0	0	3	4	3	NADH:flavin oxidoreductase/NADH oxidase, putative OS=Leishmania donovani (strain BPK282A1) OX=981087 GN=LDBPK_120730 PE=4 SV=1
E9BFN5	92.75	12.8	5	6	6	Yes	1	2	1	Yes	6	6	5	Yes	5	6	6	1	2	1	6	6	5	Hypothetical_protein_-_conserved(predicted) OS=Leishmania donovani (strain BPK282A1) OX=981087 GN=LDBPK_220160 PE=4 SV=1
E9BML9	87.353	19.6	18	15	19	Yes	6	6	5	Yes	21	21	21	Yes	0	0	0	2	2	0	2	2	2	Sodium stibogluconate resistance protein, putative OS=Leishmania donovani (strain BPK282A1) OX=981087 GN=LDBPK_310950 PE=4 SV=1
E9BMN8	44.012	71.6	15	13	11	Yes	3	4	4	Yes	18	19	18	Yes	2	0	1	0	0	1	5	5	6	N-acyl-L-amino acid amidohydrolase, putative OS=Leishmania donovani (strain BPK282A1) OX=981087 GN=LDBPK_311130 PE=4 SV=1
E9BP18	101.91	36.1	13	12	16	Yes	3	2	2	Yes	17	12	15	Yes	0	0	0	0	0	0	3	3	3	Cyclic nucleotide-binding domain-containing protein OS=Leishmania donovani (strain BPK282A1) OX=981087 GN=LDBPK_322670 PE=4 SV=1
E9BPB3	86.298	9.9	4	5	4	Yes	3	3	3	Yes	5	5	5	Yes	0	0	0	0	0	0	1	1	1	Uncharacterized_protein_family_UPF0564_-_putative(predicted) OS=Leishmania donovani (strain BPK282A1) OX=981087 GN=LDBPK_323630 PE=4 SV=1
E9BPM5	56.891	39.4	17	17	17	Yes	5	4	6	Yes	17	15	14	Yes	17	17	17	5	4	6	17	15	14	MRB1-associated protein(predicted) OS=Leishmania donovani (strain BPK282A1) OX=981087 GN=LDBPK_332870 PE=4 SV=1
E9BQS2	271.12	7.4	6	8	7	Yes	3	4	5	Yes	10	8	9	Yes	0	0	1	0	0	1	0	0	0	Hypothetical_protein_-_conserved(predicted) OS=Leishmania donovani (strain BPK282A1) OX=981087 GN=LDBPK_341210 PE=4 SV=1
E9BR51	28.851	38.4	8	8	7	Yes	4	4	3	Yes	8	7	7	Yes	8	8	7	4	4	3	8	7	7	RRM domain-containing protein OS=Leishmania donovani (strain BPK282A1) OX=981087 GN=LDBPK_342530 PE=4 SV=1
E9BTU6	279.17	4.8	2	2	2	Yes	2	1	1	Yes	3	1	3	Yes	2	2	2	2	1	1	3	1	3	GCP_N_terminal domain-containing protein OS=Leishmania donovani (strain BPK282A1) OX=981087 GN=LDBPK_362370 PE=4 SV=1
E9BI95	81.498	38.6	11	10	10	Yes	0	3	2	Yes	13	15	14	Yes	0	0	0	0	1	0	1	2	2	Hypothetical_protein_-_conserved(predicted) OS=Leishmania donovani (strain BPK282A1) OX=981087 GN=LDBPK_260830 PE=4 SV=1
E9BRT8	265.51	12.2	16	12	13	Yes	3	2	3	Yes	15	12	15	Yes	0	0	0	0	0	0	1	1	1	Hypothetical_protein_-_conserved(predicted) OS=Leishmania donovani (strain BPK282A1) OX=981087 GN=LDBPK_350610 PE=4 SV=1
E9B7A1	80.383	17.1	8	7	5	Yes	2	3	4	Yes	6	5	7	Yes	8	7	5	2	3	4	6	5	7	Hypothetical_protein_-_conserved(predicted) OS=Leishmania donovani (strain BPK282A1) OX=981087 GN=LDBPK_010370 PE=4 SV=1
E9B7T0	66.536	46.1	11	12	11	Yes	7	8	6	Yes	15	14	14	Yes	0	0	1	2	2	2	3	3	3	Hypothetical_protein_-_conserved(predicted) OS=Leishmania donovani (strain BPK282A1) OX=981087 GN=LDBPK_030620 PE=4 SV=1
E9B865	31.079	35.9	6	5	5	Yes	1	3	2	Yes	6	5	7	Yes	6	5	5	1	3	2	6	5	7	Hypothetical_protein_-_conserved(predicted) OS=Leishmania donovani (strain BPK282A1) OX=981087 GN=LDBPK_041000 PE=4 SV=1
E9B8C3	104.06	9.6	3	3	2	Yes	0	1	0	Yes	4	3	4	Yes	3	3	2	0	1	0	4	3	4	DNA replication licensing factor, putative OS=Leishmania donovani (strain BPK282A1) OX=981087 GN=LDBPK_050330 PE=3 SV=1
E9B8I3	49.146	31	5	4	4	Yes	1	2	2	Yes	6	4	7	Yes	5	4	4	1	2	2	6	4	7	Ubiquitin-conjugating enzyme, putative OS=Leishmania donovani (strain BPK282A1) OX=981087 GN=LDBPK_050930 PE=4 SV=1
E9B8N1	52.775	19	3	2	3	Yes	3	2	2	Yes	3	2	3	Yes	3	2	3	3	2	2	3	2	3	Hypothetical_protein_-_conserved(predicted) OS=Leishmania donovani (strain BPK282A1) OX=981087 GN=LDBPK_060200 PE=4 SV=1
E9B8Q9	121.06	6.9	4	4	4	Yes	3	3	2	Yes	3	3	3	Yes	4	4	4	3	3	2	3	3	3	Condensin complex subunit 2, putative(predicted) OS=Leishmania donovani (strain BPK282A1) OX=981087 GN=LDBPK_060490 PE=4 SV=1
E9B955	51.214	28.6	3	4	4	Yes	2	2	2	Yes	8	8	6	Yes	0	0	0	0	0	0	3	3	2	Hypothetical_protein_-_conserved(predicted) OS=Leishmania donovani (strain BPK282A1) OX=981087 GN=LDBPK_070620 PE=4 SV=1
E9B9I4	54.639	38	14	14	10	Yes	7	7	7	Yes	13	11	11	Yes	14	14	10	7	7	7	13	11	11	SET domain-containing protein OS=Leishmania donovani (strain BPK282A1) OX=981087 GN=LDBPK_080820 PE=4 SV=1
E9B9K3	96.749	43.2	24	24	21	Yes	12	12	13	Yes	27	25	26	Yes	0	0	0	0	0	0	2	2	2	Putative DUF1126 repeat-containing protein(predicted) OS=Leishmania donovani (strain BPK282A1) OX=981087 GN=LDBPK_081030 PE=4 SV=1
E9B9W4	36.222	42.9	6	5	5	Yes	7	6	5	Yes	8	7	7	Yes	6	5	5	7	6	5	8	7	7	Cleavage and polyadenylation specificity factor 30 kDa subunit, putative OS=Leishmania donovani (strain BPK282A1) OX=981087 GN=LDBPK_090770 PE=4 SV=1
E9BAC0	102.62	14.5	6	7	7	Yes	4	5	4	Yes	10	9	8	Yes	6	7	7	4	5	4	10	9	8	RNA binding protein, putative(predicted) OS=Leishmania donovani (strain BPK282A1) OX=981087 GN=LDBPK_100750 PE=4 SV=1
E9BAE0	116.92	20.8	4	6	6	Yes	2	2	3	Yes	8	4	8	Yes	0	0	0	0	0	0	1	0	1	Hypothetical_protein_-_conserved(predicted) OS=Leishmania donovani (strain BPK282A1) OX=981087 GN=LDBPK_100950 PE=4 SV=1
E9BAV4	83.028	42	22	22	23	Yes	16	16	16	Yes	25	24	25	Yes	22	22	23	16	16	16	25	24	25	Eukaryotic release factor 3, putative OS=Leishmania donovani (strain BPK282A1) OX=981087 GN=LDBPK_111160 PE=4 SV=1
E9BBH1	236.32	6.9	0	2	2	Yes	3	1	0	Yes	3	3	3	Yes	0	2	2	3	1	0	3	3	3	Hypothetical_protein_-_conserved(predicted) OS=Leishmania donovani (strain BPK282A1) OX=981087 GN=LDBPK_130970 PE=4 SV=1
E9BCA8	146.44	5	2	1	2	Yes	1	1	2	Yes	2	2	3	Yes	2	1	2	1	1	2	2	2	3	Kelch motif/Galactose oxidase, central domain containing protein, putative(predicted) OS=Leishmania donovani (strain BPK282A1) OX=981087 GN=LDBPK_150670 PE=4 SV=1
E9BCB5	336.49	0.3	1	1	1	Yes	1	1	1	Yes	1	1	1	Yes	1	1	1	1	1	1	1	1	1	Hypothetical_protein_-_conserved(predicted) OS=Leishmania donovani (strain BPK282A1) OX=981087 GN=LDBPK_150750 PE=4 SV=1
E9BCI6	108.29	29.8	11	14	12	Yes	7	8	7	Yes	14	13	16	Yes	11	14	12	7	8	7	14	13	16	Mismatch repair protein MSH3, putative OS=Leishmania donovani (strain BPK282A1) OX=981087 GN=LDBPK_151470 PE=4 SV=1
E9BD84	131.6	10.2	5	5	5	Yes	2	3	2	Yes	8	6	6	Yes	0	0	0	0	0	0	1	1	1	Hypothetical_protein_-_conserved(predicted) OS=Leishmania donovani (strain BPK282A1) OX=981087 GN=LDBPK_170630 PE=4 SV=1
E9BDV5	80.24	19.1	5	3	4	Yes	7	5	5	Yes	3	4	3	Yes	5	3	4	7	5	5	3	3	3	Pre-RNA processing PIH1/Nop17, putative(predicted) OS=Leishmania donovani (strain BPK282A1) OX=981087 GN=LDBPK_181250 PE=4 SV=1
E9BE91	84.02	32.8	9	10	8	Yes	4	4	4	Yes	15	13	15	Yes	0	0	0	0	0	0	2	2	2	WD domain, G-beta repeat, putative(predicted) OS=Leishmania donovani (strain BPK282A1) OX=981087 GN=LDBPK_190980 PE=4 SV=1
E9BE97	101	11.8	2	4	6	Yes	2	1	1	Yes	2	3	3	Yes	2	4	6	2	1	1	2	3	3	DAGKc domain-containing protein OS=Leishmania donovani (strain BPK282A1) OX=981087 GN=LDBPK_191040 PE=4 SV=1
E9BEM4	170.9	11.7	5	4	3	Yes	4	5	5	Yes	3	4	3	Yes	5	4	3	4	5	5	3	4	3	Conserved_protein_-_uncharacterized_function(predicted) OS=Leishmania donovani (strain BPK282A1) OX=981087 GN=LDBPK_200770 PE=4 SV=1
E9BF14	62.766	5.1	1	1	1	Yes	1	1	0	Yes	1	1	1	Yes	1	1	1	1	1	0	1	1	1	Actin-like protein, putative OS=Leishmania donovani (strain BPK282A1) OX=981087 GN=LDBPK_210290 PE=3 SV=1
E9BFU1	58.752	8.5	1	2	1	Yes	0	0	1	Yes	1	1	1	Yes	1	2	1	0	0	1	1	1	1	Prp18 domain-containing protein OS=Leishmania donovani (strain BPK282A1) OX=981087 GN=LDBPK_220740 PE=4 SV=1
E9BH05	43.963	23.1	6	5	6	Yes	1	1	0	Yes	6	6	7	Yes	0	0	0	0	0	0	1	1	1	Zinc finger, C3HC4 type (RING finger)/Ring finger domain/zinc-RING finger domain/Secreted protein acidic and rich in cysteine Ca binding region/EF-hand domain pair/EF-hand domain/EF hand, putative(predicted) OS=Leishmania donovani (strain BPK282A1) OX=981087 GN=LDBPK_241420 PE=4 SV=1
E9BH57	101.47	19	5	6	3	Yes	3	3	3	Yes	8	7	8	Yes	0	0	0	0	0	0	1	2	2	Cyclin 11, putative OS=Leishmania donovani (strain BPK282A1) OX=981087 GN=LDBPK_241950 PE=4 SV=1
E9BHC1	89.657	46	16	20	17	Yes	11	11	12	Yes	18	17	18	Yes	16	20	17	11	11	12	18	17	18	Cleavage and polyadenylation specificity factor subunit 2 OS=Leishmania donovani (strain BPK282A1) OX=981087 GN=LDBPK_250170 PE=3 SV=1
E9BHP9	64.124	17.8	7	7	7	Yes	4	5	5	Yes	8	7	6	Yes	7	7	7	4	5	5	8	7	6	DNA polymerase delta subunit 2, putative OS=Leishmania donovani (strain BPK282A1) OX=981087 GN=LDBPK_251450 PE=4 SV=1
E9BHW1	61.42	11.6	3	2	2	Yes	2	2	2	Yes	1	1	2	Yes	3	2	2	2	2	2	1	1	2	Protein kinase, putative OS=Leishmania donovani (strain BPK282A1) OX=981087 GN=LDBPK_252070 PE=4 SV=1
E9BIB8	202.72	1.9	3	3	3	Yes	1	1	1	Yes	3	3	3	Yes	3	3	3	1	1	1	3	3	3	Hypothetical_protein_-_conserved(predicted) OS=Leishmania donovani (strain BPK282A1) OX=981087 GN=LDBPK_261060 PE=4 SV=1
E9BIC9	182.3	22.6	13	12	15	Yes	5	5	5	Yes	17	15	13	Yes	0	0	0	0	0	0	2	2	2	Hypothetical_protein_-_conserved(predicted) OS=Leishmania donovani (strain BPK282A1) OX=981087 GN=LDBPK_261170 PE=4 SV=1
E9BJ38	106.37	13.8	3	2	3	Yes	1	0	0	Yes	6	6	8	Yes	3	2	3	1	0	0	6	6	8	Retinoic acid induced 16-like protein, putative(predicted) OS=Leishmania donovani (strain BPK282A1) OX=981087 GN=LDBPK_271040 PE=4 SV=1
E9BJ90	58.844	45.3	16	16	15	Yes	12	13	11	Yes	15	14	15	Yes	16	16	15	12	13	11	15	14	15	Hypothetical_protein_-_conserved(predicted) OS=Leishmania donovani (strain BPK282A1) OX=981087 GN=LDBPK_271580 PE=4 SV=1
E9BK21	22.509	56.2	4	5	4	Yes	3	3	3	Yes	7	5	3	Yes	4	5	4	3	3	3	7	5	3	Hypothetical_protein_-_conserved(predicted) OS=Leishmania donovani (strain BPK282A1) OX=981087 GN=LDBPK_283030 PE=4 SV=1
E9BKU6	140.5	6.8	2	1	1	Yes	1	0	1	Yes	2	1	2	Yes	2	1	1	1	0	1	2	1	2	RNA binding protein, putative OS=Leishmania donovani (strain BPK282A1) OX=981087 GN=LDBPK_291480 PE=4 SV=1
E9BKU8	83.553	16.6	4	3	3	Yes	1	1	0	Yes	4	2	2	Yes	0	0	0	0	0	0	1	0	0	RNA binding protein, putative OS=Leishmania donovani (strain BPK282A1) OX=981087 GN=LDBPK_291500 PE=4 SV=1
E9BKY0	129.34	9.7	3	5	3	Yes	0	1	0	Yes	1	2	1	Yes	3	5	3	0	1	0	1	2	1	MORN repeat, putative(predicted) OS=Leishmania donovani (strain BPK282A1) OX=981087 GN=LDBPK_291830 PE=4 SV=1
E9BL66	45.784	50.6	6	6	6	Yes	5	4	3	Yes	9	5	10	Yes	0	0	0	0	0	0	1	1	1	Hypothetical_protein_-_conserved(predicted) OS=Leishmania donovani (strain BPK282A1) OX=981087 GN=LDBPK_292690 PE=4 SV=1
E9BNF2	102.23	10.8	0	0	1	Yes	3	2	2	Yes	6	5	7	Yes	0	0	1	3	2	2	6	5	7	Leucine Rich repeat, putative(predicted) OS=Leishmania donovani (strain BPK282A1) OX=981087 GN=LDBPK_320480 PE=4 SV=1
E9BNJ2	50.96	49.6	7	6	7	Yes	1	1	1	Yes	7	6	8	Yes	7	6	7	1	1	1	7	6	8	Hypothetical_protein_-_conserved(predicted) OS=Leishmania donovani (strain BPK282A1) OX=981087 GN=LDBPK_320880 PE=4 SV=1
E9BNU3	70.768	32.7	8	7	4	Yes	4	3	4	Yes	1	1	1	Yes	8	7	4	4	3	4	1	1	1	Protein kinase, putative OS=Leishmania donovani (strain BPK282A1) OX=981087 GN=LDBPK_321900 PE=4 SV=1
E9BP07	270.58	3.7	3	4	4	Yes	1	0	0	Yes	1	2	2	Yes	3	4	4	1	0	0	1	2	2	Hypothetical_protein_-_conserved(predicted) OS=Leishmania donovani (strain BPK282A1) OX=981087 GN=LDBPK_322560 PE=4 SV=1
E9BPJ2	81.53	15	3	3	2	Yes	1	0	0	Yes	5	5	6	Yes	0	0	0	0	0	0	1	1	1	Diphthamide synthesis protein, putative(predicted) OS=Leishmania donovani (strain BPK282A1) OX=981087 GN=LDBPK_332540 PE=3 SV=1
E9BPP5	203.83	23.1	24	26	14	Yes	1	0	0	Yes	5	4	4	Yes	0	1	1	0	0	0	1	1	1	Hypothetical_protein_-_conserved(predicted) OS=Leishmania donovani (strain BPK282A1) OX=981087 GN=LDBPK_333070 PE=4 SV=1
E9BQ86	34.681	29.1	2	4	2	Yes	2	2	2	Yes	4	4	5	Yes	2	4	2	2	2	2	4	4	5	RRM domain-containing protein OS=Leishmania donovani (strain BPK282A1) OX=981087 GN=LDBPK_331550 PE=4 SV=1
E9BQM3	226.91	14.2	16	13	14	Yes	5	7	7	Yes	17	13	13	Yes	16	13	14	5	7	7	17	13	13	ATP-binding cassette protein subfamily C, member 8, putative OS=Leishmania donovani (strain BPK282A1) OX=981087 GN=LDBPK_340690 PE=4 SV=1
E9BQU7	61.056	49	9	10	7	Yes	3	3	3	Yes	12	12	10	Yes	0	0	0	0	0	0	3	3	3	Hypothetical_protein_-_conserved(predicted) OS=Leishmania donovani (strain BPK282A1) OX=981087 GN=LDBPK_341460 PE=4 SV=1
E9BR01	89.33	27.5	14	12	9	Yes	5	5	5	Yes	11	8	12	Yes	14	12	9	5	5	5	11	8	12	ATP-dependent RNA helicase-like protein OS=Leishmania donovani (strain BPK282A1) OX=981087 GN=LDBPK_342030 PE=4 SV=1
E9BT40	28.943	3.3	1	0	0	Yes	1	1	1	Yes	1	1	1	Yes	1	0	0	1	1	1	1	1	1	Hypothetical_protein_-_conserved(predicted) OS=Leishmania donovani (strain BPK282A1) OX=981087 GN=LDBPK_355210 PE=4 SV=1
E9BTP2	59.738	30.1	6	6	6	Yes	2	1	1	Yes	9	8	9	Yes	0	0	0	0	0	0	2	2	2	Hypothetical_protein_-_conserved(predicted) OS=Leishmania donovani (strain BPK282A1) OX=981087 GN=LDBPK_361830 PE=4 SV=1
E9BUC3	105.34	4.7	1	1	3	Yes	0	1	1	Yes	2	3	1	Yes	1	1	3	0	1	1	2	3	1	Hypothetical_protein_-_conserved(predicted) OS=Leishmania donovani (strain BPK282A1) OX=981087 GN=LDBPK_364150 PE=4 SV=1
E9BUT7	90.519	23	2	0	1	Yes	1	2	3	Yes	10	9	9	Yes	0	0	0	0	0	0	2	1	2	Aminopeptidase P1, putative OS=Leishmania donovani (strain BPK282A1) OX=981087 GN=LDBPK_365800 PE=3 SV=1
E9B7H9	114.93	5.4	0	1	1	Yes	1	1	1	Yes	1	2	0	Yes	0	0	0	1	1	1	1	1	0	Hypothetical_protein_-_conserved(predicted) OS=Leishmania donovani (strain BPK282A1) OX=981087 GN=LDBPK_020320 PE=4 SV=1
E9B8H9	74.863	38.7	14	14	11	Yes	7	6	9	Yes	14	12	13	Yes	0	1	0	0	0	0	1	0	1	CPSF A subunit region containing protein, putative(predicted) OS=Leishmania donovani (strain BPK282A1) OX=981087 GN=LDBPK_050890 PE=4 SV=1
E9B9J8	37.37	30.4	8	6	6	Yes	4	3	5	Yes	7	7	7	Yes	1	0	0	1	1	1	1	1	1	Cathepsin L-like protease (Fragment) OS=Leishmania donovani (strain BPK282A1) OX=981087 GN=LDBPK_080960 PE=3 SV=1
E9BBE2	73.631	19	3	2	6	Yes	1	1	1	Yes	4	1	0	Yes	0	0	0	0	0	0	0	0	0	Hypothetical_protein_-_conserved(predicted) OS=Leishmania donovani (strain BPK282A1) OX=981087 GN=LDBPK_130680 PE=4 SV=1
E9BBF6	31.183	27.6	5	4	6	Yes	0	1	1	Yes	4	5	6	Yes	5	4	6	0	1	1	4	5	6	Glycosyltransferase family-like protein OS=Leishmania donovani (strain BPK282A1) OX=981087 GN=LDBPK_130820 PE=4 SV=1
E9BBG5	143.64	11.4	2	2	3	Yes	1	0	0	Yes	8	10	8	Yes	0	0	0	0	0	0	0	1	1	Cryptococcal mannosyltransferase 1, putative(predicted) OS=Leishmania donovani (strain BPK282A1) OX=981087 GN=LDBPK_130910 PE=4 SV=1
E9BBI8	58.879	45.7	11	12	11	Yes	1	2	1	Yes	14	12	13	Yes	0	0	0	0	0	0	1	1	0	TPK_B1_binding domain-containing protein OS=Leishmania donovani (strain BPK282A1) OX=981087 GN=LDBPK_131140 PE=4 SV=1
E9BBJ7	51.516	53.1	11	10	13	Yes	2	2	1	Yes	12	10	13	Yes	0	0	0	1	1	1	2	2	2	Hypothetical_protein_-_conserved(predicted) OS=Leishmania donovani (strain BPK282A1) OX=981087 GN=LDBPK_131230 PE=4 SV=1
E9BBT2	56.713	29.1	10	7	6	Yes	4	4	5	Yes	10	10	10	Yes	10	7	6	4	4	5	10	10	10	Cystathionine beta-lyase-like protein OS=Leishmania donovani (strain BPK282A1) OX=981087 GN=LDBPK_140470 PE=3 SV=1
E9BCH2	92.571	39.8	19	19	17	Yes	10	10	10	Yes	21	18	16	Yes	0	0	0	0	0	0	1	1	0	MGT1 magnesium transporter OS=Leishmania donovani (strain BPK282A1) OX=981087 GN=LDBPK_151330 PE=4 SV=1
E9BDU2	92.151	21.2	11	11	10	Yes	6	6	6	Yes	12	12	12	Yes	0	0	0	0	0	0	1	1	1	Methyltransferase, putative OS=Leishmania donovani (strain BPK282A1) OX=981087 GN=LDBPK_181120 PE=3 SV=1
E9BEB5	189.18	7.3	6	3	5	Yes	1	2	2	Yes	7	7	6	Yes	6	3	5	1	2	2	7	7	6	Hypothetical_protein_-_conserved(predicted) OS=Leishmania donovani (strain BPK282A1) OX=981087 GN=LDBPK_191230 PE=4 SV=1
E9BEL1	89.523	9.1	2	2	1	Yes	2	2	2	Yes	3	3	3	Yes	2	2	1	2	2	2	3	3	3	Hypothetical_protein_-_conserved(predicted) OS=Leishmania donovani (strain BPK282A1) OX=981087 GN=LDBPK_200640 PE=4 SV=1
E9BEL8	81.019	32.8	18	15	16	Yes	9	7	7	Yes	16	18	17	Yes	0	0	0	0	0	0	1	1	1	rRNA biogenesis protein-like protein OS=Leishmania donovani (strain BPK282A1) OX=981087 GN=LDBPK_200710 PE=4 SV=1
E9BEM5	414.58	7.8	4	3	3	Yes	6	5	5	Yes	12	9	11	Yes	0	0	0	1	1	1	0	1	0	Protein kinase, putative OS=Leishmania donovani (strain BPK282A1) OX=981087 GN=LDBPK_200780 PE=4 SV=1
E9BEM6	75.167	45.3	13	15	15	Yes	5	4	4	Yes	17	14	16	Yes	13	15	15	5	4	4	17	14	16	Tubulin/FtsZ family, putative(predicted) OS=Leishmania donovani (strain BPK282A1) OX=981087 GN=LDBPK_200790 PE=4 SV=1
E9BEP1	223.11	21.9	22	21	18	Yes	7	9	7	Yes	23	20	24	Yes	0	0	0	0	0	0	2	1	2	Transmembrane protein, conserved(predicted) OS=Leishmania donovani (strain BPK282A1) OX=981087 GN=LDBPK_200940 PE=4 SV=1
E9BEQ0	75.159	18.7	2	1	1	Yes	1	1	1	Yes	3	2	2	Yes	2	1	1	1	1	1	2	2	1	Hypothetical_protein_-_conserved(predicted) OS=Leishmania donovani (strain BPK282A1) OX=981087 GN=LDBPK_201010 PE=4 SV=1
E9BEV6	180.69	23.3	16	17	15	Yes	3	3	4	Yes	15	15	14	Yes	0	0	0	0	0	0	1	0	0	DUF4456 domain-containing protein OS=Leishmania donovani (strain BPK282A1) OX=981087 GN=LDBPK_201570 PE=4 SV=1
E9BEV7	87.526	13.5	4	3	3	Yes	2	0	2	Yes	5	3	5	Yes	0	0	0	0	0	0	2	2	2	Cell division cycle protein-like protein OS=Leishmania donovani (strain BPK282A1) OX=981087 GN=LDBPK_201580 PE=4 SV=1
E9BEY8	38.96	32.4	3	2	1	Yes	2	0	0	Yes	6	2	5	Yes	0	0	0	0	0	0	2	1	2	Methyltransferase-like protein OS=Leishmania donovani (strain BPK282A1) OX=981087 GN=LDBPK_210030 PE=3 SV=1
E9BFW0	622.29	21.9	58	55	57	Yes	19	15	12	Yes	57	51	55	Yes	0	0	0	0	0	0	1	1	1	Dynein heavy chain, cytosolic, putative OS=Leishmania donovani (strain BPK282A1) OX=981087 GN=LDBPK_220930 PE=4 SV=1
E9BGW9	99.904	5.4	3	3	3	Yes	1	1	2	Yes	1	1	1	Yes	1	1	1	1	1	1	1	1	1	Hypothetical_protein_-_conserved(predicted) OS=Leishmania donovani (strain BPK282A1) OX=981087 GN=LDBPK_241060 PE=4 SV=1
E9BH78	24.976	38.6	8	8	8	Yes	3	4	2	Yes	9	9	9	Yes	0	0	0	0	0	0	1	1	1	40S ribosomal protein S8 OS=Leishmania donovani (strain BPK282A1) OX=981087 GN=LDBPK_242160 PE=1 SV=1
E9BHM2	56.809	21.3	3	4	5	Yes	1	1	2	Yes	7	5	6	Yes	0	0	0	0	0	0	1	1	1	Hypothetical_protein_-_conserved(predicted) OS=Leishmania donovani (strain BPK282A1) OX=981087 GN=LDBPK_251180 PE=4 SV=1
E9BHR7	245.48	15	16	18	18	Yes	3	3	6	Yes	18	17	16	Yes	0	0	0	0	0	0	0	0	0	ER-Golgi trafficking TRAPP I complex 85 kDa subunit, putative(predicted) OS=Leishmania donovani (strain BPK282A1) OX=981087 GN=LDBPK_251630 PE=4 SV=1
E9BHW0	156.59	19.6	9	12	11	Yes	6	4	5	Yes	12	11	14	Yes	0	0	0	0	0	0	1	1	1	Hypothetical_protein_-_conserved(predicted) OS=Leishmania donovani (strain BPK282A1) OX=981087 GN=LDBPK_252060 PE=4 SV=1
E9BIA7	149.18	20.4	6	7	5	Yes	2	4	4	Yes	5	6	5	Yes	6	7	5	2	4	4	5	6	5	Protein kinase, putative OS=Leishmania donovani (strain BPK282A1) OX=981087 GN=LDBPK_260950 PE=4 SV=1
E9BID5	76.667	40.3	14	10	9	Yes	6	6	5	Yes	16	15	15	Yes	0	0	0	0	0	0	1	1	1	Hypothetical_protein_-_conserved(predicted) OS=Leishmania donovani (strain BPK282A1) OX=981087 GN=LDBPK_261230 PE=4 SV=1
E9BIG6	204.02	3.9	3	1	1	Yes	1	0	2	Yes	0	1	2	Yes	3	1	1	1	0	2	0	1	2	SNF2 family N-terminal domain/DEAD/DEAH box helicase/Ring finger domain/Zinc finger, C3HC4 type (RING finger)/Helicase conserved C-terminal domain containing protein, putative(predicted) OS=Leishmania donovani (strain BPK282A1) OX=981087 GN=LDBPK_261540 PE=4 SV=1
E9BJC1	108.23	8.4	3	3	3	Yes	1	0	1	Yes	6	5	5	Yes	3	3	3	1	0	1	6	5	5	Rab-GAP TBC domain-containing protein OS=Leishmania donovani (strain BPK282A1) OX=981087 GN=LDBPK_271910 PE=4 SV=1
E9BJC4	53.778	44.6	1	2	3	Yes	4	5	8	Yes	12	13	14	Yes	1	2	3	4	5	8	12	13	14	D-lactate dehydrogenase-like protein OS=Leishmania donovani (strain BPK282A1) OX=981087 GN=LDBPK_271940 PE=4 SV=1
E9BJG4	53.617	33.3	11	10	11	Yes	1	2	1	Yes	9	10	11	Yes	0	0	0	0	0	0	0	1	0	TPR-repeat protein, putative OS=Leishmania donovani (strain BPK282A1) OX=981087 GN=LDBPK_272340 PE=4 SV=1
E9BJW5	168.47	21.2	21	17	16	Yes	14	15	12	Yes	13	14	14	Yes	21	17	16	14	15	12	13	14	14	DNA topoisomerase 2 OS=Leishmania donovani (strain BPK282A1) OX=981087 GN=LDBPK_282450 PE=3 SV=1
E9BKA3	477.58	34.8	74	80	72	Yes	49	45	46	Yes	84	72	74	Yes	1	2	0	1	3	2	9	6	8	Dynein heavy chain, putative OS=Leishmania donovani (strain BPK282A1) OX=981087 GN=LDBPK_280650 PE=4 SV=1
E9BKX1	76.58	22	9	10	9	Yes	2	2	2	Yes	9	10	9	Yes	9	10	9	2	2	2	9	10	9	Transmembrane 9 superfamily member OS=Leishmania donovani (strain BPK282A1) OX=981087 GN=LDBPK_291730 PE=3 SV=1
E9BLD6	53.254	62.4	16	15	13	Yes	11	13	10	Yes	15	14	15	Yes	1	1	1	0	0	0	1	2	1	WD-40 repeat protein OS=Leishmania donovani (strain BPK282A1) OX=981087 GN=LDBPK_300420 PE=4 SV=1
E9BLW5	273.07	25	34	29	36	Yes	13	14	14	Yes	35	28	34	Yes	0	1	1	0	0	0	1	1	2	Endosomal trafficking protein RME-8, putative OS=Leishmania donovani (strain BPK282A1) OX=981087 GN=LDBPK_302220 PE=4 SV=1
E9BMA7	84.621	30.6	13	15	13	Yes	10	11	10	Yes	10	11	13	Yes	0	0	0	1	1	1	1	1	1	Serine/threonine-protein kinase, putative OS=Leishmania donovani (strain BPK282A1) OX=981087 GN=LDBPK_303640 PE=4 SV=1
E9BMY4	51.998	21.1	1	3	5	Yes	1	0	1	Yes	2	1	2	Yes	0	0	0	0	0	0	0	0	0	Hypothetical_protein_-_conserved(predicted) OS=Leishmania donovani (strain BPK282A1) OX=981087 GN=LDBPK_312130 PE=4 SV=1
E9BNC7	58.211	44.6	13	14	16	Yes	7	7	8	Yes	14	16	14	Yes	0	0	0	0	0	1	1	1	1	Rtt106 domain-containing protein OS=Leishmania donovani (strain BPK282A1) OX=981087 GN=LDBPK_320220 PE=4 SV=1
E9BND1	194.44	38.1	28	32	29	Yes	10	10	10	Yes	30	27	25	Yes	1	0	0	1	2	1	3	4	3	Protein kinase domain-containing protein OS=Leishmania donovani (strain BPK282A1) OX=981087 GN=LDBPK_320260 PE=4 SV=1
E9BP93	46.935	46.1	12	13	11	Yes	8	7	9	Yes	16	13	16	Yes	0	0	0	0	0	0	2	2	2	Dynein light intermediate chain, putative OS=Leishmania donovani (strain BPK282A1) OX=981087 GN=LDBPK_323430 PE=4 SV=1
E9BPY9	63.473	55.1	13	14	14	Yes	6	6	6	Yes	19	17	16	Yes	0	0	0	0	0	0	3	3	2	Hypothetical_protein_-_conserved(predicted) OS=Leishmania donovani (strain BPK282A1) OX=981087 GN=LDBPK_330600 PE=4 SV=1
E9BR54	79.837	30.2	6	8	5	Yes	3	2	1	Yes	13	15	12	Yes	6	8	5	3	2	1	13	15	12	Gpi transamidase component, putative OS=Leishmania donovani (strain BPK282A1) OX=981087 GN=LDBPK_342560 PE=4 SV=1
E9BR96	118.72	21.6	11	9	12	Yes	2	1	3	Yes	12	11	8	Yes	0	0	0	0	0	0	1	1	1	Hypothetical_protein_-_conserved(predicted) OS=Leishmania donovani (strain BPK282A1) OX=981087 GN=LDBPK_342980 PE=4 SV=1
E9BRY7	72.416	6.3	0	0	1	Yes	1	2	0	Yes	1	1	0	Yes	0	0	1	1	2	0	1	1	0	Hypothetical_protein_-_conserved(predicted) OS=Leishmania donovani (strain BPK282A1) OX=981087 GN=LDBPK_351110 PE=4 SV=1
E9BT20	20.027	24.7	1	2	2	Yes	2	1	1	Yes	2	3	2	Yes	0	0	0	1	0	0	1	1	1	Hypothetical_protein_-_conserved(predicted) OS=Leishmania donovani (strain BPK282A1) OX=981087 GN=LDBPK_355010 PE=4 SV=1
E9BT27	733.27	18.9	46	41	45	Yes	12	7	11	Yes	68	63	64	Yes	46	41	45	12	7	11	68	63	64	SPRY domain/HECT-domain (Ubiquitin-transferase), putative(predicted) OS=Leishmania donovani (strain BPK282A1) OX=981087 GN=LDBPK_355080 PE=4 SV=1
E9BTB1	36.455	30.1	3	6	5	Yes	3	4	3	Yes	5	7	6	Yes	3	6	5	3	4	3	5	7	6	Zinc-finger of a C2HC-type, putative(predicted) OS=Leishmania donovani (strain BPK282A1) OX=981087 GN=LDBPK_360520 PE=4 SV=1
E9BTE0	137.41	20.3	10	10	11	Yes	1	3	3	Yes	17	16	18	Yes	0	0	0	0	1	0	2	2	2	Hypothetical_protein_-_conserved(predicted) OS=Leishmania donovani (strain BPK282A1) OX=981087 GN=LDBPK_360810 PE=4 SV=1
E9BTW9	51.301	27.4	6	6	5	Yes	3	1	1	Yes	9	9	7	Yes	6	6	5	3	1	1	9	9	7	Acid phosphatase, putative OS=Leishmania donovani (strain BPK282A1) OX=981087 GN=LDBPK_362600 PE=3 SV=1
E9BUB4	87.837	5.8	2	3	3	Yes	0	1	2	Yes	3	1	2	Yes	2	3	3	0	1	2	3	1	2	Hypothetical_protein_-_conserved(predicted) OS=Leishmania donovani (strain BPK282A1) OX=981087 GN=LDBPK_364060 PE=4 SV=1
E9BUF6	178.62	44.9	39	34	36	Yes	9	10	9	Yes	35	35	38	Yes	39	34	36	9	10	9	35	35	38	Hypothetical_protein_-_conserved(predicted) OS=Leishmania donovani (strain BPK282A1) OX=981087 GN=LDBPK_364480 PE=4 SV=1
E9BUY6	260.03	37.5	50	53	48	Yes	12	12	14	Yes	52	47	51	Yes	0	0	0	0	0	2	4	4	4	Hypothetical_protein_-_conserved(predicted) OS=Leishmania donovani (strain BPK282A1) OX=981087 GN=LDBPK_366290 PE=4 SV=1
E9B7B3	77.58	50.3	5	2	4	Yes	5	7	7	Yes	25	27	29	Yes	0	0	0	0	0	0	2	1	2	Fatty acyl CoA syntetase 1, putative OS=Leishmania donovani (strain BPK282A1) OX=981087 GN=LDBPK_010490 PE=4 SV=1
E9B890	42.049	74.5	23	23	23	Yes	18	18	20	Yes	22	18	21	Yes	23	23	23	18	18	20	22	18	21	Actin OS=Leishmania donovani (strain BPK282A1) OX=981087 GN=LDBPK_041250 PE=3 SV=1
E9BAM6	123.16	26.8	10	11	11	Yes	6	7	3	Yes	12	10	10	Yes	10	11	11	6	7	3	12	10	10	DUF2779 domain-containing protein OS=Leishmania donovani (strain BPK282A1) OX=981087 GN=LDBPK_110380 PE=4 SV=1
E9BIP6	15.191	29.9	4	3	3	Yes	3	3	2	Yes	3	3	3	Yes	4	3	3	3	3	2	3	3	3	60S ribosomal protein L35, putative OS=Leishmania donovani (strain BPK282A1) OX=981087 GN=LDBPK_262350 PE=1 SV=1
E9BQH2	36.336	14.7	1	1	2	Yes	0	1	0	Yes	3	2	2	Yes	1	1	2	0	1	0	3	2	2	Nucleolar protein 12 (25kDa), putative(predicted) OS=Leishmania donovani (strain BPK282A1) OX=981087 GN=LDBPK_340180 PE=4 SV=1
E9BTD1	22.299	29.2	2	1	2	Yes	2	2	2	Yes	4	4	1	Yes	2	1	2	2	2	2	4	4	1	Enriched in surface-labeled proteome protein 18(predicted) OS=Leishmania donovani (strain BPK282A1) OX=981087 GN=LDBPK_360720 PE=4 SV=1
E9B791	12.056	57	4	4	4	Yes	3	3	2	Yes	5	5	3	Yes	4	4	4	3	3	2	5	5	3	Thioredoxin OS=Leishmania donovani (strain BPK282A1) OX=981087 GN=LDBPK_010270 PE=3 SV=1
E9BF13	17.068	33.8	4	3	3	Yes	3	3	3	Yes	3	3	4	Yes	4	3	3	3	3	3	3	3	4	Calmodulin-like protein OS=Leishmania donovani (strain BPK282A1) OX=981087 GN=LDBPK_210280 PE=4 SV=1
E9BIT7	115.13	4.4	0	1	2	Yes	1	1	1	Yes	2	1	0	Yes	0	1	1	1	1	1	2	1	0	Meckelin (Transmembrane protein 67), putative(predicted) OS=Leishmania donovani (strain BPK282A1) OX=981087 GN=LDBPK_270020 PE=4 SV=1
E9BKW6	44.053	56.4	3	3	1	Yes	1	1	0	Yes	15	14	15	Yes	3	3	1	1	1	0	15	14	15	Glutamamyl carboxypeptidase, putative OS=Leishmania donovani (strain BPK282A1) OX=981087 GN=LDBPK_291680 PE=4 SV=1
E9BGU0	62.837	52.7	1	4	2	Yes	8	10	10	Yes	20	17	23	Yes	0	3	1	7	9	9	19	16	21	Malic enzyme OS=Leishmania donovani (strain BPK282A1) OX=981087 GN=LDBPK_240780 PE=3 SV=1
E9B8E1	62.548	51.4	24	22	23	Yes	19	22	22	Yes	22	22	22	Yes	24	22	23	19	22	22	22	22	22	ATPase alpha subunit OS=Leishmania donovani (strain BPK282A1) OX=981087 GN=LDBPK_050510 PE=4 SV=1
E9B8F0	96.79	26.3	13	15	10	Yes	3	4	3	Yes	12	13	11	Yes	13	15	10	3	4	3	12	13	11	Cog4 domain-containing protein OS=Leishmania donovani (strain BPK282A1) OX=981087 GN=LDBPK_050600 PE=4 SV=1
E9B8F3	114.27	12	3	4	4	Yes	1	3	1	Yes	2	3	5	Yes	2	3	3	0	2	0	1	2	4	Kinesin, putative OS=Leishmania donovani (strain BPK282A1) OX=981087 GN=LDBPK_050630 PE=3 SV=1
E9B8F4	199.49	32.1	27	31	22	Yes	6	9	7	Yes	34	32	31	Yes	0	0	0	0	1	0	3	3	3	Ankyrin repeats (Many copies)/Ankyrin repeats (3 copies)/Ankyrin repeat, putative(predicted) OS=Leishmania donovani (strain BPK282A1) OX=981087 GN=LDBPK_050640 PE=4 SV=1
E9B8F5	91.733	29.6	8	10	7	Yes	3	2	2	Yes	10	9	12	Yes	0	0	0	0	0	0	1	1	1	Hypothetical_protein_-_conserved(predicted) OS=Leishmania donovani (strain BPK282A1) OX=981087 GN=LDBPK_050650 PE=4 SV=1
E9B8F6	34.618	38.1	4	5	5	Yes	0	1	0	Yes	6	3	5	Yes	4	5	5	0	1	0	6	3	5	Nitroreductase-like protein OS=Leishmania donovani (strain BPK282A1) OX=981087 GN=LDBPK_050660 PE=4 SV=1
E9B940	27.038	46.1	5	7	7	Yes	2	3	3	Yes	6	5	5	Yes	5	7	7	2	3	3	6	5	5	Uncharacterized_protein_family_(UPF0172)_-_putati ve(predicted) OS=Leishmania donovani (strain BPK282A1) OX=981087 GN=LDBPK_070450 PE=4 SV=1
E9B9C2	24.82	32.6	4	4	4	Yes	2	1	0	Yes	4	4	5	Yes	0	0	0	1	1	0	1	0	1	Hypothetical_protein_-_conserved(predicted) OS=Leishmania donovani (strain BPK282A1) OX=981087 GN=LDBPK_080170 PE=4 SV=1
E9B9C3	70.449	42.1	11	11	8	Yes	2	4	3	Yes	16	17	17	Yes	11	11	8	2	4	3	16	17	17	Hypothetical_protein_-_conserved(predicted) OS=Leishmania donovani (strain BPK282A1) OX=981087 GN=LDBPK_080180 PE=4 SV=1
E9B9C4	32.776	24.8	5	5	5	Yes	1	1	1	Yes	5	5	5	Yes	5	5	5	1	1	1	5	5	5	Bacterial_transferase_hexapeptide_(Six_repeats)_-_putative(predicted) OS=Leishmania donovani (strain BPK282A1) OX=981087 GN=LDBPK_080190 PE=4 SV=1
E9B9C6	71.624	62	24	26	24	Yes	7	7	8	Yes	25	24	26	Yes	0	0	0	1	1	1	2	1	2	Endo/exonuclease/phosphatase domain-containing protein OS=Leishmania donovani (strain BPK282A1) OX=981087 GN=LDBPK_080210 PE=4 SV=1
E9B9C8	113.72	40.5	14	10	10	Yes	3	5	2	Yes	21	23	21	Yes	0	0	0	0	0	0	2	2	2	Ubiquitin-activating enzyme-like protein OS=Leishmania donovani (strain BPK282A1) OX=981087 GN=LDBPK_080230 PE=4 SV=1
E9B9C9	58.669	26.1	8	7	6	Yes	2	2	2	Yes	5	5	7	Yes	8	7	6	2	2	2	5	5	7	ABC1 domain-containing protein OS=Leishmania donovani (strain BPK282A1) OX=981087 GN=LDBPK_080240 PE=4 SV=1
E9B9D0	30.297	42	7	6	7	Yes	2	2	2	Yes	7	6	7	Yes	7	6	7	2	2	2	7	6	7	RIBOSOMAL_L9 domain-containing protein OS=Leishmania donovani (strain BPK282A1) OX=981087 GN=LDBPK_080250 PE=4 SV=1
E9B9D3	88.997	22.2	3	0	6	Yes	1	1	2	Yes	4	3	5	Yes	0	0	0	0	0	0	1	1	1	Hypothetical_protein_-_conserved(predicted) OS=Leishmania donovani (strain BPK282A1) OX=981087 GN=LDBPK_080280 PE=4 SV=1
E9B9D4	43.266	27.6	6	6	7	Yes	6	5	6	Yes	6	5	6	Yes	6	6	7	6	5	6	6	5	6	Ribosomal protein L2, putative OS=Leishmania donovani (strain BPK282A1) OX=981087 GN=LDBPK_080290 PE=4 SV=1
E9B9D5	26.211	70.9	16	14	15	Yes	2	2	2	Yes	15	15	15	Yes	16	14	15	2	2	2	15	15	15	Superoxide dismutase OS=Leishmania donovani (strain BPK282A1) OX=981087 GN=LDBPK_080300 PE=3 SV=1
E9B9D6	28.295	21	2	3	4	Yes	0	1	1	Yes	1	1	1	Yes	2	3	4	0	1	1	1	1	1	Isochorismatase domain-containing protein OS=Leishmania donovani (strain BPK282A1) OX=981087 GN=LDBPK_080310 PE=4 SV=1
E9B9D8	24.897	50.2	8	8	7	Yes	4	4	3	Yes	8	9	8	Yes	8	8	7	4	4	3	8	9	8	Mitochondrial associated ribonuclease, putative OS=Leishmania donovani (strain BPK282A1) OX=981087 GN=LDBPK_080330 PE=4 SV=1
E9B9D9	10.807	12.6	1	1	1	Yes	1	1	1	Yes	1	1	1	Yes	1	1	1	1	1	1	1	1	1	zf-Tim10_DDP domain-containing protein OS=Leishmania donovani (strain BPK282A1) OX=981087 GN=LDBPK_080340 PE=4 SV=1
E9B9E0	507.12	5.6	9	9	11	Yes	5	5	5	Yes	7	7	6	Yes	1	1	1	1	1	1	1	1	1	Hypothetical_protein_-_conserved(predicted) OS=Leishmania donovani (strain BPK282A1) OX=981087 GN=LDBPK_080350 PE=4 SV=1
E9B9E2	59.535	15.5	1	2	0	Yes	1	1	1	Yes	4	4	2	Yes	1	2	0	1	1	1	4	4	2	Hypothetical_protein_-_conserved(predicted) OS=Leishmania donovani (strain BPK282A1) OX=981087 GN=LDBPK_080370 PE=4 SV=1
E9B9E3	26.08	20	3	3	2	Yes	1	0	2	Yes	0	0	0	No	3	3	2	1	0	2	0	0	0	Hypothetical_protein_-_conserved(predicted) OS=Leishmania donovani (strain BPK282A1) OX=981087 GN=LDBPK_080380 PE=4 SV=1
E9B9E4	202.11	4.6	3	3	2	Yes	1	1	1	Yes	1	4	3	Yes	3	3	2	1	1	1	1	4	3	Hypothetical_protein_-_conserved(predicted) OS=Leishmania donovani (strain BPK282A1) OX=981087 GN=LDBPK_080390 PE=4 SV=1
E9B9E5	203.7	9.4	9	9	10	Yes	4	4	3	Yes	8	9	11	Yes	9	9	10	4	4	3	8	9	11	Hypothetical_protein_-_conserved(predicted) OS=Leishmania donovani (strain BPK282A1) OX=981087 GN=LDBPK_080400 PE=4 SV=1
E9B9E7	148.51	36.7	30	32	29	Yes	13	14	14	Yes	31	32	32	Yes	0	0	1	0	0	0	1	1	1	WD_REPEATS_REGION domain-containing protein OS=Leishmania donovani (strain BPK282A1) OX=981087 GN=LDBPK_080420 PE=4 SV=1
E9B9E8	212	32.9	38	32	30	Yes	12	11	11	Yes	39	37	38	Yes	0	0	0	1	1	1	2	2	2	Hypothetical_protein_-_conserved(predicted) OS=Leishmania donovani (strain BPK282A1) OX=981087 GN=LDBPK_080430 PE=4 SV=1
E9B9G0	39.568	26.1	5	7	7	Yes	1	1	1	Yes	6	5	5	Yes	5	7	7	1	1	1	6	5	5	Hypothetical_protein_-_conserved(predicted) OS=Leishmania donovani (strain BPK282A1) OX=981087 GN=LDBPK_080550 PE=4 SV=1
E9B9G2	37.925	43.5	12	10	10	Yes	9	9	8	Yes	12	13	13	Yes	12	10	10	9	9	8	12	13	13	Translation initiation factor-like protein OS=Leishmania donovani (strain BPK282A1) OX=981087 GN=LDBPK_080570 PE=4 SV=1
E9B9G3	26.11	59.1	8	8	9	Yes	3	3	3	Yes	9	9	8	Yes	8	8	9	3	3	3	9	9	8	Hypothetical_protein_-_conserved(predicted) OS=Leishmania donovani (strain BPK282A1) OX=981087 GN=LDBPK_080580 PE=4 SV=1
E9B9G8	304.24	23.1	20	21	21	Yes	6	5	4	Yes	20	18	19	Yes	3	3	3	0	0	0	2	3	4	Hypothetical_protein_-_conserved(predicted) OS=Leishmania donovani (strain BPK282A1) OX=981087 GN=LDBPK_080630 PE=4 SV=1
E9B9G9	240.43	6.6	2	3	2	Yes	0	2	1	Yes	1	4	2	Yes	2	3	2	0	2	1	1	4	2	Hypothetical_protein_-_conserved(predicted) OS=Leishmania donovani (strain BPK282A1) OX=981087 GN=LDBPK_080640 PE=4 SV=1
E9B9H7	70.174	24.7	8	8	7	Yes	2	2	3	Yes	8	6	8	Yes	8	8	7	2	2	3	8	6	8	Tuzin, putative OS=Leishmania donovani (strain BPK282A1) OX=981087 GN=LDBPK_080740 PE=4 SV=1
E9B9I3	47.603	32.7	10	10	11	Yes	2	1	2	Yes	13	12	13	Yes	10	10	11	2	1	2	13	12	13	Hypothetical_protein_-_conserved(predicted) OS=Leishmania donovani (strain BPK282A1) OX=981087 GN=LDBPK_080810 PE=4 SV=1
E9B9I5	42.673	51.9	16	17	17	Yes	17	16	16	Yes	17	18	17	Yes	16	17	17	17	16	16	17	17	16	DNA polymerase OS=Leishmania donovani (strain BPK282A1) OX=981087 GN=LDBPK_080830 PE=3 SV=1
E9B9I6	153.58	19	13	13	12	Yes	6	7	7	Yes	15	13	18	Yes	0	0	0	1	1	1	2	1	2	Mitochondrial DNA polymerase beta-PAK, putative OS=Leishmania donovani (strain BPK282A1) OX=981087 GN=LDBPK_080840 PE=4 SV=1
E9B9I7	222.53	14.1	7	4	2	Yes	0	0	1	Yes	14	9	15	Yes	7	4	2	0	0	1	14	9	15	Beta-lactamase superfamily domain containing protein, putative(predicted) OS=Leishmania donovani (strain BPK282A1) OX=981087 GN=LDBPK_080850 PE=4 SV=1
E9B9I8	22.019	35.3	4	3	3	Yes	2	2	2	Yes	4	4	3	Yes	4	3	3	2	2	2	4	4	3	Hypothetical_protein_-_conserved(predicted) OS=Leishmania donovani (strain BPK282A1) OX=981087 GN=LDBPK_080860 PE=4 SV=1
E9B9I9	64.144	11.1	3	3	2	Yes	1	0	1	Yes	3	3	3	Yes	3	3	2	1	0	1	3	3	3	Protein kinase, putative OS=Leishmania donovani (strain BPK282A1) OX=981087 GN=LDBPK_080870 PE=4 SV=1
E9B9J0	29.049	41.6	7	7	6	Yes	2	2	1	Yes	7	6	6	Yes	7	7	6	2	2	1	7	6	6	Hypothetical_protein_-_conserved(predicted) OS=Leishmania donovani (strain BPK282A1) OX=981087 GN=LDBPK_080880 PE=4 SV=1
E9B9J2	63.114	44.4	16	15	14	Yes	6	7	8	Yes	16	17	18	Yes	0	0	0	0	0	0	1	2	2	Dpy-30 motif containing protein, putative(predicted) OS=Leishmania donovani (strain BPK282A1) OX=981087 GN=LDBPK_080900 PE=4 SV=1
E9B9J5	36.399	20.6	2	2	4	Yes	3	2	1	Yes	3	4	3	Yes	1	1	2	2	2	1	2	2	2	DnaJ domain containing protein, putative(predicted) OS=Leishmania donovani (strain BPK282A1) OX=981087 GN=LDBPK_080930 PE=4 SV=1
E9B9K1	42.06	55.1	26	28	26	Yes	14	17	16	Yes	25	27	27	Yes	26	28	26	14	17	16	25	27	27	Hypothetical_protein(predicted) OS=Leishmania donovani (strain BPK282A1) OX=981087 GN=LDBPK_081010 PE=4 SV=1
E9B9K2	62.239	77.3	46	41	39	Yes	27	27	26	Yes	45	41	44	Yes	46	41	39	27	27	26	45	41	44	Stress-induced protein sti1 OS=Leishmania donovani (strain BPK282A1) OX=981087 GN=LDBPK_081020 PE=4 SV=1
E9B9K4	40.79	34	7	7	7	Yes	4	4	4	Yes	7	7	8	Yes	7	7	7	4	4	4	7	7	8	Phosphoribosylpyrophosphate synthetase OS=Leishmania donovani (strain BPK282A1) OX=981087 GN=LDBPK_081040 PE=4 SV=1
E9B9L0	138.81	40.4	31	28	27	Yes	18	19	18	Yes	29	26	28	Yes	29	27	26	17	17	17	27	25	26	ANAPC4_WD40 domain-containing protein OS=Leishmania donovani (strain BPK282A1) OX=981087 GN=LDBPK_081100 PE=4 SV=1
E9B9L2	42.684	31.2	3	2	5	Yes	1	1	0	Yes	3	3	1	Yes	0	0	0	0	0	0	1	1	1	Hypothetical_protein_-_conserved(predicted) OS=Leishmania donovani (strain BPK282A1) OX=981087 GN=LDBPK_081120 PE=4 SV=1
E9B9L3	56.482	31.2	5	4	6	Yes	2	2	2	Yes	8	8	8	Yes	5	4	6	2	2	2	8	8	8	RING-type domain-containing protein OS=Leishmania donovani (strain BPK282A1) OX=981087 GN=LDBPK_081130 PE=4 SV=1
E9B9L4	49.834	22	3	1	0	Yes	1	1	1	Yes	3	3	3	Yes	0	0	0	0	0	0	1	1	1	Hypothetical_protein_-_conserved(predicted) OS=Leishmania donovani (strain BPK282A1) OX=981087 GN=LDBPK_081160 PE=4 SV=1
E9B9L5	11.467	65.7	5	5	6	Yes	5	5	3	Yes	6	5	5	Yes	5	5	6	5	5	3	6	5	5	Hypothetical_protein_-_conserved(predicted) OS=Leishmania donovani (strain BPK282A1) OX=981087 GN=LDBPK_081190 PE=4 SV=1
E9B9L7	31.451	61.9	11	11	13	Yes	1	2	2	Yes	13	13	13	Yes	11	11	13	1	2	2	13	13	13	Amidinotransferase, putative(predicted) OS=Leishmania donovani (strain BPK282A1) OX=981087 GN=LDBPK_081220 PE=4 SV=1
E9B9M1	135.21	27.2	14	13	14	Yes	5	8	8	Yes	22	21	21	Yes	0	0	0	0	0	0	4	1	3	Structural maintenance of chromosomes protein OS=Leishmania donovani (strain BPK282A1) OX=981087 GN=LDBPK_080010 PE=3 SV=1
E9B9M3	24.172	47.9	7	7	8	Yes	5	5	5	Yes	7	7	7	Yes	1	0	1	0	0	0	1	1	1	Vesicle-associated membrane protein, putative OS=Leishmania donovani (strain BPK282A1) OX=981087 GN=LDBPK_080030 PE=4 SV=1
E9B9M4	25.291	34.1	4	5	4	Yes	0	2	1	Yes	5	5	6	Yes	4	5	4	0	2	1	5	5	6	Hypothetical_protein_-_conserved(predicted) OS=Leishmania donovani (strain BPK282A1) OX=981087 GN=LDBPK_080040 PE=4 SV=1
E9B9M6	20.29	47	7	7	5	Yes	1	1	1	Yes	8	8	8	Yes	7	7	5	1	1	1	8	8	8	Phosphoglycerate mutase protein, putative OS=Leishmania donovani (strain BPK282A1) OX=981087 GN=LDBPK_080060 PE=4 SV=1
E9B9M7	68.676	39.4	10	7	10	Yes	2	2	3	Yes	10	9	11	Yes	10	7	10	2	2	3	10	9	11	ASCH domain-containing protein OS=Leishmania donovani (strain BPK282A1) OX=981087 GN=LDBPK_080070 PE=4 SV=1
E9B9M8	75.349	40.7	17	16	17	Yes	9	8	9	Yes	20	18	17	Yes	17	16	17	9	8	9	20	18	17	ATP-dependent DEAD/H RNA helicase, putative OS=Leishmania donovani (strain BPK282A1) OX=981087 GN=LDBPK_080080 PE=3 SV=1
E9B9M9	124.41	27.5	14	11	14	Yes	4	4	4	Yes	15	13	15	Yes	0	0	0	0	0	0	1	1	1	AP-3 complex subunit delta OS=Leishmania donovani (strain BPK282A1) OX=981087 GN=LDBPK_080090 PE=3 SV=1
E9B9N0	48.941	15.3	3	3	4	Yes	0	1	0	Yes	4	4	4	Yes	3	3	4	0	1	0	4	4	4	Dual-specificity protein phosphatase, putative OS=Leishmania donovani (strain BPK282A1) OX=981087 GN=LDBPK_080100 PE=4 SV=1
E9B9N2	30.167	33.3	5	5	5	Yes	0	1	0	Yes	6	6	6	Yes	0	0	0	0	0	0	1	1	1	Hypothetical_protein_-_conserved(predicted) OS=Leishmania donovani (strain BPK282A1) OX=981087 GN=LDBPK_080120 PE=4 SV=1
E9B9N3	121.2	16.6	4	2	4	Yes	0	1	0	Yes	5	6	6	Yes	4	2	4	0	1	0	5	6	6	Hypothetical_protein_-_conserved(predicted) OS=Leishmania donovani (strain BPK282A1) OX=981087 GN=LDBPK_080130 PE=4 SV=1
E9B9N6	52.627	24.2	4	4	6	Yes	1	0	1	Yes	5	5	6	Yes	4	4	6	1	0	1	5	5	6	GPI-GlcNAc transferase complex, PIG-H component, putative(predicted) OS=Leishmania donovani (strain BPK282A1) OX=981087 GN=LDBPK_080160 PE=4 SV=1
E9B9Y1	271.9	16.4	9	13	15	Yes	7	7	7	Yes	21	17	17	Yes	9	13	15	7	7	7	21	17	17	Phospholipid transporting ATPase-like protein, putative OS=Leishmania donovani (strain BPK282A1) OX=981087 GN=LDBPK_090940 PE=4 SV=1
E9B9Y2	20.84	54.3	5	4	7	Yes	5	4	4	Yes	7	7	6	Yes	1	0	1	0	0	0	1	2	2	Ef-hand protein 5, putative OS=Leishmania donovani (strain BPK282A1) OX=981087 GN=LDBPK_090960 PE=4 SV=1
E9BAI6	52.153	22.7	3	4	4	Yes	1	1	2	Yes	3	4	2	Yes	3	4	4	1	1	2	3	4	2	Phosphate transporter OS=Leishmania donovani (strain BPK282A1) OX=981087 GN=LDBPK_101440 PE=3 SV=1
E9BAV9	196.54	12.4	10	8	13	Yes	3	2	3	Yes	13	13	10	Yes	0	0	0	0	0	0	1	1	1	ATP-binding cassette protein subfamily A, member 2, putative OS=Leishmania donovani (strain BPK282A1) OX=981087 GN=LDBPK_111210 PE=4 SV=1
E9BB48	50.699	46.5	12	12	13	Yes	0	3	0	Yes	6	5	4	Yes	12	12	13	0	3	0	6	5	4	Hypothetical_protein_-_conserved(predicted) OS=Leishmania donovani (strain BPK282A1) OX=981087 GN=LDBPK_120661 PE=4 SV=1
E9BBA8	49.759	79.8	34	36	35	Yes	36	36	36	Yes	35	35	36	Yes	27	29	28	29	29	29	28	28	29	Tubulin alpha chain OS=Leishmania donovani (strain BPK282A1) OX=981087 GN=LDBPK_130330 PE=3 SV=1
E9BE87	66.45	43.6	20	20	18	Yes	4	3	3	Yes	21	23	25	Yes	0	0	0	0	0	0	1	1	1	4-coumarate:coa ligase-like protein OS=Leishmania donovani (strain BPK282A1) OX=981087 GN=LDBPK_190940 PE=4 SV=1
E9BFT3	105	1	0	0	1	Yes	1	0	0	Yes	1	0	1	Yes	0	0	1	1	0	0	1	0	1	EngB-type G domain-containing protein OS=Leishmania donovani (strain BPK282A1) OX=981087 GN=LDBPK_220640 PE=4 SV=1
E9BHM5	56.292	63	25	24	25	Yes	23	24	24	Yes	23	22	23	Yes	25	24	25	23	24	24	23	22	23	ATP synthase subunit beta OS=Leishmania donovani (strain BPK282A1) OX=981087 GN=LDBPK_251210 PE=3 SV=1
E9BI24	26.349	17.4	4	4	4	Yes	1	1	0	Yes	3	3	4	Yes	4	4	4	1	1	0	3	3	4	Hypothetical_protein_-_conserved(predicted) OS=Leishmania donovani (strain BPK282A1) OX=981087 GN=LDBPK_260110 PE=4 SV=1
E9BIV7	34.549	11.8	3	3	2	Yes	1	1	1	Yes	3	2	2	Yes	3	3	2	1	1	1	3	2	2	Hypothetical_protein_-_conserved(predicted) OS=Leishmania donovani (strain BPK282A1) OX=981087 GN=LDBPK_270220 PE=4 SV=1
E9BIV8	21.565	48.7	5	5	4	Yes	3	3	3	Yes	6	5	4	Yes	5	5	4	3	3	3	6	5	4	Hypothetical_protein_-_conserved(predicted) OS=Leishmania donovani (strain BPK282A1) OX=981087 GN=LDBPK_270230 PE=4 SV=1
E9BJ66	96.748	24.6	10	9	11	Yes	2	2	1	Yes	8	9	10	Yes	0	0	0	0	0	0	0	1	1	Hypothetical_protein_-_conserved(predicted) OS=Leishmania donovani (strain BPK282A1) OX=981087 GN=LDBPK_271340 PE=4 SV=1
E9BJ67	25.32	23.7	4	4	4	Yes	3	3	3	Yes	4	4	3	Yes	4	4	4	3	3	3	4	4	3	Snf7_-_putative(predicted) OS=Leishmania donovani (strain BPK282A1) OX=981087 GN=LDBPK_271350 PE=4 SV=1
E9BJI0	58.31	67.6	34	35	32	Yes	22	21	22	Yes	37	35	35	Yes	0	0	0	0	0	0	1	1	1	Glycosomal phosphoenolpyruvate carboxykinase, putative(predicted) OS=Leishmania donovani (strain BPK282A1) OX=981087 GN=LDBPK_072500 PE=3 SV=1
E9BK18	71.268	70	42	40	39	Yes	38	34	34	Yes	41	39	41	Yes	42	40	39	38	34	34	41	39	41	Heat-shock protein hsp70, putative OS=Leishmania donovani (strain BPK282A1) OX=981087 GN=LDBPK_283000 PE=3 SV=1
E9BLQ9	17.005	14.7	3	3	3	Yes	1	1	0	Yes	2	3	3	Yes	3	3	3	1	1	0	2	3	3	Protein_of_uncharacterized_function_(DUF1077)_-_p utative(predicted) OS=Leishmania donovani (strain BPK282A1) OX=981087 GN=LDBPK_301660 PE=4 SV=1
E9BMC4	85.913	50.6	24	26	24	Yes	13	14	16	Yes	28	27	31	Yes	1	1	1	1	1	1	2	2	2	5-methyltetrahydropteroyltriglutamate-homocysteine S-methyltransferase, putative OS=Leishmania donovani (strain BPK282A1) OX=981087 GN=LDBPK_310010 PE=3 SV=1
E9BMC7	61.958	15.9	4	5	3	Yes	2	1	0	Yes	5	4	5	Yes	4	5	3	2	1	0	5	4	5	BT1 family/MFS/sugar transport protein, putative(predicted) OS=Leishmania donovani (strain BPK282A1) OX=981087 GN=LDBPK_310050 PE=4 SV=1
E9BMC8	24.582	62	12	9	9	Yes	8	8	9	Yes	11	12	11	Yes	12	9	9	8	8	9	11	12	11	Peptidyl-prolyl cis-trans isomerase OS=Leishmania donovani (strain BPK282A1) OX=981087 GN=LDBPK_310060 PE=3 SV=1
E9BMD0	107.99	5.2	2	2	2	Yes	3	3	3	Yes	1	1	1	Yes	2	2	2	3	3	3	1	1	1	Helicase-like protein OS=Leishmania donovani (strain BPK282A1) OX=981087 GN=LDBPK_310080 PE=4 SV=1
E9BMD1	25.618	37.2	4	5	5	Yes	2	3	2	Yes	9	8	9	Yes	0	0	0	0	0	0	1	1	1	C3H1-type domain-containing protein OS=Leishmania donovani (strain BPK282A1) OX=981087 GN=LDBPK_310090 PE=4 SV=1
E9BMD2	55.905	39	13	12	12	Yes	5	6	5	Yes	12	12	14	Yes	0	0	0	0	0	0	1	1	1	Hypothetical_protein_-_conserved(predicted) OS=Leishmania donovani (strain BPK282A1) OX=981087 GN=LDBPK_310100 PE=4 SV=1
E9BMD3	39.771	46.2	9	7	7	Yes	4	3	4	Yes	8	10	9	Yes	0	0	0	1	0	1	1	1	1	Probable tRNA N6-adenosine threonylcarbamoyltransferase OS=Leishmania donovani (strain BPK282A1) OX=981087 GN=LDBPK_310110 PE=3 SV=1
E9BMD4	85.337	18	9	8	7	Yes	4	4	4	Yes	8	9	9	Yes	9	8	7	4	4	4	8	9	9	FG-GAP repeat protein, putative OS=Leishmania donovani (strain BPK282A1) OX=981087 GN=LDBPK_310120 PE=4 SV=1
E9BMD6	92.538	25.7	10	13	9	Yes	4	4	4	Yes	13	11	12	Yes	10	13	9	4	4	4	13	11	12	Hypothetical_protein_-_conserved(predicted) OS=Leishmania donovani (strain BPK282A1) OX=981087 GN=LDBPK_310140 PE=4 SV=1
E9BMD7	50.851	40.6	15	16	12	Yes	3	3	4	Yes	15	15	13	Yes	15	16	12	3	3	4	15	15	13	Ubiquitin carboxyl-terminal hydrolase OS=Leishmania donovani (strain BPK282A1) OX=981087 GN=LDBPK_310150 PE=3 SV=1
E9BMD8	36.947	3.7	1	0	1	Yes	0	1	0	Yes	1	0	1	Yes	1	0	1	0	1	0	1	0	1	Hypothetical_protein_-_conserved(predicted) OS=Leishmania donovani (strain BPK282A1) OX=981087 GN=LDBPK_310160 PE=4 SV=1
E9BMD9	133.27	39.4	32	31	25	Yes	28	29	24	Yes	31	30	30	Yes	32	31	25	28	29	24	31	30	30	DNA-directed RNA polymerase subunit beta OS=Leishmania donovani (strain BPK282A1) OX=981087 GN=LDBPK_310170 PE=3 SV=1
E9BME2	70.214	21.3	10	10	9	Yes	8	9	7	Yes	8	10	11	Yes	10	10	9	8	9	7	8	10	11	Nucleolar protein, putative OS=Leishmania donovani (strain BPK282A1) OX=981087 GN=LDBPK_310200 PE=3 SV=1
E9BME3	52.445	43.7	9	11	10	Yes	6	7	5	Yes	12	11	13	Yes	0	1	0	1	1	1	2	1	2	WD_REPEATS_REGION domain-containing protein OS=Leishmania donovani (strain BPK282A1) OX=981087 GN=LDBPK_310210 PE=4 SV=1
E9BME4	56.946	18.2	5	5	5	Yes	3	2	3	Yes	4	5	4	Yes	5	5	5	3	2	3	4	5	4	Hypothetical_protein_-_conserved(predicted) OS=Leishmania donovani (strain BPK282A1) OX=981087 GN=LDBPK_310220 PE=3 SV=1
E9BME5	22.548	33.8	4	4	3	Yes	1	0	1	Yes	3	4	4	Yes	4	4	3	1	0	1	3	4	4	Hypothetical_protein_-_conserved(predicted) OS=Leishmania donovani (strain BPK282A1) OX=981087 GN=LDBPK_310230 PE=4 SV=1
E9BME6	99.856	38.3	21	22	20	Yes	9	9	7	Yes	20	20	21	Yes	21	22	20	9	9	7	20	20	21	TPR/MLP1/MLP2-like protein, putative(predicted) OS=Leishmania donovani (strain BPK282A1) OX=981087 GN=LDBPK_310240 PE=4 SV=1
E9BME7	56.274	28.6	7	7	3	Yes	3	2	1	Yes	10	9	5	Yes	7	7	3	3	2	1	10	9	5	JmjC domain-containing protein OS=Leishmania donovani (strain BPK282A1) OX=981087 GN=LDBPK_310250 PE=4 SV=1
E9BME8	103.46	25.2	15	16	16	Yes	12	12	11	Yes	13	10	12	Yes	15	16	16	12	12	11	13	10	12	ATP-dependent RNA helicase, putative OS=Leishmania donovani (strain BPK282A1) OX=981087 GN=LDBPK_310260 PE=4 SV=1
E9BMF2	38.024	22.9	4	4	4	Yes	1	1	0	Yes	5	3	5	Yes	4	4	4	1	1	0	5	3	5	Endoplasmic Reticulum-Golgi Intermediate Compartment (ERGIC)/Endoplasmic reticulum vesicle transporter, putative(predicted) OS=Leishmania donovani (strain BPK282A1) OX=981087 GN=LDBPK_310300 PE=4 SV=1
E9BMF5	126.21	9.9	5	3	5	Yes	0	1	0	Yes	6	6	6	Yes	0	0	0	0	0	0	1	2	1	CRAL-TRIO domain-containing protein OS=Leishmania donovani (strain BPK282A1) OX=981087 GN=LDBPK_310330 PE=4 SV=1
E9BMG4	149.65	8.6	2	5	3	Yes	0	0	1	Yes	6	6	3	Yes	2	5	3	0	0	1	6	6	3	Hypothetical_protein_-_conserved(predicted) OS=Leishmania donovani (strain BPK282A1) OX=981087 GN=LDBPK_310400 PE=4 SV=1
E9BMG5	89.269	48	22	23	23	Yes	13	14	15	Yes	19	21	20	Yes	1	0	0	0	0	0	0	0	0	Calpain-like cysteine peptidase, putative OS=Leishmania donovani (strain BPK282A1) OX=981087 GN=LDBPK_310410 PE=3 SV=1
E9BMG8	101.15	10.2	1	1	1	Yes	1	1	1	Yes	5	1	5	Yes	1	1	1	1	1	1	5	1	5	Calpain-like cysteine peptidase, putative OS=Leishmania donovani (strain BPK282A1) OX=981087 GN=LDBPK_310440 PE=3 SV=1
E9BMG9	79.998	63.5	31	33	32	Yes	8	5	4	Yes	38	38	37	Yes	1	1	0	2	2	0	7	6	6	Cytoskeleton-associated protein CAP5.5, putative OS=Leishmania donovani (strain BPK282A1) OX=981087 GN=LDBPK_310450 PE=3 SV=1
E9BMH3	41.704	37.5	9	8	9	Yes	5	3	5	Yes	9	5	6	Yes	9	8	9	5	3	5	9	5	6	Hypothetical_protein_-_conserved(predicted) OS=Leishmania donovani (strain BPK282A1) OX=981087 GN=LDBPK_310500 PE=4 SV=1
E9BMH6	64.175	33.5	9	8	7	Yes	5	5	4	Yes	11	9	9	Yes	9	8	7	5	5	4	11	9	9	J domain-containing protein OS=Leishmania donovani (strain BPK282A1) OX=981087 GN=LDBPK_310530 PE=4 SV=1
E9BMH7	68.342	18.1	4	3	3	Yes	1	1	1	Yes	3	4	4	Yes	4	3	3	1	1	1	3	4	4	CHHC U11-48K-type domain-containing protein OS=Leishmania donovani (strain BPK282A1) OX=981087 GN=LDBPK_310540 PE=4 SV=1
E9BMI0	135.28	20.8	10	11	10	Yes	2	1	1	Yes	13	9	13	Yes	10	11	10	2	1	1	13	9	13	Hypothetical_protein_-_conserved(predicted) OS=Leishmania donovani (strain BPK282A1) OX=981087 GN=LDBPK_310570 PE=4 SV=1
E9BMI1	35.601	50.5	9	9	9	Yes	3	3	2	Yes	10	9	9	Yes	9	9	9	3	3	2	10	9	9	Mevalonate kinase OS=Leishmania donovani (strain BPK282A1) OX=981087 GN=LDBPK_310580 PE=3 SV=1
E9BMI4	59.447	8.7	1	2	1	Yes	1	1	1	Yes	2	2	2	Yes	1	2	1	1	1	1	2	2	2	Amino acid transporter aATP11, putative OS=Leishmania donovani (strain BPK282A1) OX=981087 GN=LDBPK_310610 PE=4 SV=1
E9BMI5	31.314	14.6	3	3	3	Yes	1	1	2	Yes	3	3	2	Yes	3	3	3	1	1	2	3	3	2	C-5 sterol desaturase, putative OS=Leishmania donovani (strain BPK282A1) OX=981087 GN=LDBPK_310620 PE=3 SV=1
E9BMJ0	101.3	38.1	23	22	25	Yes	10	9	9	Yes	23	22	23	Yes	23	22	25	10	9	9	23	22	23	Mitochondrial RNA binding protein, putative(predicted) OS=Leishmania donovani (strain BPK282A1) OX=981087 GN=LDBPK_310670 PE=4 SV=1
E9BMJ3	126.68	12.5	5	4	5	Yes	0	3	2	Yes	6	7	6	Yes	5	4	5	0	3	2	6	7	6	Hypothetical_protein_-_conserved(predicted) OS=Leishmania donovani (strain BPK282A1) OX=981087 GN=LDBPK_310700 PE=4 SV=1
E9BMJ4	32.14	35.5	7	8	6	Yes	2	2	2	Yes	8	8	7	Yes	7	8	6	2	2	2	8	8	7	C2 domain-containing protein OS=Leishmania donovani (strain BPK282A1) OX=981087 GN=LDBPK_310710 PE=4 SV=1
E9BMJ5	49.259	22.8	2	1	4	Yes	0	1	1	Yes	2	2	2	Yes	2	1	4	0	1	1	2	2	2	Hypothetical_protein_-_conserved(predicted) OS=Leishmania donovani (strain BPK282A1) OX=981087 GN=LDBPK_310720 PE=4 SV=1
E9BMJ6	96.273	31.2	13	15	15	Yes	7	8	7	Yes	15	14	15	Yes	13	15	15	7	8	7	15	14	15	ATP-dependent zinc metallopeptidase, putative OS=Leishmania donovani (strain BPK282A1) OX=981087 GN=LDBPK_310730 PE=4 SV=1
E9BMK0	35.271	47.3	9	9	10	Yes	5	6	6	Yes	11	8	10	Yes	9	9	10	5	6	6	11	8	10	Tir chaperone protein (CesT) family, putative(predicted) OS=Leishmania donovani (strain BPK282A1) OX=981087 GN=LDBPK_310770 PE=4 SV=1
E9BMK1	32.089	25.6	4	4	5	Yes	1	1	1	Yes	4	5	6	Yes	0	0	0	1	1	1	1	1	1	Hypothetical_protein_-_conserved(predicted) OS=Leishmania donovani (strain BPK282A1) OX=981087 GN=LDBPK_310780 PE=4 SV=1
E9BMK4	26.589	31	4	4	2	Yes	0	1	0	Yes	4	4	4	Yes	0	0	0	0	0	0	0	0	0	C2 domain protein, putative OS=Leishmania donovani (strain BPK282A1) OX=981087 GN=LDBPK_310810 PE=4 SV=1
E9BMK7	70.341	12.6	5	5	5	Yes	2	2	2	Yes	4	4	3	Yes	2	2	2	1	1	1	2	2	2	Hypothetical_protein_-_conserved(predicted) OS=Leishmania donovani (strain BPK282A1) OX=981087 GN=LDBPK_310840 PE=4 SV=1
E9BML2	64.366	25	4	5	4	Yes	0	2	2	Yes	6	5	7	Yes	0	0	0	0	0	0	0	0	1	Ras-like small GTPases, putative OS=Leishmania donovani (strain BPK282A1) OX=981087 GN=LDBPK_310890 PE=4 SV=1
E9BML5	52.375	3.1	0	0	1	Yes	1	1	0	Yes	0	0	0	No	0	0	1	1	1	0	0	0	0	Amino acid permease 3 OS=Leishmania donovani (strain BPK282A1) OX=981087 GN=LDBPK_310910 PE=4 SV=1
E9BML6	18.92	36.1	6	6	6	Yes	3	1	3	Yes	7	7	7	Yes	1	1	1	0	0	0	2	2	2	KIAA1430-like, putative(predicted) OS=Leishmania donovani (strain BPK282A1) OX=981087 GN=LDBPK_310920 PE=4 SV=1
E9BMM3	83.755	42.6	16	17	17	Yes	2	2	2	Yes	18	19	17	Yes	16	17	17	2	2	2	18	19	17	Hypothetical_protein_-_conserved(predicted) OS=Leishmania donovani (strain BPK282A1) OX=981087 GN=LDBPK_310980 PE=4 SV=1
E9BMM5	120.59	54.7	27	29	27	Yes	6	5	8	Yes	33	32	35	Yes	0	0	0	0	0	0	1	1	0	Hypothetical_protein_-_conserved(predicted) OS=Leishmania donovani (strain BPK282A1) OX=981087 GN=LDBPK_311000 PE=4 SV=1
E9BMM6	80.406	33.3	10	12	14	Yes	3	3	3	Yes	12	12	16	Yes	1	0	0	0	0	0	1	2	2	Hypothetical_protein_-_conserved(predicted) OS=Leishmania donovani (strain BPK282A1) OX=981087 GN=LDBPK_311010 PE=4 SV=1
E9BMN0	38.619	57.6	10	10	11	Yes	2	2	2	Yes	16	16	17	Yes	1	2	1	0	0	0	5	5	6	Hypothetical_protein_-_conserved(predicted) OS=Leishmania donovani (strain BPK282A1) OX=981087 GN=LDBPK_311050 PE=4 SV=1
E9BMN2	28.719	54.4	5	6	6	Yes	1	1	2	Yes	12	12	12	Yes	0	0	0	0	0	1	6	6	6	Biotin/lipoate protein ligase-like protein OS=Leishmania donovani (strain BPK282A1) OX=981087 GN=LDBPK_311070 PE=4 SV=1
E9BMN5	41.931	59.6	9	9	10	Yes	2	1	1	Yes	13	12	11	Yes	0	0	0	0	0	0	1	1	0	Domain_of_uncharacterized_function_(DUF4498)_-_pu tative(predicted) OS=Leishmania donovani (strain BPK282A1) OX=981087 GN=LDBPK_311100 PE=4 SV=1
E9BMN6	24.218	31.2	4	6	5	Yes	2	1	1	Yes	4	6	6	Yes	4	6	5	2	1	1	4	6	6	GOLD domain-containing protein OS=Leishmania donovani (strain BPK282A1) OX=981087 GN=LDBPK_311110 PE=3 SV=1
E9BMN9	34.653	59.2	9	10	11	Yes	6	5	6	Yes	11	9	12	Yes	0	0	0	0	0	0	1	1	2	Monoglyceride lipase, putative OS=Leishmania donovani (strain BPK282A1) OX=981087 GN=LDBPK_311150 PE=4 SV=1
E9BMP6	15.539	37.3	2	3	1	Yes	1	2	2	Yes	4	4	5	Yes	0	1	0	0	1	0	2	2	2	Cytochrome b5 heme-binding domain-containing protein OS=Leishmania donovani (strain BPK282A1) OX=981087 GN=LDBPK_311220 PE=4 SV=1
E9BMP7	548.38	38	116	116	105	Yes	50	44	48	Yes	118	111	112	Yes	1	0	0	1	0	0	4	4	3	RanBP2-type domain-containing protein OS=Leishmania donovani (strain BPK282A1) OX=981087 GN=LDBPK_311230 PE=4 SV=1
E9BMP8	83.253	27.1	22	23	23	Yes	19	19	18	Yes	25	22	24	Yes	0	0	0	0	0	0	1	1	1	Vacuolar-type proton translocating pyrophosphatase 1, putative OS=Leishmania donovani (strain BPK282A1) OX=981087 GN=LDBPK_311240 PE=3 SV=1
E9BMQ1	117.2	35.7	10	9	6	Yes	2	5	1	Yes	15	14	17	Yes	10	9	6	2	5	1	15	14	17	Hypothetical_protein_-_conserved(predicted) OS=Leishmania donovani (strain BPK282A1) OX=981087 GN=LDBPK_311270 PE=4 SV=1
E9BMQ2	69.464	17.5	5	4	1	Yes	1	0	1	Yes	5	6	6	Yes	5	4	1	1	0	1	5	6	6	MT domain-containing protein OS=Leishmania donovani (strain BPK282A1) OX=981087 GN=LDBPK_311280 PE=4 SV=1
E9BMQ6	108.03	22.5	10	7	8	Yes	1	0	0	Yes	13	12	12	Yes	0	0	0	0	0	0	2	3	1	Hypothetical_protein_-_conserved(predicted) OS=Leishmania donovani (strain BPK282A1) OX=981087 GN=LDBPK_311320 PE=4 SV=1
E9BMQ8	268.01	6.9	6	3	3	Yes	5	6	5	Yes	7	7	7	Yes	6	3	3	5	6	5	7	7	7	PPM-type phosphatase domain-containing protein OS=Leishmania donovani (strain BPK282A1) OX=981087 GN=LDBPK_311340 PE=3 SV=1
E9BMR3	156.85	18	10	10	11	Yes	3	1	1	Yes	16	14	16	Yes	0	0	0	0	0	0	1	1	1	Hypothetical_protein_-_conserved(predicted) OS=Leishmania donovani (strain BPK282A1) OX=981087 GN=LDBPK_311390 PE=4 SV=1
E9BMR4	97.283	32.1	12	10	17	Yes	4	5	2	Yes	15	10	16	Yes	0	0	0	0	0	0	1	1	1	Hypothetical_protein_-_conserved(predicted) OS=Leishmania donovani (strain BPK282A1) OX=981087 GN=LDBPK_311400 PE=4 SV=1
E9BMR5	81.2	16.7	2	1	2	Yes	0	0	1	Yes	4	2	4	Yes	2	1	2	0	0	1	4	2	4	Hypothetical_protein_-_conserved(predicted) OS=Leishmania donovani (strain BPK282A1) OX=981087 GN=LDBPK_311410 PE=4 SV=1
E9BMR6	13.469	81.7	5	4	5	Yes	5	5	5	Yes	4	4	6	Yes	5	4	5	5	5	5	4	4	6	zf-LSD1 domain-containing protein OS=Leishmania donovani (strain BPK282A1) OX=981087 GN=LDBPK_311420 PE=4 SV=1
E9BMS0	193.67	12.5	5	10	9	Yes	0	1	1	Yes	1	3	4	Yes	0	0	0	0	0	0	0	0	0	Pentamidine resistance protein 1 OS=Leishmania donovani (strain BPK282A1) OX=981087 GN=LDBPK_311460 PE=4 SV=1
E9BMS5	173.8	4.5	1	1	1	Yes	1	1	2	Yes	1	2	2	Yes	1	1	1	1	1	2	1	2	2	Leucine_Rich_repeat_-_putative(predicted) OS=Leishmania donovani (strain BPK282A1) OX=981087 GN=LDBPK_311510 PE=4 SV=1
E9BMS6	162.62	8.7	4	2	1	Yes	1	2	2	Yes	4	1	4	Yes	4	2	1	1	2	2	4	1	4	Hypothetical_protein(predicted) OS=Leishmania donovani (strain BPK282A1) OX=981087 GN=LDBPK_311520 PE=4 SV=1
E9BMS7	120.17	25.2	10	10	9	Yes	12	12	13	Yes	11	13	13	Yes	10	10	9	12	12	13	11	13	13	Hypothetical_protein_-_conserved(predicted) OS=Leishmania donovani (strain BPK282A1) OX=981087 GN=LDBPK_311530 PE=4 SV=1
E9BMS9	100.16	5.9	2	3	3	Yes	2	2	2	Yes	0	0	0	No	2	3	3	2	2	2	0	0	0	Hypothetical_protein_-_conserved(predicted) OS=Leishmania donovani (strain BPK282A1) OX=981087 GN=LDBPK_311550 PE=4 SV=1
E9BMT2	31.126	54.2	9	9	10	Yes	4	5	4	Yes	8	8	9	Yes	9	9	10	4	5	4	8	8	9	L51_S25_CI-B8 domain-containing protein OS=Leishmania donovani (strain BPK282A1) OX=981087 GN=LDBPK_311580 PE=4 SV=1
E9BMT3	35.555	29.5	5	6	6	Yes	1	1	1	Yes	5	5	4	Yes	5	6	6	1	1	1	5	5	4	Hypothetical_protein_-_conserved(predicted) OS=Leishmania donovani (strain BPK282A1) OX=981087 GN=LDBPK_311590 PE=4 SV=1
E9BMT4	18.812	45.9	7	6	6	Yes	5	3	4	Yes	6	7	7	Yes	7	6	6	5	3	4	6	7	7	Cytochrome c oxidase VIII (COX VIII), putative OS=Leishmania donovani (strain BPK282A1) OX=981087 GN=LDBPK_311600 PE=4 SV=1
E9BMT5	14.196	51.2	2	2	2	Yes	1	1	1	Yes	4	4	4	Yes	0	0	0	1	1	1	2	2	2	Hypothetical_protein_-_conserved(predicted) OS=Leishmania donovani (strain BPK282A1) OX=981087 GN=LDBPK_311610 PE=4 SV=1
E9BMT6	21.832	18.3	2	3	3	Yes	1	1	1	Yes	2	2	2	Yes	2	3	3	1	1	1	2	2	2	Hypothetical_protein_-_conserved(predicted) OS=Leishmania donovani (strain BPK282A1) OX=981087 GN=LDBPK_311620 PE=4 SV=1
E9BMT8	29.459	32.8	6	6	4	Yes	5	3	4	Yes	5	5	6	Yes	6	6	4	5	3	4	5	5	6	Diphthine synthase-like protein OS=Leishmania donovani (strain BPK282A1) OX=981087 GN=LDBPK_311640 PE=3 SV=1
E9BMU2	20.885	26.3	1	0	0	Yes	2	2	1	Yes	2	2	2	Yes	1	0	0	2	2	1	2	2	2	Sld5 domain-containing protein OS=Leishmania donovani (strain BPK282A1) OX=981087 GN=LDBPK_311680 PE=4 SV=1
E9BMU5	152.66	11.1	5	3	5	Yes	2	0	1	Yes	7	3	4	Yes	5	3	5	2	0	1	7	3	4	Hypothetical_protein_-_conserved(predicted) OS=Leishmania donovani (strain BPK282A1) OX=981087 GN=LDBPK_311710 PE=4 SV=1
E9BMU6	75.16	1.6	1	0	1	Yes	1	1	0	Yes	0	0	1	Yes	1	0	1	1	1	0	0	0	1	Hypothetical_protein_-_conserved(predicted) OS=Leishmania donovani (strain BPK282A1) OX=981087 GN=LDBPK_311720 PE=4 SV=1
E9BMU8	131.3	27	18	14	13	Yes	3	4	4	Yes	15	14	13	Yes	18	14	13	3	4	4	15	14	13	CULLIN_2 domain-containing protein OS=Leishmania donovani (strain BPK282A1) OX=981087 GN=LDBPK_311740 PE=3 SV=1
E9BMU9	42.859	11.3	2	1	2	Yes	2	2	2	Yes	1	2	2	Yes	2	1	2	2	2	2	1	2	2	Hypothetical_protein_-_conserved(predicted) OS=Leishmania donovani (strain BPK282A1) OX=981087 GN=LDBPK_311750 PE=4 SV=1
E9BMV0	44.281	19.2	3	2	2	Yes	1	1	1	Yes	5	3	3	Yes	0	0	0	0	0	0	1	1	1	Hypothetical_protein_-_conserved(predicted) OS=Leishmania donovani (strain BPK282A1) OX=981087 GN=LDBPK_311760 PE=4 SV=1
E9BMV1	44.841	47.9	15	14	13	Yes	8	9	8	Yes	15	16	15	Yes	0	0	0	0	0	0	0	1	0	Nucleosome assembly protein-like protein OS=Leishmania donovani (strain BPK282A1) OX=981087 GN=LDBPK_311770 PE=3 SV=1
E9BMW6	14.682	44.5	5	7	5	Yes	6	7	6	Yes	7	6	6	Yes	5	7	5	6	7	6	7	6	6	Ubiquitin-fusion protein OS=Leishmania donovani (strain BPK282A1) OX=981087 GN=LDBPK_311930 PE=1 SV=1
E9BMW7	91.4	19	4	2	3	Yes	0	1	1	Yes	7	4	7	Yes	1	0	0	0	0	0	3	3	3	Hypothetical_protein_-_conserved(predicted) OS=Leishmania donovani (strain BPK282A1) OX=981087 GN=LDBPK_311940 PE=4 SV=1
E9BMZ0	103.06	35.4	14	17	16	Yes	1	1	3	Yes	21	20	21	Yes	0	1	0	0	0	0	3	3	2	tRNA_lig_CPD domain-containing protein OS=Leishmania donovani (strain BPK282A1) OX=981087 GN=LDBPK_312190 PE=4 SV=1
E9BMZ4	139.52	38.1	23	24	25	Yes	5	4	4	Yes	26	19	26	Yes	0	1	1	0	0	0	2	2	2	ARM-like helical domain-containing protein(predicted) OS=Leishmania donovani (strain BPK282A1) OX=981087 GN=LDBPK_312230 PE=4 SV=1
E9BN03	38.642	45	10	10	10	Yes	4	5	4	Yes	10	8	11	Yes	4	4	4	3	3	3	5	5	5	3,2-trans-enoyl-CoA isomerase, mitochondrial, putative OS=Leishmania donovani (strain BPK282A1) OX=981087 GN=LDBPK_312320 PE=3 SV=1
E9BN06	20.585	61.5	8	7	8	Yes	7	6	6	Yes	8	8	7	Yes	8	7	8	7	6	6	8	8	7	ADP-ribosylation factor, putative OS=Leishmania donovani (strain BPK282A1) OX=981087 GN=LDBPK_312350 PE=3 SV=1
E9BN07	23.362	44.7	4	4	4	Yes	1	1	2	Yes	5	4	5	Yes	0	0	0	0	0	0	1	1	1	Phosphatidylethanolamine N-methyltransferase OS=Leishmania donovani (strain BPK282A1) OX=981087 GN=LDBPK_312360 PE=3 SV=1
E9BN09	41.56	24.1	7	7	6	Yes	1	0	1	Yes	8	8	8	Yes	7	7	6	1	0	1	8	8	8	3'-nucleotidase/nuclease, putative OS=Leishmania donovani (strain BPK282A1) OX=981087 GN=LDBPK_312380 PE=4 SV=1
E9BN14	58.2	44.8	9	6	9	Yes	5	5	4	Yes	9	7	9	Yes	9	6	9	5	5	4	9	7	9	Hypothetical_protein_-_conserved(predicted) OS=Leishmania donovani (strain BPK282A1) OX=981087 GN=LDBPK_312440 PE=4 SV=1
E9BN15	55.55	21.6	6	8	8	Yes	0	2	1	Yes	6	6	4	Yes	6	8	8	0	2	1	6	6	4	WD_REPEATS_REGION domain-containing protein OS=Leishmania donovani (strain BPK282A1) OX=981087 GN=LDBPK_312450 PE=4 SV=1
E9BN17	48.309	13.7	3	3	4	Yes	2	1	1	Yes	3	4	4	Yes	3	3	4	2	1	1	3	4	4	Zinc transporter-like protein OS=Leishmania donovani (strain BPK282A1) OX=981087 GN=LDBPK_312470 PE=4 SV=1
E9BN22	24.427	19.2	4	4	3	Yes	2	2	0	Yes	3	2	3	Yes	4	4	3	2	2	0	3	2	3	Hypothetical_protein_-_conserved(predicted) OS=Leishmania donovani (strain BPK282A1) OX=981087 GN=LDBPK_312520 PE=4 SV=1
E9BN23	22.632	45.9	6	5	5	Yes	1	0	1	Yes	5	6	5	Yes	1	1	0	1	0	1	1	1	1	Hypothetical_protein_-_conserved(predicted) OS=Leishmania donovani (strain BPK282A1) OX=981087 GN=LDBPK_312530 PE=4 SV=1
E9BN24	41.605	13.6	3	3	3	Yes	1	1	0	Yes	4	4	4	Yes	0	0	0	0	0	0	1	1	1	Lipase, putative OS=Leishmania donovani (strain BPK282A1) OX=981087 GN=LDBPK_312540 PE=4 SV=1
E9BN32	86.474	25.5	4	3	3	Yes	3	2	3	Yes	5	5	7	Yes	4	3	3	3	2	3	5	5	7	Ig-like domain-containing protein OS=Leishmania donovani (strain BPK282A1) OX=981087 GN=LDBPK_312620 PE=4 SV=1
E9BN33	97.002	12.5	3	0	2	Yes	4	5	5	Yes	2	1	2	Yes	3	0	2	4	5	5	2	1	2	Hypothetical_protein_-_conserved(predicted) OS=Leishmania donovani (strain BPK282A1) OX=981087 GN=LDBPK_312630 PE=4 SV=1
E9BN34	118.93	8	1	1	1	Yes	4	4	5	Yes	2	2	2	Yes	1	1	1	4	4	5	2	2	2	Hypothetical_protein_-_conserved(predicted) OS=Leishmania donovani (strain BPK282A1) OX=981087 GN=LDBPK_312640 PE=4 SV=1
E9BN35	7.9252	74.3	3	3	2	Yes	2	2	1	Yes	3	3	3	Yes	3	3	2	2	2	1	3	3	3	Ubiquinol-cytochrome-c reductase-like protein OS=Leishmania donovani (strain BPK282A1) OX=981087 GN=LDBPK_312650 PE=4 SV=1
E9BN37	45.004	32.2	11	10	11	Yes	2	0	2	Yes	10	10	11	Yes	11	10	11	2	0	2	10	10	11	Calreticulin, putative OS=Leishmania donovani (strain BPK282A1) OX=981087 GN=LDBPK_312670 PE=3 SV=1
E9BN38	184.5	41	45	45	40	Yes	36	37	35	Yes	46	45	43	Yes	0	0	0	1	1	1	1	1	1	DNA-directed RNA polymerase subunit OS=Leishmania donovani (strain BPK282A1) OX=981087 GN=LDBPK_312680 PE=3 SV=1
E9BN40	40.758	24.4	4	4	4	Yes	3	3	3	Yes	5	5	6	Yes	0	0	0	0	0	0	1	1	1	Serine/threonine-protein phosphatase OS=Leishmania donovani (strain BPK282A1) OX=981087 GN=LDBPK_312700 PE=3 SV=1
E9BN41	52.026	47.7	13	13	13	Yes	6	7	5	Yes	16	13	16	Yes	13	13	13	6	7	5	16	13	16	2-oxoglutarate dehydrogenase, e3 component, lipoamidedehydrogenase-like protein OS=Leishmania donovani (strain BPK282A1) OX=981087 GN=LDBPK_312710 PE=4 SV=1
E9BN42	59.7	47.3	12	13	11	Yes	6	6	7	Yes	15	15	15	Yes	0	0	0	0	0	0	1	1	1	Acetoin dehydrogenase e3 component-like protein OS=Leishmania donovani (strain BPK282A1) OX=981087 GN=LDBPK_312720 PE=4 SV=1
E9BN48	99.004	11.2	5	6	6	Yes	2	1	0	Yes	4	3	4	Yes	5	6	6	2	1	0	4	3	4	3'-5'_exonuclease_-_putative(predicted) OS=Leishmania donovani (strain BPK282A1) OX=981087 GN=LDBPK_312780 PE=4 SV=1
E9BN49	120.19	7	3	5	4	Yes	0	1	0	Yes	1	1	0	Yes	0	1	1	0	1	0	1	1	0	Phosphatidylinositol-4-phosphate 5-kinase-like protein OS=Leishmania donovani (strain BPK282A1) OX=981087 GN=LDBPK_312790 PE=3 SV=1
E9BN50	16.494	15.8	3	3	3	Yes	2	2	3	Yes	3	3	3	Yes	3	3	3	2	2	3	3	3	3	Hypothetical_protein_-_conserved(predicted) OS=Leishmania donovani (strain BPK282A1) OX=981087 GN=LDBPK_312800 PE=4 SV=1
E9BN52	29.074	27.4	3	4	5	Yes	3	3	1	Yes	6	5	5	Yes	3	4	5	3	3	1	6	5	5	GOLD domain-containing protein OS=Leishmania donovani (strain BPK282A1) OX=981087 GN=LDBPK_312820 PE=3 SV=1
E9BN53	51.602	35.8	8	7	8	Yes	2	1	1	Yes	9	5	7	Yes	8	7	8	2	1	1	9	5	7	Endoplasmic Reticulum-Golgi Intermediate Compartment (ERGIC)/Endoplasmic reticulum vesicle transporter, putative(predicted) OS=Leishmania donovani (strain BPK282A1) OX=981087 GN=LDBPK_312830 PE=4 SV=1
E9BN55	132.24	9.5	3	2	2	Yes	0	2	2	Yes	5	4	6	Yes	0	0	0	0	0	0	1	1	1	Kinetoplast-associated protein-like protein OS=Leishmania donovani (strain BPK282A1) OX=981087 GN=LDBPK_312850 PE=4 SV=1
E9BN56	34.336	31.3	3	3	3	Yes	5	4	5	Yes	5	3	6	Yes	0	0	0	1	1	1	0	0	0	RRM domain-containing protein OS=Leishmania donovani (strain BPK282A1) OX=981087 GN=LDBPK_312860 PE=4 SV=1
E9BN57	25.84	32.9	3	3	2	Yes	2	1	2	Yes	4	2	4	Yes	3	3	2	2	1	2	4	2	4	Hypothetical_protein_-_conserved(predicted) OS=Leishmania donovani (strain BPK282A1) OX=981087 GN=LDBPK_312870 PE=4 SV=1
E9BN59	20.175	53.9	7	7	7	Yes	6	5	5	Yes	7	7	7	Yes	7	7	7	6	5	5	7	7	7	ADP-ribosylation factor, putative OS=Leishmania donovani (strain BPK282A1) OX=981087 GN=LDBPK_312890 PE=3 SV=1
E9BN62	30.274	15.6	2	2	3	Yes	1	0	0	Yes	3	3	2	Yes	2	2	3	1	0	0	3	3	2	Maf1_regulator_-_putative(predicted) OS=Leishmania donovani (strain BPK282A1) OX=981087 GN=LDBPK_312920 PE=4 SV=1
E9BN66	75.819	30	6	6	5	Yes	5	6	7	Yes	7	6	7	Yes	6	6	5	5	6	7	7	6	7	Protein kinase, putative OS=Leishmania donovani (strain BPK282A1) OX=981087 GN=LDBPK_312960 PE=4 SV=1
E9BN67	16.83	62.4	6	5	6	Yes	0	1	0	Yes	5	6	6	Yes	6	5	6	0	1	0	5	6	6	Hypothetical_protein_-_conserved(predicted) OS=Leishmania donovani (strain BPK282A1) OX=981087 GN=LDBPK_312970 PE=4 SV=1
E9BN68	31.654	40.2	6	8	9	Yes	3	2	3	Yes	8	8	8	Yes	6	8	9	3	2	3	8	8	8	Aldehyde reductase, putative OS=Leishmania donovani (strain BPK282A1) OX=981087 GN=LDBPK_312980 PE=4 SV=1
E9BN69	134.28	11.9	5	5	5	Yes	1	2	2	Yes	7	6	5	Yes	5	5	5	1	2	2	7	6	5	RING-type domain-containing protein OS=Leishmania donovani (strain BPK282A1) OX=981087 GN=LDBPK_312990 PE=4 SV=1
E9BN70	47.173	33.9	12	12	11	Yes	2	1	1	Yes	12	12	11	Yes	12	12	11	2	1	1	12	12	11	Nucleoporin (NUP54/57), putative OS=Leishmania donovani (strain BPK282A1) OX=981087 GN=LDBPK_313000 PE=4 SV=1
E9BN76	36.625	22.8	1	3	2	Yes	1	1	1	Yes	2	4	3	Yes	1	3	2	1	1	1	2	4	3	Mutt/nudix family protein-like protein OS=Leishmania donovani (strain BPK282A1) OX=981087 GN=LDBPK_313060 PE=4 SV=1
E9BN77	49.869	38.3	12	12	9	Yes	9	9	9	Yes	12	12	10	Yes	12	11	9	8	8	8	11	11	10	Serine/threonine-protein kinase, putative OS=Leishmania donovani (strain BPK282A1) OX=981087 GN=LDBPK_313070 PE=3 SV=1
E9BN78	241.11	48.3	74	69	69	Yes	25	24	22	Yes	64	64	67	Yes	1	1	1	1	1	0	1	1	1	Acetyl-CoA carboxylase, putative OS=Leishmania donovani (strain BPK282A1) OX=981087 GN=LDBPK_313080 PE=4 SV=1
E9BN79	105.95	21.3	10	9	11	Yes	5	5	8	Yes	11	9	10	Yes	10	9	11	5	5	8	11	9	10	SMK-1 domain-containing protein OS=Leishmania donovani (strain BPK282A1) OX=981087 GN=LDBPK_313090 PE=4 SV=1
E9BN80	217.43	10.3	6	7	8	Yes	3	3	2	Yes	12	7	8	Yes	6	7	8	3	3	2	12	7	8	Hypothetical_protein_-_conserved(predicted) OS=Leishmania donovani (strain BPK282A1) OX=981087 GN=LDBPK_313100 PE=4 SV=1
E9BN83	49.664	10.4	1	1	1	Yes	1	1	1	Yes	2	1	2	Yes	1	1	1	1	1	1	2	1	2	Hypothetical_protein_-_conserved(predicted) OS=Leishmania donovani (strain BPK282A1) OX=981087 GN=LDBPK_313130 PE=4 SV=1
E9BN84	187.39	6.7	5	6	5	Yes	3	4	4	Yes	7	6	7	Yes	5	6	5	3	4	4	7	6	7	Hypothetical_protein_-_conserved(predicted) OS=Leishmania donovani (strain BPK282A1) OX=981087 GN=LDBPK_313140 PE=4 SV=1
E9BN86	27.257	50.8	7	6	7	Yes	2	2	1	Yes	7	6	7	Yes	7	6	7	2	2	1	7	6	7	Hypothetical_protein_-_conserved(predicted) OS=Leishmania donovani (strain BPK282A1) OX=981087 GN=LDBPK_313160 PE=4 SV=1
E9BN87	18.945	32.2	3	3	3	Yes	1	1	1	Yes	3	3	3	Yes	3	3	3	1	1	1	3	3	3	Cyclase, putative(predicted) OS=Leishmania donovani (strain BPK282A1) OX=981087 GN=LDBPK_313170 PE=4 SV=1
E9BN91	123.74	30.7	21	22	24	Yes	5	5	5	Yes	20	18	22	Yes	0	0	0	1	1	1	1	1	1	Phosphoglycan beta 1,3 galactosyltransferase 5 OS=Leishmania donovani (strain BPK282A1) OX=981087 GN=LDBPK_313210 PE=3 SV=1
E9BN92	24.241	30.4	2	4	5	Yes	3	4	4	Yes	5	5	5	Yes	0	0	1	0	1	1	1	1	1	J domain-containing protein OS=Leishmania donovani (strain BPK282A1) OX=981087 GN=LDBPK_313220 PE=4 SV=1
E9BN94	95.854	25.9	12	8	6	Yes	2	6	4	Yes	15	13	14	Yes	0	0	0	0	0	0	0	1	1	Hypothetical_protein_-_conserved(predicted) OS=Leishmania donovani (strain BPK282A1) OX=981087 GN=LDBPK_313240 PE=4 SV=1
E9BN95	66.728	20.6	7	6	9	Yes	3	3	4	Yes	8	7	8	Yes	7	6	9	3	3	4	8	7	8	Phosphatidylethanolaminen-methyltransferase-lik e protein OS=Leishmania donovani (strain BPK282A1) OX=981087 GN=LDBPK_313250 PE=4 SV=1
E9BN96	75.968	58.1	23	21	22	Yes	12	11	11	Yes	22	20	23	Yes	23	21	22	12	11	11	22	20	23	Methylcrotonoyl-coa carboxylase biotinylated subunitprotein-like protein OS=Leishmania donovani (strain BPK282A1) OX=981087 GN=LDBPK_313260 PE=4 SV=1
E9BN97	46.989	19.4	4	3	4	Yes	1	1	1	Yes	3	4	4	Yes	4	3	4	1	1	1	3	4	4	Hypothetical_protein_-_conserved(predicted) OS=Leishmania donovani (strain BPK282A1) OX=981087 GN=LDBPK_313270 PE=4 SV=1
E9BN98	13.689	67.5	6	6	5	Yes	6	6	3	Yes	5	6	5	Yes	6	6	5	6	6	3	5	6	5	Dynein-associated protein, putative OS=Leishmania donovani (strain BPK282A1) OX=981087 GN=LDBPK_313280 PE=4 SV=1
E9BN99	161.79	38.7	30	30	28	Yes	8	7	4	Yes	33	32	36	Yes	2	2	1	1	0	0	5	6	6	Hypothetical_protein_-_conserved(predicted) OS=Leishmania donovani (strain BPK282A1) OX=981087 GN=LDBPK_313290 PE=4 SV=1
E9BNA0	48.385	41	16	14	14	Yes	11	12	11	Yes	15	16	16	Yes	16	14	14	11	12	11	15	16	16	Protein kinase, putative OS=Leishmania donovani (strain BPK282A1) OX=981087 GN=LDBPK_313300 PE=3 SV=1
E9BS61	34.027	44.3	15	13	15	Yes	7	6	7	Yes	14	13	15	Yes	15	13	15	7	6	7	14	13	15	60S ribosomal protein L5, putative OS=Leishmania donovani (strain BPK282A1) OX=981087 GN=LDBPK_351870 PE=1 SV=1
A4I102	39.84	4.1	1	0	1	Yes	0	0	1	Yes	0	0	0	No	1	0	1	0	0	1	0	0	0	Hypothetical_protein_-_conserved OS=Leishmania infantum OX=5671 GN=LINF_240025600 PE=4 SV=1
A0A381MTC7	22.694	12.7	0	2	2	Yes	0	0	1	Yes	0	0	0	No	0	2	2	0	0	1	0	0	0	Amastin_surface_glycoprotein_-_putative OS=Leishmania infantum OX=5671 GN=LINF_340023000 PE=4 SV=1
A4I6Y3	55.187	4.7	2	2	2	Yes	1	0	0	Yes	0	0	0	No	2	2	2	1	0	0	0	0	0	CRAL/TRIO_domain_containing_protein_-_putative OS=Leishmania infantum OX=5671 GN=LINF_310028600 PE=4 SV=1
A4I0U1	99.815	6.9	2	3	3	Yes	0	0	1	Yes	0	0	0	No	0	1	1	0	0	0	0	0	0	Hypothetical_protein_-_conserved OS=Leishmania infantum OX=5671 GN=LINF_240015600 PE=4 SV=1
E9BGT1	58.718	14.6	2	2	4	Yes	0	0	1	Yes	0	0	0	No	2	2	4	0	0	1	0	0	0	Myo-inositol/proton symporter (MIT) OS=Leishmania donovani (strain BPK282A1) OX=981087 GN=LDBPK_240690 PE=3 SV=1
E9BPQ4	112.97	5.6	4	3	2	Yes	0	0	1	Yes	0	0	0	No	4	3	2	0	0	1	0	0	0	Hypothetical_protein_-_conserved(predicted) OS=Leishmania donovani (strain BPK282A1) OX=981087 GN=LDBPK_333160 PE=4 SV=1
E9BUX9	35.963	19	4	4	3	Yes	0	0	1	Yes	0	0	0	No	4	4	3	0	0	1	0	0	0	Glycerophosphoryl diester phosphodiesterase, putative OS=Leishmania donovani (strain BPK282A1) OX=981087 GN=LDBPK_366220 PE=4 SV=1
A4I8R5	37.568	22.1	6	6	3	Yes	1	0	0	Yes	0	0	0	No	6	6	3	1	0	0	0	0	0	D-xylulose_reductase_-_putative OS=Leishmania infantum OX=5671 GN=LINF_330011700 PE=3 SV=1
E9BH84	17.089	8.4	0	1	0	Yes	0	1	1	Yes	0	0	0	No	0	1	0	0	1	1	0	0	0	Ubiquitin-conjugating enzyme e2, putative OS=Leishmania donovani (strain BPK282A1) OX=981087 GN=LDBPK_242220 PE=3 SV=1
E9BLE9	47.252	6.2	0	1	1	Yes	1	0	1	Yes	0	0	0	No	0	1	1	1	0	1	0	0	0	Glycosyltransferase family 28 protein, putative OS=Leishmania donovani (strain BPK282A1) OX=981087 GN=LDBPK_300550 PE=4 SV=1
A4I6E9	88.976	3.4	1	1	0	Yes	1	0	1	Yes	0	0	0	No	1	1	0	1	0	1	0	0	0	Cyclic_nucleotide-binding_domain_containing_protein_-_putative OS=Leishmania infantum OX=5671 GN=LINF_310010300 PE=4 SV=1
E9BBT7	52.723	2.6	1	1	0	Yes	0	1	1	Yes	0	0	0	No	1	1	0	0	1	1	0	0	0	Stearic acid desaturase, putative OS=Leishmania donovani (strain BPK282A1) OX=981087 GN=LDBPK_140520 PE=4 SV=1
E9B8D3	72.923	4.4	1	1	1	Yes	1	0	1	Yes	0	0	0	No	1	1	1	1	0	1	0	0	0	Hypothetical_protein_-_conserved(predicted) OS=Leishmania donovani (strain BPK282A1) OX=981087 GN=LDBPK_050430 PE=4 SV=1
E9BLV2	60.813	6.4	1	1	2	Yes	2	0	0	Yes	0	0	0	No	1	1	2	2	0	0	0	0	0	AAA domain-containing protein OS=Leishmania donovani (strain BPK282A1) OX=981087 GN=LDBPK_302090 PE=4 SV=1
E9BU57	17.584	19.5	2	2	1	Yes	1	1	0	Yes	0	0	0	No	2	2	1	1	1	0	0	0	0	Hypothetical_protein_-_conserved(predicted) OS=Leishmania donovani (strain BPK282A1) OX=981087 GN=LDBPK_363480 PE=4 SV=1
E9BQT3	86.043	11.8	5	4	3	Yes	0	1	1	Yes	0	0	0	No	5	4	3	0	1	1	0	0	0	IPPc domain-containing protein OS=Leishmania donovani (strain BPK282A1) OX=981087 GN=LDBPK_341320 PE=4 SV=1
E9BD88	55.557	14.2	5	5	4	Yes	0	1	1	Yes	0	0	0	No	5	5	4	0	1	1	0	0	0	Acyl CoA binding protein, putative(predicted) OS=Leishmania donovani (strain BPK282A1) OX=981087 GN=LDBPK_170670 PE=4 SV=1
E9B8I7	40.212	40.3	7	7	8	Yes	1	1	0	Yes	0	0	0	No	7	7	8	1	1	0	0	0	0	3-mercaptopyruvate sulfurtransferase OS=Leishmania donovani (strain BPK282A1) OX=981087 GN=LDBPK_050970 PE=4 SV=1
E9BM83	37.886	3.7	0	0	1	Yes	1	1	1	Yes	0	0	0	No	0	0	1	1	1	1	0	0	0	Hypothetical_protein_-_conserved(predicted) OS=Leishmania donovani (strain BPK282A1) OX=981087 GN=LDBPK_303400 PE=4 SV=1
E9B989	47.737	16.9	1	0	0	Yes	1	1	1	Yes	0	0	0	No	1	0	0	1	1	1	0	0	0	Hypothetical_protein_-_conserved(predicted) OS=Leishmania donovani (strain BPK282A1) OX=981087 GN=LDBPK_070980 PE=4 SV=1
E9BG07	38.915	3.9	0	1	1	Yes	1	1	1	Yes	0	0	0	No	0	1	1	1	1	1	0	0	0	Hypothetical_protein_-_conserved(predicted) OS=Leishmania donovani (strain BPK282A1) OX=981087 GN=LDBPK_221420 PE=4 SV=1
A4HUU3	164.44	2.1	1	1	1	Yes	1	1	1	Yes	0	0	0	No	1	1	1	1	1	1	0	0	0	ATP-dependent DNA helicase OS=Leishmania infantum OX=5671 GN=LINJ_11_0320 PE=3 SV=1
E9BEI1	9.7171	23.8	1	1	2	Yes	1	0	2	Yes	0	0	0	No	1	1	2	1	0	2	0	0	0	Hypothetical_protein_-_conserved(predicted) OS=Leishmania donovani (strain BPK282A1) OX=981087 GN=LDBPK_200340 PE=4 SV=1
E9BEN8	95.163	4.5	1	1	2	Yes	1	1	1	Yes	0	0	0	No	1	1	2	1	1	1	0	0	0	RNA editing complex protein MP90, putative OS=Leishmania donovani (strain BPK282A1) OX=981087 GN=LDBPK_200910 PE=4 SV=1
E9BCW7	197.88	3.1	2	1	2	Yes	1	1	1	Yes	0	0	0	No	2	1	2	1	1	1	0	0	0	Hypothetical_protein_-_conserved(predicted) OS=Leishmania donovani (strain BPK282A1) OX=981087 GN=LDBPK_161130 PE=4 SV=1
E9BM70	17.487	12.8	2	2	2	Yes	1	1	1	Yes	0	0	0	No	2	2	2	1	1	1	0	0	0	Hypothetical_protein_-_conserved(predicted) OS=Leishmania donovani (strain BPK282A1) OX=981087 GN=LDBPK_303270 PE=4 SV=1
A4HSZ5	94.753	4.7	1	0	1	Yes	2	1	1	Yes	0	0	0	No	1	0	1	2	1	1	0	0	0	Kinesin_-_putative OS=Leishmania infantum OX=5671 GN=LINF_060016100 PE=3 SV=1
E9BF04	186.51	5.4	1	1	1	Yes	1	1	2	Yes	0	0	0	No	1	1	1	1	1	2	0	0	0	Protein kinase, putative OS=Leishmania donovani (strain BPK282A1) OX=981087 GN=LDBPK_210190 PE=4 SV=1
E9BAU2	87.193	13	4	4	2	Yes	2	1	1	Yes	0	0	0	No	4	4	2	2	1	1	0	0	0	Hypothetical_protein_-_conserved(predicted) OS=Leishmania donovani (strain BPK282A1) OX=981087 GN=LDBPK_111040 PE=4 SV=1
E9BPR5	32.857	7.9	0	1	0	Yes	2	2	1	Yes	0	0	0	No	0	1	0	2	2	1	0	0	0	Trypsin-like peptidase domain containing protein, putative(predicted) OS=Leishmania donovani (strain BPK282A1) OX=981087 GN=LDBPK_333280 PE=4 SV=1
A4I1U9	40.18	15.2	3	3	1	Yes	2	2	1	Yes	0	0	0	No	3	3	1	2	2	1	0	0	0	Hypothetical_protein_-_conserved OS=Leishmania infantum OX=5671 GN=LINF_260006150 PE=4 SV=2
E9BQB3	44.847	29.9	8	8	5	Yes	3	2	2	Yes	0	0	0	No	8	8	5	3	2	2	0	0	0	TPR_REGION domain-containing protein OS=Leishmania donovani (strain BPK282A1) OX=981087 GN=LDBPK_331820 PE=4 SV=1
E9BLC2	44.064	12.2	0	1	0	Yes	3	2	3	Yes	0	0	0	No	0	1	0	3	2	3	0	0	0	Cysteine protease OS=Leishmania donovani (strain BPK282A1) OX=981087 GN=LDBPK_300270 PE=3 SV=1
E9BTZ9	66.235	5.4	0	1	0	Yes	3	3	3	Yes	0	0	0	No	0	1	0	3	3	3	0	0	0	Nodulin-like domain-containing protein OS=Leishmania donovani (strain BPK282A1) OX=981087 GN=LDBPK_362900 PE=4 SV=1
A4ID66	43.629	51.1	10	10	9	Yes	4	4	3	Yes	0	0	0	No	10	10	9	4	4	3	0	0	0	Actin-like_protein_-_putative OS=Leishmania infantum OX=5671 GN=LINF_360041600 PE=3 SV=1
E9BL09	43.801	3.4	0	0	1	Yes	0	1	0	Yes	1	0	0	Yes	0	0	1	0	1	0	1	0	0	SAM_MT_RSMB_NOP domain-containing protein OS=Leishmania donovani (strain BPK282A1) OX=981087 GN=LDBPK_292120 PE=4 SV=1
E9BLJ4	69.463	6.3	1	0	0	Yes	0	0	1	Yes	0	0	1	Yes	1	0	0	0	0	1	0	0	1	WD_REPEATS_REGION domain-containing protein OS=Leishmania donovani (strain BPK282A1) OX=981087 GN=LDBPK_301010 PE=4 SV=1
E9AH47	59.437	3.7	1	1	0	Yes	0	1	0	Yes	1	0	0	Yes	1	1	0	0	1	0	1	0	0	Putative CMP-sialic acid transporter OS=Leishmania infantum OX=5671 GN=LINJ_24_0360 PE=4 SV=1
E9B9P6	26.711	6.9	1	1	1	Yes	0	1	0	Yes	0	0	1	Yes	1	1	1	0	1	0	0	0	1	RNA-binding protein 5-like protein OS=Leishmania donovani (strain BPK282A1) OX=981087 GN=LDBPK_090100 PE=4 SV=1
E9BLT0	12.654	18.3	1	1	1	Yes	1	0	0	Yes	0	0	1	Yes	1	1	1	1	0	0	0	0	1	Hypothetical_protein_-_conserved(predicted) OS=Leishmania donovani (strain BPK282A1) OX=981087 GN=LDBPK_301870 PE=4 SV=2
A4IB79	61.451	9.4	2	1	0	Yes	0	1	0	Yes	0	0	1	Yes	1	1	0	0	0	0	0	0	0	DNA_polymerase_epsilon_subunit_b_-_putative OS=Leishmania infantum OX=5671 GN=LINF_350022800 PE=4 SV=1
E9BK15	2.1353	79.2	1	2	1	Yes	1	0	0	Yes	0	1	0	Yes	1	2	1	1	0	0	0	1	0	Heat-shock protein hsp70, putative OS=Leishmania donovani (strain BPK282A1) OX=981087 GN=LDBPK_282960 PE=4 SV=1
E9BGR7	50.822	7.4	2	1	2	Yes	0	0	1	Yes	1	0	0	Yes	2	1	2	0	0	1	1	0	0	TRM13 domain-containing protein OS=Leishmania donovani (strain BPK282A1) OX=981087 GN=LDBPK_240550 PE=4 SV=1
A4I6V5	52.91	8.7	2	2	2	Yes	0	0	1	Yes	1	0	0	Yes	1	2	1	0	0	1	1	0	0	Putative dihydroceramide synthase OS=Leishmania infantum OX=5671 GN=LINF_310025200 PE=4 SV=1
E9BJD8	42.755	6.9	2	2	2	Yes	0	0	1	Yes	0	0	1	Yes	2	2	2	0	0	1	0	0	1	Hypothetical_protein_-_conserved(predicted) OS=Leishmania donovani (strain BPK282A1) OX=981087 GN=LDBPK_272080 PE=4 SV=1
E9BUD8	157.47	3.9	3	1	2	Yes	0	0	1	Yes	1	0	0	Yes	3	1	2	0	0	1	1	0	0	Glycosyl hydrolase-like protein OS=Leishmania donovani (strain BPK282A1) OX=981087 GN=LDBPK_364300 PE=4 SV=1
E9BIM8	231.63	2.7	2	3	2	Yes	0	1	0	Yes	0	0	1	Yes	2	3	2	0	1	0	0	0	1	Hypothetical_protein_-_conserved(predicted) OS=Leishmania donovani (strain BPK282A1) OX=981087 GN=LDBPK_262170 PE=4 SV=1
E9BJX1	32.373	31.9	1	5	4	Yes	0	0	1	Yes	1	0	0	Yes	1	5	4	0	0	1	1	0	0	Hypothetical_protein_-_conserved(predicted) OS=Leishmania donovani (strain BPK282A1) OX=981087 GN=LDBPK_282510 PE=4 SV=1
E9BJV5	97.43	1.2	0	0	1	Yes	1	0	1	Yes	0	1	0	Yes	0	0	1	1	0	1	0	1	0	Hypothetical_protein_-_conserved(predicted) OS=Leishmania donovani (strain BPK282A1) OX=981087 GN=LDBPK_282340 PE=4 SV=1
E9BUM9	35.997	3.3	1	0	0	Yes	0	1	1	Yes	0	1	0	Yes	1	0	0	0	1	1	0	1	0	Hypothetical_protein_-_conserved(predicted) OS=Leishmania donovani (strain BPK282A1) OX=981087 GN=LDBPK_365210 PE=4 SV=1
A4HWA0	47.222	7.3	1	1	2	Yes	0	1	1	Yes	0	1	0	Yes	1	1	1	0	0	0	0	0	0	ATP diphosphohydrolase OS=Leishmania infantum OX=5671 GN=LINF_150005200 PE=3 SV=1
E9BSH9	31.915	31.7	3	7	6	Yes	1	0	1	Yes	1	0	0	Yes	3	7	6	1	0	1	1	0	0	NADH dehydrogenase [ubiquinone] 1 alpha subcomplex subunit 12 OS=Leishmania donovani (strain BPK282A1) OX=981087 GN=LDBPK_353090 PE=3 SV=1
E9BIE5	48.952	3.7	0	0	1	Yes	1	1	1	Yes	0	1	0	Yes	0	0	1	1	1	1	0	1	0	DNA ligase, putative OS=Leishmania donovani (strain BPK282A1) OX=981087 GN=LDBPK_261330 PE=4 SV=1
E9B805	115.21	4.5	1	1	0	Yes	1	1	1	Yes	0	1	0	Yes	1	1	0	1	1	1	0	1	0	Hypothetical_protein_-_conserved(predicted) OS=Leishmania donovani (strain BPK282A1) OX=981087 GN=LDBPK_040390 PE=4 SV=1
E9BB25	33.48	6.6	1	0	1	Yes	1	1	1	Yes	1	0	0	Yes	1	0	1	1	1	1	1	0	0	Hypothetical_protein_-_conserved(predicted) OS=Leishmania donovani (strain BPK282A1) OX=981087 GN=LDBPK_120450 PE=4 SV=1
E9BTS1	40.379	4.1	1	1	0	Yes	1	1	1	Yes	1	0	0	Yes	1	1	0	1	1	1	1	0	0	Hypothetical_protein_-_conserved(predicted) OS=Leishmania donovani (strain BPK282A1) OX=981087 GN=LDBPK_362120 PE=4 SV=1
E9BUA6	103.97	6	1	0	1	Yes	1	1	1	Yes	1	0	0	Yes	1	0	1	1	1	1	1	0	0	Calponin-homology (CH) domain-containing protein OS=Leishmania donovani (strain BPK282A1) OX=981087 GN=LDBPK_363980 PE=4 SV=1
E9AHJ1	64.918	2	1	1	1	Yes	1	1	1	Yes	1	0	0	Yes	1	1	1	1	1	1	1	0	0	Nodulin-like_-_putative OS=Leishmania infantum OX=5671 GN=LINF_290021800 PE=4 SV=1
E9BPF6	89.385	3.7	1	1	2	Yes	1	1	1	Yes	0	0	1	Yes	1	1	2	1	1	1	0	0	1	Helicase, putative OS=Leishmania donovani (strain BPK282A1) OX=981087 GN=LDBPK_324070 PE=4 SV=1
E9BNA8	40.534	13.6	2	2	0	Yes	1	1	1	Yes	0	1	0	Yes	2	2	0	1	1	1	0	1	0	C3H1-type domain-containing protein OS=Leishmania donovani (strain BPK282A1) OX=981087 GN=LDBPK_320030 PE=4 SV=1
E9BH36	32.296	9.9	1	2	2	Yes	1	1	1	Yes	1	0	0	Yes	1	2	2	1	1	1	1	0	0	Hypothetical_protein_-_conserved(predicted) OS=Leishmania donovani (strain BPK282A1) OX=981087 GN=LDBPK_241740 PE=4 SV=1
A4HZV7	119.36	6.3	2	2	1	Yes	1	1	1	Yes	1	0	0	Yes	1	1	1	0	0	0	0	0	0	Hypothetical_protein_-_conserved OS=Leishmania infantum OX=5671 GN=LINF_220013400 PE=4 SV=1
E9BRJ9	66.45	4.7	2	2	2	Yes	1	1	1	Yes	0	1	0	Yes	2	2	2	1	1	1	0	1	0	Protein_of_uncharacterized_function_(DUF1193)_-_p utative(predicted) OS=Leishmania donovani (strain BPK282A1) OX=981087 GN=LDBPK_344010 PE=4 SV=1
E9BTF2	55.993	23.2	3	2	1	Yes	1	1	1	Yes	1	0	0	Yes	3	2	1	1	1	1	1	0	0	Protein kinase, putative OS=Leishmania donovani (strain BPK282A1) OX=981087 GN=LDBPK_360920 PE=4 SV=1
E9BM40	82.385	10.6	3	3	4	Yes	2	1	0	Yes	1	0	0	Yes	3	3	4	2	1	0	1	0	0	Phosphoinositide phospholipase C OS=Leishmania donovani (strain BPK282A1) OX=981087 GN=LDBPK_302970 PE=4 SV=1
D1GJ51	49.157	17.5	6	6	5	Yes	1	1	1	Yes	0	1	0	Yes	5	5	4	1	1	1	0	1	0	Putative surface antigen protein 2 OS=Leishmania infantum OX=5671 GN=PSA-50S PE=4 SV=1
E9B7D3	30.445	12.3	1	0	0	Yes	1	1	2	Yes	0	0	1	Yes	1	0	0	1	1	2	0	0	1	Hypothetical_protein_-_conserved(predicted) OS=Leishmania donovani (strain BPK282A1) OX=981087 GN=LDBPK_010690 PE=4 SV=1
E9BLF6	98.889	2.6	1	0	1	Yes	1	2	1	Yes	0	0	1	Yes	1	0	1	1	2	1	0	0	1	Protein kinase, putative OS=Leishmania donovani (strain BPK282A1) OX=981087 GN=LDBPK_300620 PE=4 SV=1
A4I492	46.888	6.9	1	2	1	Yes	2	1	1	Yes	0	1	0	Yes	1	2	1	2	1	1	0	1	0	Hypothetical_protein_-_conserved OS=Leishmania infantum OX=5671 GN=LINF_290009700 PE=4 SV=1
E9BKU4	95.529	5.2	2	2	3	Yes	1	1	2	Yes	0	1	0	Yes	1	1	2	1	1	1	0	0	0	RNA binding protein, putative OS=Leishmania donovani (strain BPK282A1) OX=981087 GN=LDBPK_291460 PE=4 SV=1
E9BI17	32.433	13.9	3	2	2	Yes	1	2	1	Yes	1	0	0	Yes	3	2	2	1	2	1	1	0	0	Protein kinase, putative OS=Leishmania donovani (strain BPK282A1) OX=981087 GN=LDBPK_260050 PE=3 SV=1
A4I740	36.243	28.4	6	7	6	Yes	3	1	0	Yes	0	0	1	Yes	6	7	6	3	1	0	0	0	1	Putative p-nitrophenylphosphatase OS=Leishmania infantum OX=5671 GN=LINF_310031700 PE=4 SV=1
E9BHE0	80.993	3.3	1	0	1	Yes	2	1	2	Yes	1	0	0	Yes	1	0	1	2	1	2	1	0	0	DUF1308 domain-containing protein OS=Leishmania donovani (strain BPK282A1) OX=981087 GN=LDBPK_250360 PE=4 SV=1
E9BV20	30.165	9.8	1	1	1	Yes	2	2	1	Yes	0	1	0	Yes	1	1	1	2	2	1	0	1	0	Protein_of_uncharacterized_function_(DUF2962)_-_p utative(predicted) OS=Leishmania donovani (strain BPK282A1) OX=981087 GN=LDBPK_366640 PE=4 SV=1
E9BIM6	13.208	18.6	2	2	1	Yes	1	2	2	Yes	0	1	0	Yes	2	2	1	1	2	2	0	1	0	Hypothetical_protein_-_conserved(predicted) OS=Leishmania donovani (strain BPK282A1) OX=981087 GN=LDBPK_262150 PE=4 SV=1
E9BAC4	13.868	63.2	0	1	0	Yes	2	2	2	Yes	0	0	1	Yes	0	1	0	2	2	2	0	0	1	Hypothetical_protein_-_conserved(predicted) OS=Leishmania donovani (strain BPK282A1) OX=981087 GN=LDBPK_100790 PE=4 SV=1
E9BHU5	103.59	9.8	1	1	1	Yes	2	2	3	Yes	1	0	0	Yes	1	1	1	2	2	3	1	0	0	SLBP_RNA_bind domain-containing protein OS=Leishmania donovani (strain BPK282A1) OX=981087 GN=LDBPK_251910 PE=4 SV=1
E9BUE8	36.658	15.8	0	1	0	Yes	0	0	1	Yes	0	1	1	Yes	0	1	0	0	0	1	0	1	1	Sld5 domain-containing protein OS=Leishmania donovani (strain BPK282A1) OX=981087 GN=LDBPK_364400 PE=4 SV=1
E9BSC8	23.004	9.3	1	1	0	Yes	0	0	1	Yes	1	1	0	Yes	1	1	0	0	0	1	1	1	0	Hypothetical_protein_-_conserved(predicted) OS=Leishmania donovani (strain BPK282A1) OX=981087 GN=LDBPK_352580 PE=4 SV=1
A4I5M3	47.38	3.5	1	1	1	Yes	1	0	0	Yes	0	1	1	Yes	1	1	1	1	0	0	0	1	1	Hypothetical_protein_-_conserved OS=Leishmania infantum OX=5671 GN=LINF_300024500 PE=4 SV=1
E9B906	96.401	1.4	1	1	1	Yes	0	0	1	Yes	1	1	0	Yes	1	1	1	0	0	1	1	1	0	Ring finger domain/Zinc finger, C3HC4 type (RING finger) containing protein, putative(predicted) OS=Leishmania donovani (strain BPK282A1) OX=981087 GN=LDBPK_070100 PE=4 SV=1
E9BHQ3	28.999	8.4	1	1	1	Yes	1	0	0	Yes	1	0	1	Yes	1	1	1	1	0	0	1	0	1	Hypothetical_protein_-_conserved(predicted) OS=Leishmania donovani (strain BPK282A1) OX=981087 GN=LDBPK_251490 PE=4 SV=1
E9BJD7	6.3112	18.9	1	1	1	Yes	0	0	1	Yes	0	1	1	Yes	1	1	1	0	0	1	0	1	1	Hypothetical_protein_-_conserved(predicted) OS=Leishmania donovani (strain BPK282A1) OX=981087 GN=LDBPK_272070 PE=4 SV=1
E9BM75	18.752	15.2	1	2	1	Yes	0	1	0	Yes	1	1	0	Yes	1	2	1	0	1	0	1	1	0	Hypothetical_protein_-_conserved(predicted) OS=Leishmania donovani (strain BPK282A1) OX=981087 GN=LDBPK_303320 PE=4 SV=1
E9BJD3	116.56	8.4	1	1	3	Yes	0	0	1	Yes	1	1	0	Yes	1	1	3	0	0	1	1	1	0	Lipase_3 domain-containing protein OS=Leishmania donovani (strain BPK282A1) OX=981087 GN=LDBPK_272030 PE=4 SV=1
E9BBF9	61.22	5.7	0	0	1	Yes	1	1	0	Yes	1	1	0	Yes	0	0	1	1	1	0	1	1	0	Katanin p60 ATPase-containing subunit A-like 2 OS=Leishmania donovani (strain BPK282A1) OX=981087 GN=KATNAL2 PE=3 SV=1
E9AG30	95.264	3.3	0	0	2	Yes	1	0	1	Yes	1	0	1	Yes	0	0	2	1	0	1	1	0	1	Hypothetical_protein_-_conserved OS=Leishmania infantum OX=5671 GN=LINF_030005900 PE=4 SV=1
E9B8B9	17.93	11	1	1	0	Yes	1	1	0	Yes	1	1	0	Yes	1	1	0	1	1	0	1	1	0	ARP2/3 complex 16kDa subunit, putative OS=Leishmania donovani (strain BPK282A1) OX=981087 GN=LDBPK_050290 PE=4 SV=1
E9BTE2	47.224	8.9	1	0	1	Yes	1	1	0	Yes	1	1	0	Yes	1	0	1	1	1	0	1	1	0	Hypothetical_protein_-_conserved(predicted) OS=Leishmania donovani (strain BPK282A1) OX=981087 GN=LDBPK_360830 PE=4 SV=1
E9BBE5	27.47	5.2	1	1	1	Yes	1	1	0	Yes	1	0	1	Yes	1	1	1	1	1	0	1	0	1	Complex1 LYR-like, putative(predicted) OS=Leishmania donovani (strain BPK282A1) OX=981087 GN=LDBPK_130710 PE=4 SV=1
E9BHA9	18.738	7.6	1	1	1	Yes	1	0	1	Yes	1	1	0	Yes	1	1	1	1	0	1	1	1	0	Hypothetical_protein_-_conserved(predicted) OS=Leishmania donovani (strain BPK282A1) OX=981087 GN=LDBPK_250050 PE=4 SV=1
E9BKF8	20.602	19.8	1	1	1	Yes	1	1	0	Yes	1	0	1	Yes	1	1	1	0	0	0	1	0	1	C2 domain in Dock180 and Zizimin proteins, putative(predicted) OS=Leishmania donovani (strain BPK282A1) OX=981087 GN=LDBPK_290110 PE=4 SV=1
E9BT85	25.547	11.6	1	1	1	Yes	1	1	0	Yes	1	1	0	Yes	1	1	1	1	1	0	1	1	0	Afadin- and alpha -actinin-Binding, putative(predicted) OS=Leishmania donovani (strain BPK282A1) OX=981087 GN=LDBPK_360260 PE=4 SV=1
E9BJN8	91.69	3.8	2	1	2	Yes	1	1	0	Yes	1	0	1	Yes	2	1	2	1	1	0	1	0	1	Hypothetical_protein_-_conserved(predicted) OS=Leishmania donovani (strain BPK282A1) OX=981087 GN=LDBPK_281670 PE=4 SV=1
E9BHI3	36.93	15.9	2	3	1	Yes	0	1	1	Yes	1	1	0	Yes	2	3	1	0	1	1	1	1	0	Hypothetical_protein_-_conserved(predicted) OS=Leishmania donovani (strain BPK282A1) OX=981087 GN=LDBPK_250790 PE=4 SV=1
E9BM41	26.337	44.4	4	5	6	Yes	1	0	1	Yes	1	1	0	Yes	4	5	6	1	0	1	1	1	0	zf-CHCC domain-containing protein OS=Leishmania donovani (strain BPK282A1) OX=981087 GN=LDBPK_302980 PE=4 SV=1
E9BIW1	35.271	4.9	1	0	0	Yes	1	1	1	Yes	1	1	0	Yes	1	0	0	1	1	1	1	1	0	Hypothetical_protein_-_conserved(predicted) OS=Leishmania donovani (strain BPK282A1) OX=981087 GN=LDBPK_270270 PE=4 SV=1
E9BKH7	36.509	3.9	1	0	0	Yes	1	1	1	Yes	1	1	0	Yes	1	0	0	1	1	1	1	1	0	FHA domain-containing protein OS=Leishmania donovani (strain BPK282A1) OX=981087 GN=LDBPK_290310 PE=4 SV=1
E9BQE4	83.481	2.6	0	1	1	Yes	1	1	1	Yes	1	1	0	Yes	0	1	1	1	1	1	1	1	0	Hypothetical_protein_-_conserved(predicted) OS=Leishmania donovani (strain BPK282A1) OX=981087 GN=LDBPK_332140 PE=4 SV=1
E9BQM7	32.847	5.3	0	1	1	Yes	1	1	1	Yes	1	1	0	Yes	0	1	1	1	1	1	1	1	0	Uncharacterized conserved protein (DUF2039), putative(predicted) OS=Leishmania donovani (strain BPK282A1) OX=981087 GN=LDBPK_340730 PE=4 SV=1
E9BEY1	36.482	3.7	1	1	0	Yes	1	1	1	Yes	1	1	0	Yes	1	1	0	1	1	1	1	1	0	Hypothetical_protein_-_conserved(predicted) OS=Leishmania donovani (strain BPK282A1) OX=981087 GN=LDBPK_200050 PE=4 SV=1
E9BBU7	49.987	2.8	1	1	1	Yes	1	1	1	Yes	1	1	0	Yes	1	1	1	1	1	1	1	1	0	Hypothetical_protein_-_conserved(predicted) OS=Leishmania donovani (strain BPK282A1) OX=981087 GN=LDBPK_140620 PE=4 SV=1
E9BJF0	15.381	7.7	1	1	1	Yes	1	1	1	Yes	1	0	1	Yes	1	1	1	1	1	1	1	0	1	PH domain-containing protein OS=Leishmania donovani (strain BPK282A1) OX=981087 GN=LDBPK_272200 PE=4 SV=1
E9BM52	210.1	1.8	1	1	1	Yes	2	0	1	Yes	1	0	1	Yes	1	1	1	2	0	1	1	0	1	Protein kinase-like protein OS=Leishmania donovani (strain BPK282A1) OX=981087 GN=LDBPK_303090 PE=4 SV=1
E9BUD7	46.123	2.8	1	1	1	Yes	1	1	1	Yes	0	1	1	Yes	1	1	1	1	1	1	0	1	1	Hypothetical_protein_-_conserved(predicted) OS=Leishmania donovani (strain BPK282A1) OX=981087 GN=LDBPK_364290 PE=4 SV=1
E9BH92	43.375	7.6	1	1	2	Yes	1	1	1	Yes	1	1	0	Yes	1	1	2	1	1	1	1	1	0	Hypothetical_protein_-_conserved(predicted) OS=Leishmania donovani (strain BPK282A1) OX=981087 GN=LDBPK_242310 PE=4 SV=1
E9BPW0	63.886	4.7	2	2	1	Yes	1	1	1	Yes	1	1	0	Yes	2	2	1	1	1	1	1	1	0	Glucose transporter/membrane transporter D2, putative OS=Leishmania donovani (strain BPK282A1) OX=981087 GN=LDBPK_330310 PE=3 SV=1
E9BS40	38.834	9.3	2	1	2	Yes	1	1	1	Yes	1	0	1	Yes	2	1	2	1	1	1	1	0	1	Hypothetical_protein_-_conserved(predicted) OS=Leishmania donovani (strain BPK282A1) OX=981087 GN=LDBPK_351640 PE=4 SV=1
E9AGB9	335.51	3.6	3	0	3	Yes	1	2	0	Yes	0	2	0	Yes	1	0	1	0	1	0	0	0	0	Myotubularin-related_protein_-_putative OS=Leishmania infantum OX=5671 GN=LINF_120008300 PE=4 SV=1
E9BS50	15.716	49.3	2	5	4	Yes	1	1	1	Yes	1	0	1	Yes	2	5	4	1	1	1	1	0	1	Hypothetical_protein_-_conserved(predicted) OS=Leishmania donovani (strain BPK282A1) OX=981087 GN=LDBPK_351750 PE=4 SV=1
E9BQ55	27.724	30.8	7	6	5	Yes	1	1	1	Yes	0	1	1	Yes	7	6	5	1	1	1	0	1	1	33 kDa inner dynein arm light chain, axonemal, putative OS=Leishmania donovani (strain BPK282A1) OX=981087 GN=LDBPK_331240 PE=4 SV=1
E9BDE4	13.982	28	0	1	2	Yes	1	1	2	Yes	1	0	1	Yes	0	1	2	1	1	2	1	0	1	Hypothetical_protein_-_conserved(predicted) OS=Leishmania donovani (strain BPK282A1) OX=981087 GN=LDBPK_171220 PE=4 SV=1
E9BI61	65.327	7.3	2	2	3	Yes	1	1	2	Yes	1	1	0	Yes	2	2	3	1	1	2	1	1	0	DNA polymerase sigma-like protein OS=Leishmania donovani (strain BPK282A1) OX=981087 GN=LDBPK_260480 PE=4 SV=1
E9BII6	52.734	6.1	1	0	0	Yes	1	2	2	Yes	1	1	0	Yes	1	0	0	1	2	2	1	1	0	Hypothetical_protein_-_conserved(predicted) OS=Leishmania donovani (strain BPK282A1) OX=981087 GN=LDBPK_261740 PE=4 SV=1
E9BKP2	39.212	8	1	0	1	Yes	1	2	2	Yes	1	0	1	Yes	1	0	1	1	2	2	1	0	1	Phytanoyl-CoA dioxygenase (PhyH), putative(predicted) OS=Leishmania donovani (strain BPK282A1) OX=981087 GN=LDBPK_290960 PE=4 SV=1
E9BUJ2	50.176	8.7	1	2	1	Yes	2	2	1	Yes	0	1	1	Yes	1	2	1	2	2	1	0	1	1	t-SNARE coiled-coil homology domain-containing protein OS=Leishmania donovani (strain BPK282A1) OX=981087 GN=LDBPK_364840 PE=4 SV=1
A4IDR2	131.22	5.9	2	3	2	Yes	2	1	2	Yes	1	1	0	Yes	2	3	2	2	1	2	1	1	0	Leucine_Rich_repeat_-_putative OS=Leishmania infantum OX=5671 GN=LINF_360057900 PE=4 SV=1
E9BH42	156.17	5.4	2	2	3	Yes	1	2	2	Yes	1	1	0	Yes	2	2	3	1	2	2	1	1	0	Protein kinase, putative OS=Leishmania donovani (strain BPK282A1) OX=981087 GN=LDBPK_241800 PE=4 SV=1
A4ICN8	99.341	10.8	2	3	3	Yes	3	1	1	Yes	1	1	0	Yes	1	1	1	0	0	0	0	0	0	Hypothetical_protein_-_conserved OS=Leishmania infantum OX=5671 GN=LINF_360015400 PE=4 SV=2
E9BQS0	56.787	10.3	2	3	3	Yes	0	3	2	Yes	1	1	0	Yes	2	3	3	0	3	2	1	1	0	Shwachman-Bodian-Diamond_syndrome_(SBDS)_protein /SBDS_protein_C-terminal_domain_containing_protein_-_putative(predicted) OS=Leishmania donovani (strain BPK282A1) OX=981087 GN=LDBPK_341190 PE=4 SV=1
A4ID89	17.06	28.9	3	2	3	Yes	1	2	2	Yes	0	1	1	Yes	3	2	3	1	2	2	0	1	1	Glutathione peroxidase OS=Leishmania infantum OX=5671 GN=LINF_360038100 PE=3 SV=1
E9BAJ1	33.854	28.7	6	6	6	Yes	2	2	1	Yes	2	0	0	Yes	6	6	6	2	2	1	2	0	0	Bacterial_transferase_hexapeptide_(Six_repeats)_-_putative(predicted) OS=Leishmania donovani (strain BPK282A1) OX=981087 GN=LDBPK_110030 PE=4 SV=1
E9BRG0	21.69	12.6	1	1	1	Yes	2	2	2	Yes	1	0	1	Yes	1	1	1	2	2	2	1	0	1	Ribosomal protein L14, putative OS=Leishmania donovani (strain BPK282A1) OX=981087 GN=LDBPK_343620 PE=3 SV=1
E9BB33	118.21	3.6	1	1	3	Yes	1	3	2	Yes	1	1	0	Yes	1	1	3	1	3	2	1	1	0	Fusaric_acid_resistance_protein-like_-_putative(predicted) OS=Leishmania donovani (strain BPK282A1) OX=981087 GN=LDBPK_120530 PE=4 SV=1
E9BU04	69.536	8.4	2	2	2	Yes	2	2	2	Yes	0	1	1	Yes	2	2	2	2	2	2	0	1	1	40S ribosomal protein S24e OS=Leishmania donovani (strain BPK282A1) OX=981087 GN=LDBPK_362950 PE=4 SV=1
A4I3W7	52.295	20.3	6	6	6	Yes	3	2	3	Yes	1	0	1	Yes	6	6	6	3	2	3	1	0	1	Serine hydroxymethyltransferase OS=Leishmania infantum OX=5671 GN=SHMT-L PE=3 SV=1
E9BNE0	85.025	12.4	1	3	0	Yes	3	4	3	Yes	1	0	1	Yes	1	3	0	3	4	3	1	0	1	Hypothetical_protein_-_conserved(predicted) OS=Leishmania donovani (strain BPK282A1) OX=981087 GN=LDBPK_320350 PE=4 SV=1
E9BKL2	15.811	24.5	0	0	1	Yes	1	0	0	Yes	1	1	1	Yes	0	0	1	1	0	0	1	1	1	BET1-like protein, putative OS=Leishmania donovani (strain BPK282A1) OX=981087 GN=LDBPK_290660 PE=4 SV=1
E9BS53	61.484	9.4	1	0	0	Yes	0	1	0	Yes	1	1	1	Yes	0	0	0	0	0	0	1	1	0	DNA polymerase epsilon subunit b, putative OS=Leishmania donovani (strain BPK282A1) OX=981087 GN=LDBPK_351780 PE=4 SV=1
E9BIP1	47.064	9.4	0	0	2	Yes	0	0	1	Yes	0	1	2	Yes	0	0	2	0	0	1	0	1	2	Hypothetical_protein_-_conserved(predicted) OS=Leishmania donovani (strain BPK282A1) OX=981087 GN=LDBPK_262300 PE=4 SV=1
E9BNM6	39.492	3.3	0	1	1	Yes	0	0	1	Yes	1	1	1	Yes	0	1	1	0	0	1	1	1	1	Hypothetical_protein_-_conserved(predicted) OS=Leishmania donovani (strain BPK282A1) OX=981087 GN=LDBPK_321230 PE=4 SV=1
E9BNS7	126.96	10.6	1	1	0	Yes	1	0	0	Yes	2	0	1	Yes	1	1	0	1	0	0	2	0	1	Hypothetical_protein_-_conserved(predicted) OS=Leishmania donovani (strain BPK282A1) OX=981087 GN=LDBPK_321740 PE=4 SV=1
A4I389	22.072	5.6	1	1	1	Yes	1	0	0	Yes	1	1	1	Yes	1	1	1	1	0	0	1	1	1	Putative RNA binding protein OS=Leishmania infantum OX=5671 GN=LINF_280006500 PE=4 SV=1
E9BBZ8	25.529	3.9	1	1	1	Yes	1	0	0	Yes	1	1	1	Yes	1	1	1	1	0	0	1	1	1	PQ loop repeat, putative(predicted) OS=Leishmania donovani (strain BPK282A1) OX=981087 GN=LDBPK_141160 PE=4 SV=1
E9BCC3	222.06	1.3	1	1	1	Yes	1	0	0	Yes	1	1	1	Yes	1	1	1	1	0	0	1	1	1	Hypothetical_protein_-_conserved(predicted) OS=Leishmania donovani (strain BPK282A1) OX=981087 GN=LDBPK_150830 PE=4 SV=1
E9BEV0	26.464	6.2	1	1	1	Yes	0	1	0	Yes	1	1	1	Yes	1	1	1	0	1	0	1	1	1	Hypothetical_protein_-_conserved(predicted) OS=Leishmania donovani (strain BPK282A1) OX=981087 GN=LDBPK_201510 PE=4 SV=1
E9BFK2	10.606	14.3	1	1	1	Yes	0	0	1	Yes	1	1	1	Yes	1	1	1	0	0	1	1	1	1	V-type proton ATPase proteolipid subunit (Fragment) OS=Leishmania donovani (strain BPK282A1) OX=981087 GN=LDBPK_212170 PE=3 SV=1
E9BGG7	109.18	11.2	1	1	1	Yes	0	0	1	Yes	1	1	1	Yes	1	1	1	0	0	1	1	1	1	XPG_N-terminal_domain/XPG_I-region_-_putative(predicted) OS=Leishmania donovani (strain BPK282A1) OX=981087 GN=LDBPK_231530 PE=4 SV=1
E9BI71	43.656	8.1	1	1	1	Yes	0	0	1	Yes	1	1	1	Yes	1	1	1	0	0	1	1	1	1	PPR_long domain-containing protein OS=Leishmania donovani (strain BPK282A1) OX=981087 GN=LDBPK_260580 PE=4 SV=1
E9BP67	11.711	8.4	1	1	1	Yes	1	0	0	Yes	1	1	1	Yes	1	1	1	1	0	0	1	1	1	Rab5-interacting_protein_(Rab5ip)_-_putative(predicted) OS=Leishmania donovani (strain BPK282A1) OX=981087 GN=LDBPK_323170 PE=4 SV=1
E9BQ53	15.761	8.8	1	1	1	Yes	1	0	0	Yes	1	1	1	Yes	1	1	1	1	0	0	1	1	1	Hypothetical_protein_-_conserved(predicted) OS=Leishmania donovani (strain BPK282A1) OX=981087 GN=LDBPK_331220 PE=4 SV=1
E9BS17	26.497	4.3	1	1	1	Yes	0	1	0	Yes	1	1	1	Yes	1	1	1	0	1	0	1	1	1	RRM domain-containing protein OS=Leishmania donovani (strain BPK282A1) OX=981087 GN=LDBPK_351410 PE=4 SV=1
A4I3I0	40.825	6.5	1	1	2	Yes	0	1	0	Yes	1	1	1	Yes	1	1	2	0	1	0	1	1	1	Hypothetical_protein_-_conserved(predicted) OS=Leishmania infantum OX=5671 GN=LINJ_28_1140 PE=4 SV=2
E9AHY3	107.06	4.2	1	1	2	Yes	0	0	1	Yes	2	1	0	Yes	1	1	2	0	0	1	2	1	0	Hypothetical_protein_-_conserved OS=Leishmania infantum OX=5671 GN=LINF_360061500 PE=4 SV=1
E9BG84	49.626	19.7	1	2	1	Yes	0	1	0	Yes	0	3	0	Yes	1	2	1	0	1	0	0	3	0	Hypothetical_protein_-_conserved(predicted) OS=Leishmania donovani (strain BPK282A1) OX=981087 GN=LDBPK_230640 PE=4 SV=1
E9BC04	55.427	7.4	2	2	0	Yes	1	0	0	Yes	1	0	2	Yes	2	2	0	1	0	0	1	0	2	Tub family protein-like protein OS=Leishmania donovani (strain BPK282A1) OX=981087 GN=LDBPK_141220 PE=3 SV=1
A4I9G7	102.55	3.7	1	2	2	Yes	1	0	0	Yes	1	1	1	Yes	1	2	2	1	0	0	1	1	1	ABC transporter family-like protein OS=Leishmania infantum OX=5671 GN=LINF_330042800 PE=4 SV=1
E9BD60	14.376	15.4	2	1	2	Yes	0	0	1	Yes	1	1	1	Yes	2	1	2	0	0	1	1	1	1	Hypothetical_protein_-_conserved(predicted) OS=Leishmania donovani (strain BPK282A1) OX=981087 GN=LDBPK_170390 PE=4 SV=1
E9BJS0	72.195	6.6	2	1	2	Yes	0	0	1	Yes	1	1	1	Yes	2	1	2	0	0	1	1	1	1	Methyltransferase, putative(predicted) OS=Leishmania donovani (strain BPK282A1) OX=981087 GN=LDBPK_281990 PE=4 SV=1
A4HVD9	22.829	16.4	2	3	2	Yes	0	0	1	Yes	0	2	1	Yes	2	3	2	0	0	1	0	2	1	Hypothetical_protein_-_conserved OS=Leishmania infantum OX=5671 GN=LINF_130005200 PE=4 SV=1
A4I166	20.105	26.9	3	2	3	Yes	1	0	0	Yes	1	1	1	Yes	1	1	1	0	0	0	0	0	0	Pre-mRNA-splicing_factor_of_RES_complex_-_putative OS=Leishmania infantum OX=5671 GN=LINF_250007500 PE=4 SV=1
E9BDI8	77.934	8.3	4	4	0	Yes	1	0	0	Yes	1	2	0	Yes	4	4	0	1	0	0	1	2	0	DZANK-type domain-containing protein OS=Leishmania donovani (strain BPK282A1) OX=981087 GN=LDBPK_180070 PE=4 SV=1
A4HZS0	132.4	65.4	4	4	3	Yes	0	0	1	Yes	1	1	1	Yes	4	4	3	0	0	1	1	1	1	Hypothetical_protein_-_conserved(predicted) OS=Leishmania infantum OX=5671 GN=LINJ_22_0300 PE=4 SV=2
E9BB95	88.077	14.7	6	7	8	Yes	0	0	1	Yes	0	2	1	Yes	6	7	8	0	0	1	0	2	1	FYVE-type domain-containing protein OS=Leishmania donovani (strain BPK282A1) OX=981087 GN=LDBPK_130200 PE=4 SV=1
E9BTS7	55.398	7.1	0	0	1	Yes	1	0	1	Yes	1	1	1	Yes	0	0	1	1	0	1	1	1	1	Protein_of_uncharacterized_function_DUF72_-_putative(predicted) OS=Leishmania donovani (strain BPK282A1) OX=981087 GN=LDBPK_362180 PE=4 SV=1
E9BP71	85.414	5.9	1	0	0	Yes	1	1	0	Yes	1	1	1	Yes	1	0	0	1	1	0	1	1	1	G domain-containing protein OS=Leishmania donovani (strain BPK282A1) OX=981087 GN=LDBPK_323210 PE=4 SV=1
E9BAN9	118.28	3.3	0	1	1	Yes	0	1	1	Yes	1	1	1	Yes	0	0	0	0	0	0	0	0	0	Transcription modulator/accessory protein, putative OS=Leishmania donovani (strain BPK282A1) OX=981087 GN=LDBPK_110510 PE=4 SV=1
E9BDD4	87.711	3.6	0	1	1	Yes	1	1	0	Yes	1	1	1	Yes	0	1	1	1	1	0	1	1	1	Hypothetical_protein_-_conserved(predicted) OS=Leishmania donovani (strain BPK282A1) OX=981087 GN=LDBPK_171130 PE=4 SV=1
E9BEB2	24.025	15.8	1	1	0	Yes	1	1	0	Yes	1	1	1	Yes	1	1	0	1	1	0	1	1	1	PINc domain-containing protein OS=Leishmania donovani (strain BPK282A1) OX=981087 GN=LDBPK_191200 PE=4 SV=1
E9BLC5	16.296	16.2	1	1	0	Yes	1	0	1	Yes	1	1	1	Yes	1	1	0	1	0	1	1	1	1	Hypothetical_protein_-_conserved(predicted) OS=Leishmania donovani (strain BPK282A1) OX=981087 GN=LDBPK_300300 PE=4 SV=1
E9BQT5	61.818	5.1	1	0	1	Yes	0	1	1	Yes	1	1	1	Yes	1	0	1	0	1	1	1	1	1	C3H1-type domain-containing protein OS=Leishmania donovani (strain BPK282A1) OX=981087 GN=LDBPK_341340 PE=4 SV=1
A4HTM3	21.946	6.7	1	1	1	Yes	1	1	0	Yes	1	1	1	Yes	1	1	1	1	1	0	1	1	1	Amastin-like protein OS=Leishmania infantum OX=5671 GN=LINF_080012800 PE=4 SV=1
A4I8F3	86.34	11	1	1	1	Yes	1	0	1	Yes	1	1	1	Yes	1	1	1	1	0	1	1	1	1	Hypothetical_protein_-_conserved OS=Leishmania infantum OX=5671 GN=LINF_320040300 PE=4 SV=1
E9B774	35.432	6.3	1	1	1	Yes	1	1	0	Yes	1	1	1	Yes	1	1	1	1	1	0	1	1	1	Glycosyl transferase family 11, putative(predicted) OS=Leishmania donovani (strain BPK282A1) OX=981087 GN=LDBPK_010100 PE=4 SV=1
E9BD52	81.732	17.6	1	0	2	Yes	1	1	0	Yes	1	1	1	Yes	1	0	2	1	1	0	1	1	1	Hypothetical_protein_-_conserved(predicted) OS=Leishmania donovani (strain BPK282A1) OX=981087 GN=LDBPK_170310 PE=4 SV=1
E9BDS3	95.911	2.8	1	1	1	Yes	0	1	1	Yes	0	1	2	Yes	1	1	1	0	1	1	0	1	2	Hypothetical_protein_-_conserved(predicted) OS=Leishmania donovani (strain BPK282A1) OX=981087 GN=LDBPK_180930 PE=4 SV=1
E9BE84	12.52	21.4	1	1	1	Yes	1	1	0	Yes	1	1	1	Yes	1	1	1	1	1	0	1	1	1	Dynein light chain OS=Leishmania donovani (strain BPK282A1) OX=981087 GN=LDBPK_190910 PE=3 SV=1
E9BFI7	55.619	7.8	1	2	0	Yes	1	0	1	Yes	1	0	2	Yes	1	2	0	1	0	1	1	0	2	Protein kinase, putative OS=Leishmania donovani (strain BPK282A1) OX=981087 GN=LDBPK_212010 PE=4 SV=1
E9BJ25	17.015	8.9	1	1	1	Yes	1	1	0	Yes	1	1	1	Yes	1	1	1	1	1	0	1	1	1	Hypothetical_protein_-_conserved(predicted) OS=Leishmania donovani (strain BPK282A1) OX=981087 GN=LDBPK_270910 PE=4 SV=1
E9BSR8	28.675	4.3	1	1	1	Yes	1	1	0	Yes	1	1	1	Yes	1	1	1	1	1	0	1	1	1	Unc-50 related protein-like(predicted) OS=Leishmania donovani (strain BPK282A1) OX=981087 GN=LDBPK_353980 PE=4 SV=1
E9BGF9	35.235	20	0	2	2	Yes	1	0	1	Yes	2	1	0	Yes	0	2	2	1	0	1	2	1	0	NAD-dependent protein deacylase OS=Leishmania donovani (strain BPK282A1) OX=981087 GN=LDBPK_231450 PE=3 SV=1
A4IBI1	59.725	4.2	1	2	2	Yes	0	1	1	Yes	1	1	1	Yes	1	2	2	0	1	1	1	1	1	Dolichol_kinase_-_putative OS=Leishmania infantum OX=5671 GN=LINF_350034600 PE=4 SV=1
E9BIS6	30.216	12.3	1	2	2	Yes	1	0	1	Yes	1	0	2	Yes	1	2	2	1	0	1	1	0	2	Hypothetical_protein_-_conserved(predicted) OS=Leishmania donovani (strain BPK282A1) OX=981087 GN=LDBPK_262650 PE=4 SV=1
A4I1L1	13.503	39.2	2	1	2	Yes	1	0	1	Yes	1	1	1	Yes	1	1	1	0	0	0	0	0	0	Hypothetical_protein(predicted) OS=Leishmania infantum OX=5671 GN=LINJ_25_1710 PE=4 SV=1
E9AGG1	22.813	12.3	2	2	1	Yes	0	1	1	Yes	1	1	1	Yes	2	2	1	0	1	1	1	1	1	Putative surface antigen protein 2 OS=Leishmania infantum OX=5671 GN=LINJ.12.0662 PE=4 SV=1
E9B8G1	146.46	4.4	2	1	2	Yes	1	1	0	Yes	1	1	1	Yes	2	1	2	1	1	0	1	1	1	CYC2-like cyclin, putative OS=Leishmania donovani (strain BPK282A1) OX=981087 GN=LDBPK_050710 PE=4 SV=1
E9B9F9	216.67	2.6	2	1	2	Yes	1	1	0	Yes	1	1	1	Yes	2	1	2	1	1	0	1	1	1	Protein kinase, putative OS=Leishmania donovani (strain BPK282A1) OX=981087 GN=LDBPK_080540 PE=4 SV=1
E9BDL5	41.667	13.1	2	1	2	Yes	0	1	1	Yes	1	1	1	Yes	2	1	2	0	1	1	1	1	1	Domain_of_uncharacterized_function_(DUF4475)_-_pu tative(predicted) OS=Leishmania donovani (strain BPK282A1) OX=981087 GN=LDBPK_180340 PE=4 SV=1
A4IA97	23.713	11.7	2	2	2	Yes	1	0	1	Yes	1	1	1	Yes	2	2	2	1	0	1	1	1	1	Uncharacterized_protein_family_UPF0054_-_putative OS=Leishmania infantum OX=5671 GN=LINF_340040000 PE=3 SV=1
A4I2L3	72.016	96.1	3	2	2	Yes	1	0	1	Yes	2	1	0	Yes	3	2	2	1	0	1	2	1	0	Kinetoplast-associated protein-like protein (Fragment) OS=Leishmania infantum OX=5671 GN=LINJ_27_0250 PE=4 SV=1
E9B843	61.648	13.5	3	3	1	Yes	1	0	1	Yes	1	1	1	Yes	3	3	1	1	0	1	1	1	1	Heat shock protein, putative OS=Leishmania donovani (strain BPK282A1) OX=981087 GN=LDBPK_040780 PE=4 SV=1
E9BDK7	13.237	39	2	3	3	Yes	0	1	1	Yes	1	2	0	Yes	2	3	3	0	1	1	1	2	0	Hypothetical_protein_-_conserved(predicted) OS=Leishmania donovani (strain BPK282A1) OX=981087 GN=LDBPK_180260 PE=4 SV=1
E9BG89	42.706	13.7	3	2	3	Yes	1	0	1	Yes	1	1	1	Yes	3	2	3	1	0	1	1	1	1	Metallo-beta-lactamase family protein-like protein OS=Leishmania donovani (strain BPK282A1) OX=981087 GN=LDBPK_230690 PE=4 SV=1
E9BR65	91.579	9.8	2	4	3	Yes	1	1	0	Yes	2	1	0	Yes	2	4	3	1	1	0	2	1	0	Zinc carboxypeptidase, putative OS=Leishmania donovani (strain BPK282A1) OX=981087 GN=LDBPK_342670 PE=4 SV=1
E9BH15	87.96	6.5	3	3	3	Yes	1	1	0	Yes	1	0	2	Yes	3	3	3	1	1	0	1	0	2	Hypothetical_protein_-_conserved(predicted) OS=Leishmania donovani (strain BPK282A1) OX=981087 GN=LDBPK_241520 PE=4 SV=1
E9BE73	29.462	4.8	0	0	1	Yes	1	1	1	Yes	1	1	1	Yes	0	0	1	1	1	1	1	1	1	Hypothetical_protein_-_conserved(predicted) OS=Leishmania donovani (strain BPK282A1) OX=981087 GN=LDBPK_190780 PE=4 SV=1
E9BGU5	62.226	6.5	0	0	1	Yes	1	1	1	Yes	2	1	0	Yes	0	0	1	1	1	1	2	1	0	Phosphotransferase, putative OS=Leishmania donovani (strain BPK282A1) OX=981087 GN=LDBPK_240830 PE=4 SV=1
E9BLE4	76.603	10.6	0	0	1	Yes	1	1	1	Yes	1	1	1	Yes	0	0	1	1	1	1	1	1	1	Hypothetical_protein_-_conserved(predicted) OS=Leishmania donovani (strain BPK282A1) OX=981087 GN=LDBPK_300500 PE=4 SV=1
E9B8P1	18.709	24.3	1	0	0	Yes	1	1	1	Yes	0	2	1	Yes	1	0	0	1	1	1	0	2	1	MYND finger domain-like protein OS=Leishmania donovani (strain BPK282A1) OX=981087 GN=LDBPK_060300 PE=4 SV=1
E9BB39	61.239	4.6	1	0	0	Yes	1	1	1	Yes	2	1	0	Yes	1	0	0	1	1	1	2	1	0	PriCT_2 domain-containing protein OS=Leishmania donovani (strain BPK282A1) OX=981087 GN=LDBPK_120590 PE=4 SV=1
E9B9X8	12.248	14.2	0	1	1	Yes	1	1	1	Yes	1	1	1	Yes	0	1	1	1	1	1	1	1	1	Hypothetical_protein_-__conserved(predicted) OS=Leishmania donovani (strain BPK282A1) OX=981087 GN=LDBPK_090910 PE=4 SV=1
E9B7V5	102.3	4	1	0	1	Yes	1	1	1	Yes	1	1	1	Yes	1	0	1	1	1	1	1	1	1	Hypothetical_protein_-_conserved(predicted) OS=Leishmania donovani (strain BPK282A1) OX=981087 GN=LDBPK_030850 PE=4 SV=1
E9B8B5	11.236	19.6	1	0	1	Yes	1	1	1	Yes	1	1	1	Yes	1	0	1	1	1	1	1	1	1	Hypothetical_protein_-_conserved(predicted) OS=Leishmania donovani (strain BPK282A1) OX=981087 GN=LDBPK_050250 PE=4 SV=1
E9BB30	17.869	6.6	1	0	1	Yes	1	1	1	Yes	1	1	1	Yes	1	0	1	1	1	1	1	1	1	Hypothetical_protein_-_conserved(predicted) OS=Leishmania donovani (strain BPK282A1) OX=981087 GN=LDBPK_120500 PE=4 SV=1
E9BHQ2	55.716	5.7	1	0	1	Yes	1	1	1	Yes	1	1	1	Yes	1	0	1	1	1	1	1	1	1	Exonuclease domain-containing protein OS=Leishmania donovani (strain BPK282A1) OX=981087 GN=LDBPK_251480 PE=4 SV=1
E9BND0	116.2	2.9	1	0	1	Yes	1	1	1	Yes	2	0	1	Yes	1	0	1	1	1	1	2	0	1	Hypothetical_protein_-_conserved(predicted) OS=Leishmania donovani (strain BPK282A1) OX=981087 GN=LDBPK_320250 PE=4 SV=1
E9BSN6	41.864	2.6	1	1	0	Yes	1	1	1	Yes	1	1	1	Yes	1	1	0	1	1	1	1	1	1	Methyltransferase-like protein OS=Leishmania donovani (strain BPK282A1) OX=981087 GN=LDBPK_353650 PE=3 SV=1
A4HUV5	62.418	5.7	1	1	1	Yes	1	1	1	Yes	1	1	1	Yes	1	1	1	1	1	1	1	1	1	Hypothetical_protein_-_conserved OS=Leishmania infantum OX=5671 GN=LINF_110009300 PE=4 SV=1
E9B7A0	27.163	11.5	1	1	1	Yes	1	1	1	Yes	1	1	1	Yes	1	1	1	1	1	1	1	1	1	Hypothetical_protein_-_conserved(predicted) OS=Leishmania donovani (strain BPK282A1) OX=981087 GN=LDBPK_010360 PE=4 SV=1
E9B7H1	7.7019	18.8	1	1	1	Yes	1	1	1	Yes	1	1	1	Yes	1	1	1	1	1	1	1	1	1	Hypothetical_protein_-_conserved(predicted) OS=Leishmania donovani (strain BPK282A1) OX=981087 GN=LDBPK_020240 PE=4 SV=1
E9B8J0	10.969	9.7	1	1	1	Yes	1	1	1	Yes	1	1	1	Yes	1	1	1	1	1	1	1	1	1	Hypothetical_protein_-_conserved(predicted) OS=Leishmania donovani (strain BPK282A1) OX=981087 GN=LDBPK_051000 PE=4 SV=1
E9B9S1	9.6568	13.8	1	1	1	Yes	1	1	1	Yes	1	1	1	Yes	1	1	1	1	1	1	1	1	1	CX9C domain-containing protein OS=Leishmania donovani (strain BPK282A1) OX=981087 GN=LDBPK_090350 PE=4 SV=1
E9BC88	16.046	7.5	1	1	1	Yes	1	1	1	Yes	1	1	1	Yes	1	1	1	1	1	1	1	1	1	Hypothetical_protein_-_conserved(predicted) OS=Leishmania donovani (strain BPK282A1) OX=981087 GN=LDBPK_150470 PE=4 SV=1
E9BCC6	12.027	16.2	1	1	1	Yes	1	1	1	Yes	1	1	1	Yes	1	1	1	1	1	1	1	1	1	Dolichol phosphate-mannose biosynthesis regulatory protein OS=Leishmania donovani (strain BPK282A1) OX=981087 GN=LDBPK_150860 PE=3 SV=1
E9BE41	31.145	3.7	1	1	1	Yes	1	1	1	Yes	1	1	1	Yes	1	1	1	1	1	1	1	1	1	Putative coiled-coil domain-containing protein (DUF2360), putative(predicted) OS=Leishmania donovani (strain BPK282A1) OX=981087 GN=LDBPK_190460 PE=4 SV=1
E9BE43	28.668	3.9	1	1	1	Yes	1	1	1	Yes	1	1	1	Yes	1	1	1	1	1	1	1	1	1	Hypothetical_protein_-_conserved(predicted) OS=Leishmania donovani (strain BPK282A1) OX=981087 GN=LDBPK_190480 PE=4 SV=1
E9BES6	15.08	10.5	1	1	1	Yes	1	1	1	Yes	1	1	1	Yes	1	1	1	1	1	1	1	1	1	DUF1935 domain-containing protein OS=Leishmania donovani (strain BPK282A1) OX=981087 GN=LDBPK_201270 PE=4 SV=1
E9BF95	22.334	4.4	1	1	1	Yes	1	1	1	Yes	1	1	1	Yes	1	1	1	1	1	1	1	1	1	Domain_of_uncharacterized_function_(DUF4499)_-_pu tative(predicted) OS=Leishmania donovani (strain BPK282A1) OX=981087 GN=LDBPK_211090 PE=4 SV=1
E9BFG5	3.9503	58.8	1	1	1	Yes	1	1	1	Yes	1	1	1	Yes	1	1	1	1	1	1	1	1	1	40S ribosomal protein S11, putative (Fragment) OS=Leishmania donovani (strain BPK282A1) OX=981087 GN=LDBPK_211790 PE=4 SV=1
E9BG35	17.001	9	1	1	1	Yes	1	1	1	Yes	1	1	1	Yes	1	1	1	1	1	1	1	1	1	V-type proton ATPase proteolipid subunit OS=Leishmania donovani (strain BPK282A1) OX=981087 GN=LDBPK_230150 PE=3 SV=1
E9BH30	13.108	8.4	1	1	1	Yes	1	1	1	Yes	1	1	1	Yes	1	1	1	1	1	1	1	1	1	Ring-box protein, putative OS=Leishmania donovani (strain BPK282A1) OX=981087 GN=LDBPK_241680 PE=4 SV=1
E9BK12	12.897	14.8	1	1	1	Yes	1	1	1	Yes	1	1	1	Yes	1	1	1	1	1	1	1	1	1	Hypothetical_protein_-_conserved(predicted) OS=Leishmania donovani (strain BPK282A1) OX=981087 GN=LDBPK_282920 PE=4 SV=1
E9BKA5	25.989	5	1	1	1	Yes	1	1	1	Yes	1	1	1	Yes	1	1	1	1	1	1	1	1	1	ER lumen protein-retaining receptor OS=Leishmania donovani (strain BPK282A1) OX=981087 GN=LDBPK_280670 PE=3 SV=1
E9BNC2	10.131	19.8	1	1	1	Yes	1	1	1	Yes	1	1	1	Yes	1	1	1	1	1	1	1	1	1	Hypothetical_protein_-_conserved(predicted) OS=Leishmania donovani (strain BPK282A1) OX=981087 GN=LDBPK_320170 PE=4 SV=1
E9BRL6	11.874	18.5	1	1	1	Yes	1	1	1	Yes	1	1	1	Yes	1	1	1	1	1	1	1	1	1	Sjogren_s_syndrome_nuclear_autoantigen_1_-_putative(predicted) OS=Leishmania donovani (strain BPK282A1) OX=981087 GN=LDBPK_344170 PE=4 SV=1
E9BTQ6	19.449	6.7	1	1	1	Yes	1	1	1	Yes	1	1	1	Yes	1	1	1	1	1	1	1	1	1	Endochitinase, putative OS=Leishmania donovani (strain BPK282A1) OX=981087 GN=LDBPK_361970 PE=4 SV=1
E9BU52	15.002	13.2	1	1	1	Yes	1	1	1	Yes	1	1	1	Yes	1	1	1	1	1	1	1	1	1	60S ribosomal protein L22, putative OS=Leishmania donovani (strain BPK282A1) OX=981087 GN=LDBPK_363430 PE=1 SV=1
E9BUZ5	35.61	13.4	1	1	1	Yes	1	1	1	Yes	1	1	1	Yes	1	1	1	1	1	1	1	1	1	Cytoplasmic tRNA 2-thiolation protein 1 OS=Leishmania donovani (strain BPK282A1) OX=981087 GN=LDBPK_366380 PE=3 SV=1
A4HVN6	157.45	5.2	1	1	2	Yes	1	1	1	Yes	1	1	1	Yes	1	1	2	1	1	1	1	1	1	Hypothetical_protein_-_conserved OS=Leishmania infantum OX=5671 GN=LINF_130015800 PE=4 SV=1
A4I4I2	189.75	3	1	2	1	Yes	1	1	1	Yes	1	1	1	Yes	0	1	0	0	0	0	0	0	0	Hypothetical_protein_-_conserved OS=Leishmania infantum OX=5671 GN=LINF_290018400 PE=4 SV=2
A4I9U5	82.45	5.2	1	1	2	Yes	1	1	1	Yes	1	1	1	Yes	1	1	2	1	1	1	1	1	1	Hypothetical_protein_-_conserved OS=Leishmania infantum OX=5671 GN=LINF_340020300 PE=4 SV=1
E9BPY1	107.54	2.5	1	2	1	Yes	1	1	1	Yes	1	1	1	Yes	1	2	1	1	1	1	1	1	1	SET domain-containing protein OS=Leishmania donovani (strain BPK282A1) OX=981087 GN=LDBPK_330520 PE=4 SV=1
A4IB67	90.792	5.4	2	1	1	Yes	1	1	1	Yes	1	1	1	Yes	2	1	1	1	1	1	1	1	1	Mismatch_repair_protein_PMS1_-_putative OS=Leishmania infantum OX=5671 GN=LINF_350021600 PE=4 SV=1
A4I0K2	49.164	18.2	1	2	2	Yes	1	1	1	Yes	1	1	1	Yes	1	1	1	0	0	0	0	0	0	Palmitoyltransferase OS=Leishmania infantum OX=5671 GN=LINF_230023600 PE=3 SV=1
A4I5D4	34.299	17.9	1	2	2	Yes	1	1	1	Yes	2	1	0	Yes	1	2	2	1	1	1	2	1	0	DNAj-like protein OS=Leishmania infantum OX=5671 GN=LINJ_30_1090 PE=4 SV=1
E9BCK0	47.054	6.5	2	1	2	Yes	1	1	1	Yes	1	1	1	Yes	2	1	2	1	1	1	1	1	1	Radical SAM superfamily/Wyosine base formation, putative(predicted) OS=Leishmania donovani (strain BPK282A1) OX=981087 GN=LDBPK_151610 PE=4 SV=1
E9BCU3	32.404	10.1	2	2	1	Yes	1	1	1	Yes	1	1	1	Yes	2	2	1	1	1	1	1	1	1	Hypothetical_protein_-_conserved(predicted) OS=Leishmania donovani (strain BPK282A1) OX=981087 GN=LDBPK_160900 PE=4 SV=1
A4HXJ1	149.73	5.2	3	1	1	Yes	1	1	1	Yes	2	1	0	Yes	3	1	1	1	1	1	2	1	0	WW_domain_containing_protein_-_putative OS=Leishmania infantum OX=5671 GN=LINF_170018700 PE=4 SV=1
E9BA66	69.167	9.4	3	1	1	Yes	1	1	1	Yes	2	0	1	Yes	3	1	1	1	1	1	2	0	1	PDZ domain-containing protein OS=Leishmania donovani (strain BPK282A1) OX=981087 GN=LDBPK_100180 PE=4 SV=1
A4I0J2	328.16	1.9	2	2	2	Yes	1	2	0	Yes	1	1	1	Yes	2	2	2	1	2	0	1	1	1	DNA_polymerase_zeta_catalytic_subunit_-_putative OS=Leishmania infantum OX=5671 GN=LINF_230022600 PE=4 SV=2
E9BC16	16.369	23.7	2	3	1	Yes	1	1	1	Yes	1	1	1	Yes	2	3	1	1	1	1	1	1	1	Hypothetical_protein_-_conserved(predicted) OS=Leishmania donovani (strain BPK282A1) OX=981087 GN=LDBPK_141340 PE=4 SV=1
E9BM13	42.323	6.4	2	2	2	Yes	1	1	1	Yes	1	1	1	Yes	2	2	2	1	1	1	1	1	1	Hypothetical_protein_-_conserved(predicted) OS=Leishmania donovani (strain BPK282A1) OX=981087 GN=LDBPK_302700 PE=4 SV=1
E9BV56	42.531	7	2	2	2	Yes	1	1	1	Yes	1	1	1	Yes	2	2	2	1	1	1	1	1	1	F2o10.10_protein-like_protein(predicted) OS=Leishmania donovani (strain BPK282A1) OX=981087 GN=LDBPK_367000 PE=4 SV=1
E9AGU2	44.065	9.8	2	3	2	Yes	1	1	1	Yes	1	1	1	Yes	2	3	2	1	1	1	1	1	1	Hypothetical_protein_-_conserved OS=Leishmania infantum OX=5671 GN=LINF_200021100 PE=4 SV=1
A4HXW3	94.389	5.8	2	3	3	Yes	1	1	1	Yes	1	2	0	Yes	1	1	1	0	0	0	0	0	0	Dolichyl-P-Man:GDP-ManGlcNAc2-PP-dolichyl_beta-1_-4-mannosyltransferase_-_putative OS=Leishmania infantum OX=5671 GN=LINF_180014300 PE=4 SV=1
E9BJY4	86.455	9.5	2	2	4	Yes	1	1	1	Yes	1	1	1	Yes	2	2	4	1	1	1	1	1	1	Hypothetical_protein_-_conserved(predicted) OS=Leishmania donovani (strain BPK282A1) OX=981087 GN=LDBPK_282640 PE=4 SV=1
E9BQW6	87.005	6.5	2	3	3	Yes	1	1	1	Yes	1	1	1	Yes	2	3	3	1	1	1	1	1	1	ATP dependent DEAD-box helicase, putative(predicted) OS=Leishmania donovani (strain BPK282A1) OX=981087 GN=LDBPK_341650 PE=4 SV=1
A4I023	13.06	28.2	3	2	3	Yes	1	1	1	Yes	1	1	1	Yes	1	1	1	1	1	1	0	0	0	Hypothetical_protein_-_conserved OS=Leishmania infantum OX=5671 GN=LINF_220022700 PE=4 SV=1
E9BBZ1	57.055	14.3	3	1	4	Yes	1	1	1	Yes	1	1	1	Yes	3	1	4	1	1	1	1	1	1	Hypothetical_protein_-_conserved(predicted) OS=Leishmania donovani (strain BPK282A1) OX=981087 GN=LDBPK_141090 PE=4 SV=1
E9BGS8	102.15	9	0	1	1	Yes	1	1	2	Yes	1	1	1	Yes	0	1	1	1	1	2	1	1	1	DUF862 domain-containing protein OS=Leishmania donovani (strain BPK282A1) OX=981087 GN=LDBPK_240660 PE=4 SV=1
E9AH13	6.0054	52.6	1	1	0	Yes	1	2	1	Yes	1	1	1	Yes	1	1	0	1	2	1	1	1	1	Small hydrophilic endoplasmic reticulum-associated protein (Sherp) OS=Leishmania infantum OX=5671 GN=SHERP PE=4 SV=1
E9BD77	147.45	4.9	1	1	1	Yes	1	1	2	Yes	1	1	1	Yes	1	1	1	1	1	2	1	1	1	Hypothetical_protein_-_conserved(predicted) OS=Leishmania donovani (strain BPK282A1) OX=981087 GN=LDBPK_170560 PE=4 SV=1
E9BA32	58.523	5.4	1	1	2	Yes	2	1	1	Yes	1	1	1	Yes	1	1	2	2	1	1	1	1	1	Glycosyl hydrolase family 47, putative(predicted) OS=Leishmania donovani (strain BPK282A1) OX=981087 GN=LDBPK_091470 PE=4 SV=1
E9BPB6	32.862	23.7	2	2	1	Yes	1	1	2	Yes	2	1	0	Yes	2	2	1	1	1	2	2	1	0	Exosome-associated protein 2, putative OS=Leishmania donovani (strain BPK282A1) OX=981087 GN=LDBPK_323660 PE=4 SV=1
A4I612	40.111	11.9	2	2	3	Yes	2	1	1	Yes	2	0	1	Yes	1	1	1	0	0	0	0	0	0	Putative serine/threonine phosphatase OS=Leishmania infantum OX=5671 GN=LINF_300038500 PE=4 SV=1
E9BCG9	198.96	2.4	1	1	0	Yes	1	1	3	Yes	1	2	0	Yes	1	1	0	1	1	3	1	2	0	Hypothetical_protein_-_conserved(predicted) OS=Leishmania donovani (strain BPK282A1) OX=981087 GN=LDBPK_151300b PE=4 SV=1
E9BLS2	79.35	20.4	1	2	1	Yes	2	2	1	Yes	2	0	1	Yes	1	2	1	2	2	1	2	0	1	DNAJ domain protein, putative OS=Leishmania donovani (strain BPK282A1) OX=981087 GN=LDBPK_301790 PE=4 SV=1
E9BDZ2	15.82	21.7	2	2	2	Yes	2	2	1	Yes	1	1	1	Yes	1	1	1	1	1	1	1	1	1	Got1/Sft2-like family, putative(predicted) OS=Leishmania donovani (strain BPK282A1) OX=981087 GN=LDBPK_181610 PE=4 SV=1
E9BGF2	52.173	11.6	2	2	2	Yes	2	1	2	Yes	1	1	1	Yes	2	2	2	2	1	2	1	1	1	Hypothetical_protein_-_conserved(predicted) OS=Leishmania donovani (strain BPK282A1) OX=981087 GN=LDBPK_231380 PE=4 SV=1
A4IBQ7	27.677	43.5	7	6	6	Yes	2	1	2	Yes	1	1	1	Yes	7	6	6	2	1	2	1	1	1	Putative ribulose-phosphate 3-epimerase OS=Leishmania infantum OX=5671 GN=LINF_350042200 PE=4 SV=1
E9B950	27.5	8.9	0	1	0	Yes	2	2	2	Yes	1	1	1	Yes	0	1	0	2	2	2	1	1	1	QA-SNARE protein putative OS=Leishmania donovani (strain BPK282A1) OX=981087 GN=LDBPK_070570 PE=4 SV=1
A4HXC3	97.492	4.7	1	1	0	Yes	2	2	2	Yes	1	1	1	Yes	1	1	0	2	2	2	1	1	1	Protein_kinase_-_putative OS=Leishmania infantum OX=5671 GN=LINF_170011200 PE=4 SV=1
E9B8N2	70.691	9.7	1	1	1	Yes	2	2	2	Yes	1	1	1	Yes	1	1	1	2	2	2	1	1	1	FHA domain-containing protein OS=Leishmania donovani (strain BPK282A1) OX=981087 GN=LDBPK_060210 PE=4 SV=1
E9BI82	115.91	3.9	1	2	0	Yes	2	2	2	Yes	1	1	1	Yes	1	2	0	2	2	2	1	1	1	Hypothetical_protein_-_conserved(predicted) OS=Leishmania donovani (strain BPK282A1) OX=981087 GN=LDBPK_260690 PE=4 SV=1
E9BSE3	46.399	6.5	1	1	1	Yes	2	2	2	Yes	1	1	1	Yes	1	1	1	2	2	2	1	1	1	BTB domain-containing protein OS=Leishmania donovani (strain BPK282A1) OX=981087 GN=LDBPK_352730 PE=4 SV=1
E9BTX5	66.737	9.5	2	4	2	Yes	2	2	3	Yes	2	1	0	Yes	2	4	2	2	2	3	2	1	0	DEAD/DEAH box helicase, putative OS=Leishmania donovani (strain BPK282A1) OX=981087 GN=LDBPK_362660 PE=4 SV=1
E9BBW9	42.427	30.1	0	1	1	Yes	3	3	3	Yes	1	1	1	Yes	0	1	1	3	3	3	1	1	1	Hypothetical_protein_-_conserved(predicted) OS=Leishmania donovani (strain BPK282A1) OX=981087 GN=LDBPK_140860 PE=4 SV=1
A4IDX5	61.196	27.5	8	8	8	Yes	4	4	3	Yes	1	0	2	Yes	8	8	8	4	4	3	1	0	2	NERD domain-containing protein OS=Leishmania infantum OX=5671 GN=LINJ_36_5860 PE=4 SV=1
E9B7T4	30.313	26.6	1	2	2	Yes	4	4	4	Yes	1	1	1	Yes	1	2	2	4	4	4	1	1	1	HEM4 domain-containing protein OS=Leishmania donovani (strain BPK282A1) OX=981087 GN=LDBPK_030660 PE=4 SV=1
E9B8K5	95.791	8.2	1	0	0	Yes	1	0	0	Yes	2	2	0	Yes	1	0	0	1	0	0	2	2	0	Hypothetical_protein_-_uncharacterized_function(predicted) OS=Leishmania donovani (strain BPK282A1) OX=981087 GN=LDBPK_051150 PE=4 SV=1
A4HWE7	90.521	8.7	1	1	1	Yes	0	1	0	Yes	2	1	1	Yes	1	1	1	0	1	0	2	1	1	Hypothetical_protein_-_conserved(predicted) OS=Leishmania infantum OX=5671 GN=LINJ_15_0510 PE=4 SV=1
E9BGF8	54.746	8.8	1	1	1	Yes	0	0	1	Yes	1	1	2	Yes	1	1	1	0	0	1	1	1	2	S-adenosyl-methyltransferase mraW-like protein OS=Leishmania donovani (strain BPK282A1) OX=981087 GN=LDBPK_231440 PE=4 SV=1
A4HTZ4	68.034	7.3	2	1	0	Yes	1	0	0	Yes	1	2	1	Yes	2	1	0	1	0	0	1	2	1	Hypothetical_protein_-__conserved OS=Leishmania infantum OX=5671 GN=LINF_090013500 PE=4 SV=1
E9BUW1	27.914	12.1	1	2	1	Yes	0	0	1	Yes	1	2	1	Yes	1	2	1	0	0	1	1	2	1	Leucine-rich repeat protein (LRRP), putative(predicted) OS=Leishmania donovani (strain BPK282A1) OX=981087 GN=LDBPK_366040 PE=4 SV=1
E9BCD1	102.17	3.9	2	1	2	Yes	1	0	0	Yes	1	1	2	Yes	2	1	2	1	0	0	1	1	2	Hypothetical_protein_-_conserved(predicted) OS=Leishmania donovani (strain BPK282A1) OX=981087 GN=LDBPK_150910 PE=4 SV=1
E9B9R7	27.288	9.2	2	2	2	Yes	0	0	1	Yes	1	2	1	Yes	2	2	2	0	0	1	1	2	1	Hypothetical_protein_-__conserved(predicted) OS=Leishmania donovani (strain BPK282A1) OX=981087 GN=LDBPK_090310 PE=4 SV=1
E9BJ04	62.582	6.8	2	2	2	Yes	1	0	0	Yes	2	1	1	Yes	2	2	2	1	0	0	2	1	1	Hypothetical_protein_-_conserved(predicted) OS=Leishmania donovani (strain BPK282A1) OX=981087 GN=LDBPK_270700 PE=4 SV=1
A4IDV8	66.941	6.2	3	2	1	Yes	0	1	0	Yes	2	1	1	Yes	3	2	1	0	1	0	2	1	1	SEP_domain/UBX_domain_containing_protein_-_putative OS=Leishmania infantum OX=5671 GN=LINF_360064100 PE=4 SV=1
A4HTN9	36.411	16.9	2	2	3	Yes	1	0	0	Yes	1	2	1	Yes	1	1	1	0	0	0	0	0	0	DnaJ_domain_containing_protein_-_putative OS=Leishmania infantum OX=5671 GN=LINF_080014500 PE=4 SV=1
E9BQI4	172.35	3.5	2	3	2	Yes	1	0	0	Yes	1	1	2	Yes	2	3	2	1	0	0	1	1	2	Calpain-like cysteine peptidase, putative OS=Leishmania donovani (strain BPK282A1) OX=981087 GN=LDBPK_340300 PE=3 SV=1
E9BGI0	23.237	22.1	3	2	2	Yes	0	0	1	Yes	1	1	2	Yes	3	2	2	0	0	1	1	1	2	Ran-binding protein, putative OS=Leishmania donovani (strain BPK282A1) OX=981087 GN=LDBPK_231660 PE=4 SV=1
A4I0F2	8.5447	73.8	3	3	2	Yes	0	1	0	Yes	2	1	1	Yes	3	3	2	0	1	0	2	1	1	Hydrophilic acylated surface protein a OS=Leishmania infantum OX=5671 GN=HASPA1 PE=4 SV=1
A4I3W1	55.068	14.8	3	3	3	Yes	0	1	0	Yes	1	2	1	Yes	0	1	1	0	0	0	0	0	0	Hypothetical_protein_-_conserved(predicted) OS=Leishmania infantum OX=5671 GN=LINJ_28_2470 PE=4 SV=1
E9BKQ0	62.868	7.1	3	3	3	Yes	1	0	0	Yes	1	1	2	Yes	3	3	3	1	0	0	1	1	2	Hypothetical_protein_-_conserved(predicted) OS=Leishmania donovani (strain BPK282A1) OX=981087 GN=LDBPK_291040 PE=4 SV=1
E9BRV7	53.388	9.6	3	3	3	Yes	0	1	0	Yes	1	2	1	Yes	3	3	3	0	1	0	1	2	1	Actin-like protein, putative OS=Leishmania donovani (strain BPK282A1) OX=981087 GN=LDBPK_350810 PE=3 SV=1
A4ICG0	46.172	14.7	3	3	4	Yes	0	0	1	Yes	1	1	2	Yes	1	0	1	0	0	1	0	0	0	C-4_sterol_methyl_oxidase_-_putative OS=Leishmania infantum OX=5671 GN=LINF_360032800 PE=3 SV=1
A0A381MFR9	12.864	36.8	4	4	3	Yes	0	0	1	Yes	0	2	2	Yes	4	4	3	0	0	1	0	2	2	Autophagy-related protein OS=Leishmania infantum OX=5671 GN=ATG8B.1 PE=3 SV=1
E9BTR8	45.317	17	4	4	3	Yes	0	0	1	Yes	2	1	1	Yes	4	4	3	0	0	1	2	1	1	Serine/threonine protein phosphatase 2B catalytic subunit A2, putative OS=Leishmania donovani (strain BPK282A1) OX=981087 GN=LDBPK_362090 PE=4 SV=1
E9BTB3	82.743	17.5	5	6	6	Yes	0	0	1	Yes	2	1	1	Yes	5	6	6	0	0	1	2	1	1	Mitochondrial carrier protein, putative OS=Leishmania donovani (strain BPK282A1) OX=981087 GN=LDBPK_360540 PE=3 SV=1
E9BBX2	63.246	8.9	1	0	1	Yes	1	0	1	Yes	2	1	1	Yes	0	0	1	0	0	0	1	1	1	Protein kinase, putative OS=Leishmania donovani (strain BPK282A1) OX=981087 GN=LDBPK_140890 PE=4 SV=1
E9BEK1	65.833	6.1	1	1	1	Yes	0	1	1	Yes	2	0	2	Yes	1	1	1	0	1	1	2	0	2	Zeta tubulin, putative OS=Leishmania donovani (strain BPK282A1) OX=981087 GN=LDBPK_200540 PE=3 SV=1
E9BEL7	113.27	6.3	1	1	1	Yes	0	0	2	Yes	2	1	1	Yes	1	1	1	0	0	2	2	1	1	Kinesin heavy chain, putative OS=Leishmania donovani (strain BPK282A1) OX=981087 GN=LDBPK_200700 PE=3 SV=1
E9BR81	67.028	8.4	2	1	0	Yes	0	1	1	Yes	2	0	2	Yes	2	1	0	0	1	1	2	0	2	Hypothetical_protein_-_conserved(predicted) OS=Leishmania donovani (strain BPK282A1) OX=981087 GN=LDBPK_342830 PE=4 SV=1
E9BF35	30.449	9.3	1	1	2	Yes	1	1	0	Yes	1	1	2	Yes	1	1	2	1	1	0	1	1	2	Ubiquitin-conjugating enzyme-like protein OS=Leishmania donovani (strain BPK282A1) OX=981087 GN=LDBPK_210500 PE=4 SV=1
E9BND4	25.312	16.2	1	2	1	Yes	1	1	0	Yes	2	1	1	Yes	1	2	1	1	1	0	2	1	1	B9 domain-containing protein 1(predicted) OS=Leishmania donovani (strain BPK282A1) OX=981087 GN=LDBPK_320290 PE=4 SV=1
E9BR08	16.844	16.1	1	2	1	Yes	1	0	1	Yes	1	1	2	Yes	1	2	1	1	0	1	1	1	2	AP complex subunit sigma OS=Leishmania donovani (strain BPK282A1) OX=981087 GN=LDBPK_342100 PE=3 SV=1
E9BEY4	22.919	10.3	2	2	1	Yes	1	0	1	Yes	1	1	2	Yes	2	2	1	1	0	1	1	1	2	Hypothetical_protein_-_conserved(predicted) OS=Leishmania donovani (strain BPK282A1) OX=981087 GN=LDBPK_200080 PE=4 SV=1
A4HXQ7	12.056	37.3	2	2	2	Yes	0	1	1	Yes	2	1	1	Yes	1	1	1	0	0	0	0	0	0	Hypothetical_protein_-_conserved OS=Leishmania infantum OX=5671 GN=LINF_180008100 PE=4 SV=1
E9BCN9	19.174	13	2	2	2	Yes	0	1	1	Yes	2	1	1	Yes	2	2	2	0	1	1	2	1	1	EXPERA domain-containing protein OS=Leishmania donovani (strain BPK282A1) OX=981087 GN=LDBPK_160350 PE=4 SV=1
E9BF71	86.456	4	2	2	2	Yes	0	1	1	Yes	2	1	1	Yes	2	2	2	0	1	1	2	1	1	Hypothetical_protein_-_conserved(predicted) OS=Leishmania donovani (strain BPK282A1) OX=981087 GN=LDBPK_210860 PE=4 SV=1
E9BGW7	104.7	4.5	2	2	2	Yes	0	1	1	Yes	2	1	1	Yes	2	2	2	0	1	1	2	1	1	F-box domain-containing protein OS=Leishmania donovani (strain BPK282A1) OX=981087 GN=LDBPK_241040 PE=4 SV=1
E9BA94	17.503	33.3	3	1	2	Yes	1	0	1	Yes	2	1	1	Yes	3	1	2	1	0	1	2	1	1	RING-type domain-containing protein OS=Leishmania donovani (strain BPK282A1) OX=981087 GN=LDBPK_100460 PE=4 SV=1
A4I4Z1	35.667	22.6	2	3	3	Yes	1	1	0	Yes	1	1	2	Yes	1	1	1	0	0	0	0	0	0	Actin-like_protein_-_putative OS=Leishmania infantum OX=5671 GN=LINF_290035200 PE=3 SV=1
A4I6N0	59.321	12.9	2	3	5	Yes	2	0	0	Yes	1	1	2	Yes	2	3	5	2	0	0	1	1	2	Hypothetical_protein_-_conserved OS=Leishmania infantum OX=5671 GN=LINF_310016700 PE=4 SV=1
A4I7U4	85.459	13.8	4	5	4	Yes	1	0	1	Yes	1	2	1	Yes	1	1	0	0	0	0	0	0	0	CRAL/TRIO_domain_containing_protein_-_putative OS=Leishmania infantum OX=5671 GN=LINF_320018400 PE=4 SV=1
E9BIT2	40.867	26.8	5	4	5	Yes	1	1	0	Yes	2	2	0	Yes	5	4	5	1	1	0	2	2	0	Hypothetical_protein_-_conserved(predicted) OS=Leishmania donovani (strain BPK282A1) OX=981087 GN=LDBPK_262710 PE=4 SV=1
A4HTQ4	42.743	37.8	5	3	7	Yes	1	1	0	Yes	2	2	0	Yes	2	1	2	0	0	0	0	0	0	Hypothetical_protein_-_conserved OS=Leishmania infantum OX=5671 GN=LINF_080017000 PE=4 SV=1
A4I8Z7	22.8	13.3	1	0	0	Yes	0	1	2	Yes	1	1	2	Yes	1	0	0	0	1	2	1	1	2	Hypothetical_protein_-_conserved OS=Leishmania infantum OX=5671 GN=LINF_330020900 PE=4 SV=1
A4I0C6	105.31	6.2	1	0	1	Yes	1	1	1	Yes	3	1	0	Yes	1	0	1	1	1	1	3	1	0	Hypothetical_protein OS=Leishmania infantum OX=5671 GN=LINF_230015300 PE=4 SV=1
E9BQ71	28.884	13.2	1	0	1	Yes	1	1	1	Yes	1	2	1	Yes	1	0	1	1	1	1	1	2	1	Hypothetical_protein_-_conserved(predicted) OS=Leishmania donovani (strain BPK282A1) OX=981087 GN=LDBPK_331400 PE=4 SV=1
E9BH17	65.768	13	0	1	2	Yes	1	1	1	Yes	2	1	1	Yes	0	1	2	1	1	1	2	1	1	Hypothetical_protein_-_conserved(predicted) OS=Leishmania donovani (strain BPK282A1) OX=981087 GN=LDBPK_241540 PE=4 SV=1
A4HX57	42.186	11.2	1	1	1	Yes	1	1	1	Yes	2	2	0	Yes	1	1	1	1	1	1	2	2	0	Putative U1 small nuclear ribonucleoprotein OS=Leishmania infantum OX=5671 GN=LINJ_16_1690 PE=4 SV=1
A4IDK4	52.225	9.8	1	1	1	Yes	1	1	1	Yes	1	1	2	Yes	1	1	1	1	1	1	1	1	2	Hypothetical_protein_-_conserved OS=Leishmania infantum OX=5671 GN=LINF_360030100 PE=4 SV=1
E9BKA7	37.804	11.1	1	1	1	Yes	1	1	1	Yes	1	1	2	Yes	1	1	1	1	1	1	1	1	2	Protein transport protein Sec13, putative OS=Leishmania donovani (strain BPK282A1) OX=981087 GN=LDBPK_280690 PE=3 SV=1
E9BTD3	100.36	2.8	1	1	1	Yes	1	1	1	Yes	2	1	1	Yes	1	1	1	1	1	1	2	1	1	Hypothetical_protein_-_conserved(predicted) OS=Leishmania donovani (strain BPK282A1) OX=981087 GN=LDBPK_360740 PE=4 SV=1
E9AHJ3	97.839	4.2	1	2	1	Yes	1	1	1	Yes	1	1	2	Yes	1	2	1	1	1	1	1	1	2	Putative UDP-GlcNAc:PI a1-6 GlcNAc-transferase OS=Leishmania infantum OX=5671 GN=LINF_290028000 PE=4 SV=1
E9BDL8	52.437	4.7	1	2	1	Yes	1	1	1	Yes	2	1	1	Yes	1	2	1	1	1	1	2	1	1	Tubulin tyrosine ligase protein, putative OS=Leishmania donovani (strain BPK282A1) OX=981087 GN=LDBPK_180370 PE=4 SV=1
E9BNR7	99.262	6.6	2	1	1	Yes	1	1	1	Yes	1	2	1	Yes	2	1	1	1	1	1	1	2	1	Clu domain-containing protein OS=Leishmania donovani (strain BPK282A1) OX=981087 GN=LDBPK_321640 PE=4 SV=1
A4I712	50.324	11.8	1	3	1	Yes	1	1	1	Yes	2	2	0	Yes	1	3	1	1	1	1	2	2	0	Hypothetical_protein_-_conserved OS=Leishmania infantum OX=5671 GN=LINF_310033550 PE=4 SV=1
E9BPG5	106.45	6.6	1	1	3	Yes	1	1	1	Yes	1	1	2	Yes	1	1	3	1	1	1	1	1	2	Kinesin-like protein OS=Leishmania donovani (strain BPK282A1) OX=981087 GN=LDBPK_332260 PE=3 SV=1
A4I1N5	53.879	10.3	2	2	1	Yes	1	1	1	Yes	2	1	1	Yes	2	2	1	1	1	1	2	1	1	Hypothetical_protein(predicted) OS=Leishmania infantum OX=5671 GN=LINJ_25_1950 PE=4 SV=1
E9BC01	23.114	22.8	2	1	2	Yes	1	1	1	Yes	1	2	1	Yes	1	1	1	0	0	0	1	1	1	Kinesin K39, putative (Fragment) OS=Leishmania donovani (strain BPK282A1) OX=981087 GN=LDBPK_141190 PE=3 SV=1
A4HSJ4	150.28	6.6	2	2	2	Yes	1	1	1	Yes	1	1	2	Yes	2	2	2	1	1	1	1	1	2	Phophatase-like protein OS=Leishmania infantum OX=5671 GN=LINF_050012400 PE=4 SV=1
E9B7P9	67.773	10.5	2	2	2	Yes	1	1	1	Yes	2	1	1	Yes	2	2	2	1	1	1	2	1	1	Hypothetical_protein_-_conserved(predicted) OS=Leishmania donovani (strain BPK282A1) OX=981087 GN=LDBPK_030310 PE=4 SV=1
E9BB40	64.135	8.1	2	3	1	Yes	1	1	1	Yes	1	1	2	Yes	2	3	1	1	1	1	1	1	2	Hypothetical_protein_-_conserved(predicted) OS=Leishmania donovani (strain BPK282A1) OX=981087 GN=LDBPK_120600 PE=4 SV=1
E9BCF1	13.208	33.6	2	2	2	Yes	2	1	0	Yes	2	1	1	Yes	2	2	2	2	1	0	2	1	1	Developmentally regulated protein, putative OS=Leishmania donovani (strain BPK282A1) OX=981087 GN=LDBPK_151130 PE=4 SV=1
E9BFL2	31.509	11.8	2	2	2	Yes	1	1	1	Yes	2	1	1	Yes	2	2	2	1	1	1	2	1	1	SET domain-containing protein OS=Leishmania donovani (strain BPK282A1) OX=981087 GN=LDBPK_220005 PE=4 SV=1
E9BRK0	35.696	14.2	3	2	1	Yes	0	1	2	Yes	1	1	2	Yes	3	2	1	0	1	2	1	1	2	Serine/threonine-protein phosphatase OS=Leishmania donovani (strain BPK282A1) OX=981087 GN=LDBPK_344020 PE=3 SV=1
E9BGD3	34.449	28.1	1	2	4	Yes	0	2	1	Yes	2	1	1	Yes	1	2	4	0	2	1	2	1	1	Hypothetical_protein_-_conserved(predicted) OS=Leishmania donovani (strain BPK282A1) OX=981087 GN=LDBPK_231150 PE=4 SV=1
E9BLV3	43.361	26.1	1	2	4	Yes	1	1	1	Yes	2	1	1	Yes	1	2	4	1	1	1	2	1	1	Alcohol dehydrogenase, putative OS=Leishmania donovani (strain BPK282A1) OX=981087 GN=LDBPK_302100 PE=4 SV=1
A4I844	24.059	18.9	2	2	3	Yes	1	1	1	Yes	0	2	2	Yes	2	2	3	1	1	1	0	2	2	NADH-ubiquinone_oxidoreductase_complex_I_subunit_-_putative OS=Leishmania infantum OX=5671 GN=LINF_320028400 PE=3 SV=1
E9BGM8	27.42	27.4	2	2	3	Yes	1	1	1	Yes	3	0	1	Yes	2	2	3	1	1	1	3	0	1	Phosducin domain-containing protein OS=Leishmania donovani (strain BPK282A1) OX=981087 GN=LDBPK_240160 PE=4 SV=1
E9BUZ1	47.655	10.2	3	2	2	Yes	1	1	1	Yes	0	2	2	Yes	3	2	2	1	1	1	0	2	2	Rab-like GTPase activating protein, putative OS=Leishmania donovani (strain BPK282A1) OX=981087 GN=LDBPK_366340 PE=4 SV=1
E9B7M6	63.3	13.1	4	1	2	Yes	1	1	1	Yes	1	2	1	Yes	4	1	2	1	1	1	1	2	1	DNA primase large subunit OS=Leishmania donovani (strain BPK282A1) OX=981087 GN=LDBPK_030080 PE=3 SV=1
A4IC72	19.624	25.4	2	3	3	Yes	1	1	1	Yes	1	2	1	Yes	1	1	1	0	0	0	0	0	0	Hypothetical_protein_-_conserved(predicted) OS=Leishmania infantum OX=5671 GN=LINJ_35_5010 PE=4 SV=1
E9BNX5	110.59	10.2	1	3	5	Yes	1	1	1	Yes	2	1	1	Yes	1	3	5	1	1	1	2	1	1	Hypothetical_protein_-_conserved(predicted) OS=Leishmania donovani (strain BPK282A1) OX=981087 GN=LDBPK_322230 PE=4 SV=1
A4I8J9	63.379	12.3	3	3	3	Yes	1	1	1	Yes	1	1	2	Yes	1	1	1	1	0	1	0	0	0	SHQ1_protein_-_putative OS=Leishmania infantum OX=5671 GN=LINF_320045300 PE=4 SV=1
A4I5J0	107.89	12.1	5	5	9	Yes	1	1	1	Yes	2	1	1	Yes	5	5	9	1	1	1	2	1	1	Putative ferric reductase OS=Leishmania infantum OX=5671 GN=LINJ_30_1630 PE=4 SV=1
E9BE36	13.951	25.8	1	0	0	Yes	1	2	1	Yes	2	1	1	Yes	1	0	0	1	2	1	2	1	1	Proteasome_maturation_factor_UMP1_-_putative(predicted) OS=Leishmania donovani (strain BPK282A1) OX=981087 GN=LDBPK_190410 PE=4 SV=1
E9B7U5	326.55	2.7	1	0	1	Yes	2	1	1	Yes	2	1	1	Yes	0	0	0	1	0	0	1	0	0	Serine/threonine-protein kinase, putative (Fragment) OS=Leishmania donovani (strain BPK282A1) OX=981087 GN=LDBPK_030760 PE=4 SV=1
E9BTM5	12.533	16.3	2	0	0	Yes	2	1	1	Yes	0	2	2	Yes	2	0	0	2	1	1	0	2	2	Hypothetical_protein_-_conserved(predicted) OS=Leishmania donovani (strain BPK282A1) OX=981087 GN=LDBPK_361660 PE=4 SV=1
E9BNI6	125.67	2	1	1	1	Yes	1	1	2	Yes	2	1	1	Yes	1	1	1	1	1	2	2	1	1	Protein kinase, putative OS=Leishmania donovani (strain BPK282A1) OX=981087 GN=LDBPK_320820 PE=4 SV=1
E9B784	33.997	12.2	1	2	2	Yes	2	1	1	Yes	1	1	2	Yes	1	2	2	2	1	1	1	1	2	LMWPc domain-containing protein OS=Leishmania donovani (strain BPK282A1) OX=981087 GN=LDBPK_010200 PE=4 SV=1
E9BHN9	9.7734	35.7	2	1	2	Yes	2	1	1	Yes	1	2	1	Yes	2	1	2	2	1	1	1	2	1	DNA-directed RNA polymerase ii OS=Leishmania donovani (strain BPK282A1) OX=981087 GN=LDBPK_251350 PE=3 SV=1
A4HRL1	33.908	18.2	2	1	3	Yes	2	1	1	Yes	1	2	1	Yes	1	1	3	1	1	1	1	2	1	Hypothetical_protein_-_conserved OS=Leishmania infantum OX=5671 GN=LINF_020005800 PE=4 SV=1
E9BTD2	51.343	9.3	2	3	3	Yes	0	2	2	Yes	1	1	2	Yes	2	3	3	0	2	2	1	1	2	UAA transporter family/EamA-like transporter family, putative(predicted) OS=Leishmania donovani (strain BPK282A1) OX=981087 GN=LDBPK_360730 PE=4 SV=1
E9BD62	19.335	25.3	3	3	3	Yes	2	1	1	Yes	2	1	1	Yes	3	3	3	2	1	1	2	1	1	Cytidine deaminase-like protein OS=Leishmania donovani (strain BPK282A1) OX=981087 GN=LDBPK_170410 PE=4 SV=1
E9BUF9	82.644	27.2	7	8	9	Yes	2	1	1	Yes	2	1	1	Yes	7	8	9	2	1	1	2	1	1	Trypanothione synthetase-like protein OS=Leishmania donovani (strain BPK282A1) OX=981087 GN=LDBPK_364510 PE=4 SV=1
A4HXE5	78.027	7.8	1	1	1	Yes	2	1	2	Yes	1	2	1	Yes	1	1	1	2	1	2	1	2	1	Serine/threonine-protein kinase PLK OS=Leishmania infantum OX=5671 GN=LINF_170013700 PE=3 SV=1
A4I263	67.831	6.2	1	1	2	Yes	2	1	2	Yes	2	1	1	Yes	1	1	2	2	1	2	2	1	1	DNA_ligase_k_alpha_-_putative OS=Leishmania infantum OX=5671 GN=LINF_260018400 PE=4 SV=1
E9BK50	9.2195	32.5	2	2	2	Yes	1	2	2	Yes	2	1	1	Yes	2	2	2	1	2	2	2	1	1	Hypothetical_protein_-_conserved(predicted) OS=Leishmania donovani (strain BPK282A1) OX=981087 GN=LDBPK_280100 PE=4 SV=1
E9BP26	108.69	16.2	3	3	3	Yes	2	1	2	Yes	2	0	2	Yes	3	3	3	2	1	2	2	0	2	Hypothetical_protein_-_conserved(predicted) OS=Leishmania donovani (strain BPK282A1) OX=981087 GN=LDBPK_322750 PE=4 SV=1
A4HV70	307.87	2.5	3	4	3	Yes	2	1	2	Yes	1	1	2	Yes	1	1	1	0	0	0	0	0	0	Helicase_conserved_C-terminal_domain/Helicase_ass ociated_domain_(HA2)_-_putative(predicted) OS=Leishmania infantum OX=5671 GN=LINJ.12.0231 PE=4 SV=2
E9BIT1	139.25	9.1	5	5	4	Yes	2	1	2	Yes	2	1	1	Yes	5	5	4	2	1	2	2	1	1	ATP-binding cassette protein subfamily B, member 2, putative OS=Leishmania donovani (strain BPK282A1) OX=981087 GN=LDBPK_262700 PE=4 SV=1
E9BQV6	58.297	7.5	0	2	1	Yes	2	3	1	Yes	2	1	1	Yes	0	2	1	2	3	1	2	1	1	R3H-assoc domain-containing protein OS=Leishmania donovani (strain BPK282A1) OX=981087 GN=LDBPK_341550 PE=4 SV=1
A4IAZ0	18.801	24.9	1	2	2	Yes	2	2	2	Yes	2	1	1	Yes	1	2	2	2	2	2	2	1	1	Hypothetical_protein_-_conserved OS=Leishmania infantum OX=5671 GN=LINF_350014000 PE=4 SV=1
E9BFS6	120.56	7.3	2	2	1	Yes	2	2	2	Yes	2	1	1	Yes	1	1	1	1	1	1	1	1	1	Hypothetical_protein_-_conserved(predicted) OS=Leishmania donovani (strain BPK282A1) OX=981087 GN=LDBPK_220570 PE=4 SV=1
E9BU64	8.0092	31.4	2	2	2	Yes	2	2	2	Yes	1	2	1	Yes	1	1	1	1	1	1	0	1	0	60S ribosomal protein L29 OS=Leishmania donovani (strain BPK282A1) OX=981087 GN=LDBPK_363550 PE=1 SV=1
E9BAV5	49.935	10.4	2	2	3	Yes	2	2	2	Yes	1	2	1	Yes	2	2	3	2	2	2	1	2	1	60Kd_inner_membrane_protein_-_putative(predicted) OS=Leishmania donovani (strain BPK282A1) OX=981087 GN=LDBPK_111170 PE=3 SV=1
E9BKF2	73.024	9.7	1	0	1	Yes	3	2	2	Yes	2	1	1	Yes	1	0	1	3	2	2	2	1	1	Hypothetical_protein_-_conserved(predicted) OS=Leishmania donovani (strain BPK282A1) OX=981087 GN=LDBPK_290050 PE=4 SV=1
E9BTN7	57.316	15.8	1	1	1	Yes	2	2	3	Yes	2	1	1	Yes	1	1	1	2	2	2	1	1	1	Hypothetical_protein_-_conserved(predicted) OS=Leishmania donovani (strain BPK282A1) OX=981087 GN=LDBPK_361780 PE=4 SV=1
E9B7M0	29.447	10.4	2	2	2	Yes	3	2	2	Yes	1	1	2	Yes	2	2	2	3	2	2	1	1	2	Hypothetical_protein_-_conserved(predicted) OS=Leishmania donovani (strain BPK282A1) OX=981087 GN=LDBPK_030020 PE=4 SV=1
A4I0K7	69.291	16.7	2	3	2	Yes	2	3	2	Yes	1	2	1	Yes	0	0	0	0	0	0	0	0	0	Meckel_syndrome_type_1_protein_-_putative OS=Leishmania infantum OX=5671 GN=LINF_230024100 PE=4 SV=1
A4HW27	63.258	14.5	3	2	2	Yes	3	2	2	Yes	2	1	1	Yes	2	2	2	2	2	1	1	1	1	Protein kinase domain-containing protein OS=Leishmania infantum OX=5671 GN=LINJ_14_0890 PE=4 SV=1
E9BAS5	109.32	7.1	0	1	2	Yes	2	3	3	Yes	1	1	2	Yes	0	1	2	2	3	3	1	1	2	Kinesin, putative OS=Leishmania donovani (strain BPK282A1) OX=981087 GN=LDBPK_110870 PE=3 SV=1
E9BP27	36.122	24.8	6	5	5	Yes	3	3	4	Yes	2	2	0	Yes	6	5	5	3	3	4	2	2	0	Complex1_LYR-like_-_putative(predicted) OS=Leishmania donovani (strain BPK282A1) OX=981087 GN=LDBPK_322760 PE=4 SV=1
E9BD61	66.152	33.8	10	9	10	Yes	4	4	5	Yes	1	2	1	Yes	10	9	10	4	4	5	1	2	1	Dihydrouridine synthase (Dus), putative(predicted) OS=Leishmania donovani (strain BPK282A1) OX=981087 GN=LDBPK_170400 PE=4 SV=1
A4ICW1	53.919	63.4	3	3	2	Yes	9	9	10	Yes	2	1	1	Yes	3	3	2	9	9	10	2	1	1	Putative xylulokinase OS=Leishmania infantum OX=5671 GN=LINF_360007800 PE=3 SV=1
E9BRT9	41.263	11.3	0	1	1	Yes	1	0	0	Yes	1	2	2	Yes	0	1	1	1	0	0	1	2	2	Hypothetical_protein_-_conserved(predicted) OS=Leishmania donovani (strain BPK282A1) OX=981087 GN=LDBPK_350620 PE=4 SV=1
E9B7F0	20.308	17.2	0	1	2	Yes	0	0	1	Yes	2	2	1	Yes	0	1	2	0	0	1	2	2	1	Hypothetical_protein_-_conserved(predicted) OS=Leishmania donovani (strain BPK282A1) OX=981087 GN=LDBPK_020030 PE=4 SV=1
E9BB61	172.37	3.4	1	1	1	Yes	0	0	1	Yes	1	2	2	Yes	1	1	1	0	0	1	1	2	2	AAA domain-containing protein OS=Leishmania donovani (strain BPK282A1) OX=981087 GN=LDBPK_120790 PE=4 SV=1
E9BUR1	43.406	8.4	1	0	2	Yes	0	0	1	Yes	2	1	2	Yes	1	0	2	0	0	1	2	1	2	Hypothetical_protein_-_conserved(predicted) OS=Leishmania donovani (strain BPK282A1) OX=981087 GN=LDBPK_365540 PE=4 SV=1
E9BPI7	145.7	2.1	1	1	2	Yes	0	0	1	Yes	2	2	1	Yes	1	1	2	0	0	1	2	2	1	ATP synthase regulation protein NCA2, putative(predicted) OS=Leishmania donovani (strain BPK282A1) OX=981087 GN=LDBPK_332490 PE=4 SV=1
E9BJJ3	28.6	10.2	2	1	1	Yes	0	0	1	Yes	2	2	1	Yes	2	1	1	0	0	1	2	2	1	Hypothetical_protein_-_conserved(predicted) OS=Leishmania donovani (strain BPK282A1) OX=981087 GN=LDBPK_281220 PE=4 SV=1
E9BB80	28.736	16.8	1	2	2	Yes	1	0	0	Yes	2	2	1	Yes	1	2	2	1	0	0	2	2	1	Ribonuclease OS=Leishmania donovani (strain BPK282A1) OX=981087 GN=LDBPK_130050 PE=3 SV=1
E9BD71	166.17	1.8	2	2	1	Yes	0	0	1	Yes	2	2	1	Yes	2	2	1	0	0	1	2	2	1	Hypothetical_protein_-_conserved(predicted) OS=Leishmania donovani (strain BPK282A1) OX=981087 GN=LDBPK_170500 PE=4 SV=1
E9BE40	100.35	8	2	2	1	Yes	0	0	1	Yes	2	1	2	Yes	2	2	1	0	0	1	2	1	2	Hypothetical_protein_-_conserved(predicted) OS=Leishmania donovani (strain BPK282A1) OX=981087 GN=LDBPK_190450 PE=4 SV=1
E9BL03	23.139	18	2	1	2	Yes	1	0	0	Yes	2	1	2	Yes	2	1	2	1	0	0	2	1	2	Hypothetical_protein_-_conserved(predicted) OS=Leishmania donovani (strain BPK282A1) OX=981087 GN=LDBPK_292060 PE=4 SV=1
E9B876	13.011	21.1	2	2	2	Yes	0	0	1	Yes	2	2	1	Yes	2	2	2	0	0	1	2	2	1	Hypothetical_protein_-_conserved(predicted) OS=Leishmania donovani (strain BPK282A1) OX=981087 GN=LDBPK_041110 PE=4 SV=1
E9BAH4	117.76	5.8	2	3	1	Yes	0	0	1	Yes	2	1	2	Yes	2	3	1	0	0	1	2	1	2	Hypothetical_protein_-_conserved(predicted) OS=Leishmania donovani (strain BPK282A1) OX=981087 GN=LDBPK_101300 PE=4 SV=1
E9BCM7	14.517	27.5	2	2	2	Yes	0	0	1	Yes	2	1	2	Yes	2	2	2	0	0	1	2	1	2	Hypothetical_protein_-_conserved(predicted) OS=Leishmania donovani (strain BPK282A1) OX=981087 GN=LDBPK_160230 PE=4 SV=1
[truncated: 5,816 more rows]

## Sheet: Differential analysis
Additional file 1: Table S8. Differential analysis of protein expression among Leishmania donovani HCZ, DD8 and 9044 strains
[truncated: 2,374 more rows]
[truncated: 31 more columns]

[truncated: 2 more sheets: Protein identification, Protein qunatification]
